# Supplementary material for: Tissue-specific profiling of age-dependent miRNAomic changes in Caenorhabditis elegans
Source: Nat Commun. 2024 Feb 1;15:955. doi: 10.1038/s41467-024-45249-4 (PMC10834975; doi:10.1038/s41467-024-45249-4)
Supplement: Supplementary file 4 — Supplementary Data 1 [file 41467_2024_45249_MOESM4_ESM.xlsx]

## Sheet: Intro.
Supplementary Data 1. The Age-DEMIRs in analysed tissues
This document contains six sheets listing the Age-DEMIRs in 5 tissues, and the shared Age-DEMIRs across multiple tissues.
Up-regulated Age-DEMIRs	FC>1, P < 0.05
Down-regulated Age-DEMIRs	FC<1, P < 0.05
P values were calculated by two-sided t-test without adjustments for multiple comparisons.
		Neuron	Intestine	Body Wall Muscle	Hypodermis	Coelomocyte
# Age-DEMIRs		48	25	20	39	21
# Age-DEMIRs with H. sapiens homologs		30	12	13	20	9
% Age-DEMIRs with H. sapiens homologs		0.625	0.48	0.65	0.512821	0.428571
H. sapiens Homolog:	Annotated by Ibanez-Ventoso, C., Vora, M., and Driscoll, M. (2008). Sequence relationships among C. elegans, D. melanogaster and human microRNAs highlight the extensive conservation of microRNAs in biology. Plos One 3, e2818. Only Age-DEMIRs were analysed for human homolog.
% miRNAs with the indicated node of origin (family)
	All detected miRs	Age-DEMIRs	PITT-miRs
Eumetazoa	0.0486111	0.0625	0.0869565
Bilateria	0.3125	0.325	0.391304
Protostomia	0.236111	0.25	0.347826
Ecdysozoa	0.0208333	0.0375	0
Chromadorea	0.0555556	0.05	0.0144928
Caenorhabditis	0.1875	0.1875	0.115942
C. elegans	0.138889	0.0875	0.0434783

## Sheet: Neuron
MirGeneDB ID	MirBase ID	Family	H. sapiens Homolog	Day 1 Mean	Day 8 Mean	FC (Day 8 vs Day 1)	P value (Day 8 vs Day 1)	Node of origin (locus)	Node of origin (family)
Cel-Let-7-P9-5p	cel-mir-795-5p	LET-7	hsa-let-7a/hsa-let-7b/hsa-let-7c/hsa-let-7e/hsa-let-7f/hsa-let-7g/hsa-let-7i/hsa-miR-98/hsa-let-7d	9.75039	12.6478	1.29716	0.00412271	C. elegans	Bilateria
Cel-Let-7-P9-3p*	cel-mir-795-3p	LET-7	hsa-let-7a/hsa-let-7b/hsa-let-7c/hsa-let-7e/hsa-let-7f/hsa-let-7g/hsa-let-7i/hsa-miR-98/hsa-let-7d	0.1	4.2167	42.167	0.00295387	C. elegans	Bilateria
Cel-Mir-29-P2-3p	cel-mir-83-3p	MIR-29	hsa-miR-29a/hsa-miR-29b/hsa-miR-29c/hsa-miR-21/hsa-miR-593	9.78588	10.8376	1.10747	0.0253316	Bilateria	Bilateria
Cel-Mir-31-5p	cel-mir-72-5p	MIR-31	hsa-miR-31	10.4168	11.6184	1.11535	0.0201709	Bilateria	Bilateria
Cel-Mir-36-P1-3p	cel-mir-35-3p	MIR-36		11.9973	16.0784	1.34017	0.00104556	C. elegans	Protostomia
Cel-Mir-36-P2-3p	cel-mir-36-3p	MIR-36		6.89048	11.6318	1.68809	0.00205203	C. elegans	Protostomia
Cel-Mir-36-P3-3p	cel-mir-37-3p	MIR-36		10.5779	13.8652	1.31078	0.00712513	C. elegans	Protostomia
Cel-Mir-36-P4-3p	cel-mir-38-3p	MIR-36		2.93579	7.49487	2.55293	0.0469429	C. elegans	Protostomia
Cel-Mir-36-P5-3p	cel-mir-39-3p	MIR-36		5.50372	9.81675	1.78366	0.0164749	C. elegans	Protostomia
Cel-Mir-36-P6-3p	cel-mir-40-3p	MIR-36		10.7091	13.9983	1.30714	0.00783191	C. elegans	Protostomia
Cel-Mir-77-3p	cel-mir-77-3p	MIR-77		5.90879	11.2017	1.89577	0.00222234	Chromadorea	Chromadorea
Cel-Mir-92-3p	cel-mir-235-3p	MIR-92	hsa-miR-92b/hsa-miR-92a/hsa-miR-25/hsa-miR-32/hsa-miR-367/hsa-miR-363/hsa-miR-885-5p	13.7691	15.3941	1.11801	0.0121826	Bilateria	Bilateria
Cel-Mir-96-P2-5p	cel-mir-790-5p	MIR-96	hsa-miR-96/hsa-miR-183/hsa-miR-514/hsa-miR-200a	7.94554	11.6692	1.46865	0.00846283	Bilateria	Bilateria
Cel-Mir-248-v1	cel-mir-248	MIR-248		2.06033	3.7994	1.84408	0.0291246	Caenorhabditis	Caenorhabditis
Cel-Mir-248-v2	cel-mir-248	MIR-248		2.21856	4.02522	1.81434	0.0230997	Caenorhabditis	Caenorhabditis
Cel-Mir-249-3p	cel-mir-249-3p	MIR-249		7.96423	10.6307	1.33481	0.025628	Caenorhabditis	Caenorhabditis
Cel-Mir-791-3p	cel-mir-791-3p	MIR-791	hsa-miR-96/hsa-miR-182/hsa-miR-183/hsa-miR-514/hsa-miR-200a	7.66324	11.6795	1.52409	0.000227911	Chromadorea	Chromadorea
Cel-Mir-794-5p	cel-mir-794-5p	MIR-794	hsa-let-7a/hsa-let-7b/hsa-let-7c/hsa-let-7f/hsa-let-7g/hsa-let-7i/hsa-miR-98/hsa-let-7d/hsa-let-7e/hsa-miR-196a	2.04586	6.0048	2.9351	0.0300995	C. elegans	C. elegans
Cel-Mir-2953-3p	cel-mir-2953-3p	MIR-2953		1.38055	6.63626	4.80697	0.0440539	C. elegans	C. elegans
Cel-Bantam-P1-3p	cel-mir-58a-3p	BANTAM		9.51489	8.47551	0.890763	0.0191148	Caenorhabditis	Protostomia
Cel-Bantam-P3-3p	cel-mir-81-3p	BANTAM	hsa-miR-450b-3p	13.0882	11.4167	0.872293	0.000141736	Caenorhabditis	Protostomia
Cel-Let-7-P5-5p	cel-let-7-5p	LET-7	hsa-let-7a/hsa-let-7b/hsa-let-7c/hsa-let-7f/hsa-let-7g/hsa-let-7g/hsa-miR-98/hsa-let-7d/hsa-let-7e/hsa-miR-196a/hsa-miR-196b	14.7425	12.5772	0.853123	0.00587768	Chromadorea	Bilateria
Cel-Let-7-P6-5p	cel-mir-84-5p	LET-7	hsa-let-7a/hsa-let-7b/hsa-let-7c/hsa-let-7f/hsa-let-7g/hsa-let-7i/hsa-miR-98/hsa-let-7d/hsa-let-7e/hsa-miR-196a/hsa-miR-196b	11.0859	9.00559	0.812347	0.00522628	Chromadorea	Bilateria
Cel-Let-7-P7-5p	cel-mir-241-5p	LET-7	hsa-let-7e/hsa-let-7a/hsa-let-7b/hsa-let-7c/hsa-let-7f/hsa-let-7g/hsa-let-7i/hsa-miR-98/hsa-let-7d	13.8946	12.3784	0.89088	0.00461009	Caenorhabditis	Bilateria
Cel-Let-7-P7-3p*	cel-mir-241-3p	LET-7	hsa-let-7e/hsa-let-7a/hsa-let-7b/hsa-let-7c/hsa-let-7f/hsa-let-7g/hsa-let-7i/hsa-miR-98/hsa-let-7d	8.19891	5.09248	0.621117	0.0271522	Caenorhabditis	Bilateria
Cel-Let-7-P8-3p*	cel-mir-48-3p	LET-7	hsa-let-7e/hsa-let-7a/hsa-let-7b/hsa-let-7c/hsa-let-7f/hsa-let-7g/hsa-let-7i/hsa-miR-98/hsa-let-7d	8.14616	6.61114	0.811565	0.0377934	Caenorhabditis	Bilateria
Cel-Mir-1-3p	cel-mir-1-3p	MIR-1	hsa-miR-1/hsa-miR-206/hsa-miR-122	7.47999	4.66368	0.623488	0.0232698	Bilateria	Bilateria
Cel-Mir-2-o3-3p	cel-mir-2-3p	MIR-2	hsa-miR-499-3p	11.6759	9.56351	0.819083	0.00291505	Caenorhabditis	Protostomia
Cel-Mir-10-P1-5p	cel-mir-57-5p	MIR-10	hsa-miR-10a/hsa-miR-10b/hsa-miR-146b-3p	16.9918	15.3099	0.901015	0.0249571	Bilateria	Eumetazoa
Cel-Mir-10-P3m-5p	cel-lin-4-5p	MIR-10	hsa-miR-125a-5p/hsa-miR-125b/hsa-miR-331-3p	12.8263	9.89105	0.771155	0.00047503	Caenorhabditis	Eumetazoa
Cel-Mir-10-P3n-5p	cel-mir-237-5p	MIR-10	hsa-miR-125a-5p/hsa-miR-125b/hsa-miR-331-3p	12.5697	10.5604	0.840147	0.000258282	Caenorhabditis	Eumetazoa
Cel-Mir-29-P1-5p*	cel-mir-49-5p	MIR-29		5.43563	1.55275	0.285661	0.0370489	Bilateria	Bilateria
Cel-Mir-29-P1-3p	cel-mir-49-3p	MIR-29	hsa-miR-29a/hsa-miR-29b/hsa-miR-29c/hsa-miR-593/hsa-miR-21	12.3907	9.43412	0.761389	0.000441299	Bilateria	Bilateria
Cel-Mir-52-P1-5p	cel-mir-52-5p	MIR-52	hsa-miR-99b/hsa-miR-99a/hsa-miR-100	15.705	14.5265	0.924959	0.00326896	Caenorhabditis	Caenorhabditis
Cel-Mir-52-P2-5p	cel-mir-53-5p	MIR-52	hsa-miR-99a/hsa-miR-99b/hsa-miR-100	11.3127	10.6704	0.943225	0.00704174	Caenorhabditis	Caenorhabditis
Cel-Mir-54-P1-3p	cel-mir-54-3p	MIR-54	hsa-miR-99a/hsa-miR-99b/hsa-miR-100	10.5604	9.44486	0.894366	0.0190301	Caenorhabditis	Chromadorea
Cel-Mir-73-P1-3p	cel-mir-73-3p	MIR-73	hsa-miR-31	12.8739	12.3467	0.959045	0.036103	Caenorhabditis	Caenorhabditis
Cel-Mir-87-o2-3p	cel-mir-233-3p	MIR-87		9.00742	7.21934	0.801488	0.0133583	Caenorhabditis	Protostomia
Cel-Mir-96-P3-5p	cel-mir-228-5p	MIR-96	hsa-miR-183/hsa-miR-96/hsa-miR-514/hsa-miR-200a	15.1781	13.5261	0.89116	0.00753007	Bilateria	Bilateria
Cel-Mir-190-5p	cel-mir-50-5p	MIR-190	hsa-miR-190/hsa-miR-190b	8.117	6.15266	0.757997	0.0169232	Bilateria	Bilateria
Cel-Mir-230-5p	cel-mir-230-5p	MIR-230		6.61682	0.955246	0.144366	0.0137478	Caenorhabditis	Caenorhabditis
Cel-Mir-230-3p	cel-mir-230-3p	MIR-230		11.361	7.47329	0.657801	5.56555e-05	Caenorhabditis	Caenorhabditis
Cel-Mir-279-o7-3p	cel-mir-44-3p	MIR-279	hsa-miR-134/hsa-miR-708	11.8352	9.9845	0.843625	0.00494774	Caenorhabditis	Protostomia
Cel-Mir-279-o8-3p	cel-mir-45-3p	MIR-279	hsa-miR-134/hsa-miR-708	11.89	9.9845	0.839743	0.00314888	Caenorhabditis	Protostomia
Cel-Mir-279-o9-5p*	cel-mir-61-5p	MIR-279	hsa-miR-708/hsa-miR-134	7.72912	6.02548	0.779583	0.0296969	Caenorhabditis	Protostomia
Cel-Mir-281-P4-3p	cel-mir-47-3p	MIR-281		10.1547	8.76782	0.863421	0.00788687	Caenorhabditis	Bilateria
Cel-Mir-785-3p	cel-mir-785-3p	MIR-785	hsa-miR-545/hsa-miR-559	10.1572	7.89336	0.77712	0.00592766	Caenorhabditis	Caenorhabditis
Cel-Mir-789-P2-5p	cel-mir-789-2-5p	MIR-789		8.06669	3.37074	0.417859	0.00565225	C. elegans	Caenorhabditis
Cel-Bantam-P1-5p*	cel-mir-58a-5p	BANTAM		8.36923	6.98973	0.83517	0.06688	Caenorhabditis	Protostomia
Cel-Bantam-P4-5p*	cel-mir-82-5p	BANTAM		0.1	1.69363	16.9363	0.191044	Caenorhabditis	Protostomia
Cel-Bantam-P4-3p	cel-mir-82-3p	BANTAM		13.6648	13.4932	0.987442	0.233715	Caenorhabditis	Protostomia
Cel-Bantam-P5a-3p	cel-mir-2209a-3p	BANTAM		0.210965	1.08229	5.13017	0.896094	C. elegans	Protostomia
Cel-Lsy-6-3p	cel-lsy-6-3p	LSY-6		0.210965	2.42926	11.515	0.269233	Caenorhabditis	Caenorhabditis
Cel-Let-7-P5-3p*	cel-let-7-3p	LET-7		2.77767	0.1	0.0360014	0.189369	Chromadorea	Bilateria
Cel-Let-7-P6-3p*	cel-mir-84-3p	LET-7		0.1	2.14856	21.4856	0.190532	Chromadorea	Bilateria
Cel-Let-7-P8-5p	cel-mir-48-5p	LET-7		13.8107	13.3146	0.964077	0.262962	Caenorhabditis	Bilateria
Cel-Mir-1-5p*	cel-mir-1-5p	MIR-1		3.26415	0.1	0.0306359	0.195664	Bilateria	Bilateria
Cel-Mir-2-P11-5p*	cel-mir-250-5p	MIR-2		3.24822	0.525829	0.161882	0.380073	Chromadorea	Protostomia
Cel-Mir-2-P11-3p	cel-mir-250-3p	MIR-2		0.416375	2.90122	6.9678	0.0520767	Chromadorea	Protostomia
Cel-Mir-8-3p	cel-mir-236-3p	MIR-8		8.03986	8.95042	1.11326	0.300345	Bilateria	Bilateria
Cel-Mir-9-P16-5p	cel-mir-244-5p	MIR-9		5.56574	5.09205	0.914892	0.816375	Caenorhabditis	Bilateria
Cel-Mir-10-P2-5p	cel-mir-51-5p	MIR-10		16.6486	17.1079	1.02759	1	Bilateria	Eumetazoa
Cel-Mir-10-P2-3p*	cel-mir-51-3p	MIR-10		0.1	1.72345	17.2345	0.180618	Bilateria	Eumetazoa
Cel-Mir-22-P2-3p	cel-mir-1822-3p	MIR-22		3.12287	0.1	0.0320219	0.186905	Bilateria	Bilateria
Cel-Mir-31-3p*	cel-mir-72-3p	MIR-31		0.1	1.10147	11.0147	0.183024	Bilateria	Bilateria
Cel-Mir-34-5p	cel-mir-34-5p	MIR-34		3.13308	5.02126	1.60266	0.371698	Bilateria	Bilateria
Cel-Mir-36-P7-5p*	cel-mir-41-5p	MIR-36		0.202605	2.11907	10.4591	0.256301	C. elegans	Protostomia
Cel-Mir-36-P8-5p*	cel-mir-42-5p	MIR-36		5.14239	3.34807	0.651073	0.0596975	C. elegans	Protostomia
Cel-Mir-36-P8-3p	cel-mir-42-3p	MIR-36		8.85454	8.36277	0.94446	0.628307	C. elegans	Protostomia
Cel-Mir-54-P1-5p*	cel-mir-54-5p	MIR-54		0.1	1.642	16.42	0.191313	Caenorhabditis	Chromadorea
Cel-Mir-54-P2-3p	cel-mir-55-3p	MIR-54		17.3401	17.224	0.993305	0.512775	Caenorhabditis	Chromadorea
Cel-Mir-54-P3-3p	cel-mir-56-3p	MIR-54		18.0281	18.0281	1	0.534051	Caenorhabditis	Chromadorea
Cel-Mir-63-3p	cel-mir-63-3p	MIR-63		5.54848	4.88047	0.879605	0.844159	C. elegans	C. elegans
Cel-Mir-70-3p	cel-mir-70-3p	MIR-70		6.15788	7.67349	1.24612	0.0624142	Caenorhabditis	Caenorhabditis
Cel-Mir-71-5p	cel-mir-71-5p	MIR-71		15.7473	16.1953	1.02845	0.228236	Bilateria	Bilateria
Cel-Mir-71-3p*	cel-mir-71-3p	MIR-71		11.0298	11.4705	1.03995	0.276435	Bilateria	Bilateria
Cel-Mir-73-P2-5p*	cel-mir-74-5p	MIR-73		2.93551	3.60292	1.22736	0.592374	Caenorhabditis	Caenorhabditis
Cel-Mir-73-P2-3p	cel-mir-74-3p	MIR-73		1.22015	1.38055	1.13146	0.985326	Caenorhabditis	Caenorhabditis
Cel-Mir-77-5p*	cel-mir-77-5p	MIR-77		3.81792	3.93061	1.02952	0.981957	Chromadorea	Chromadorea
Cel-Mir-85-3p	cel-mir-85-3p	MIR-85		0.558034	1.09471	1.96173	0.938072	Caenorhabditis	Caenorhabditis
Cel-Mir-87-o1-5p*	cel-mir-87-5p	MIR-87		2.93579	2.43962	0.830994	0.80596	Caenorhabditis	Protostomia
Cel-Mir-87-o1-3p	cel-mir-87-3p	MIR-87		7.37259	5.80102	0.786835	0.194208	Caenorhabditis	Protostomia
Cel-Mir-87-o2-5p*	cel-mir-233-5p	MIR-87		2.02903	1.90484	0.938789	0.902654	Caenorhabditis	Protostomia
Cel-Mir-92-5p*	cel-mir-235-5p	MIR-92		1.97801	0.1	0.050556	0.182116	Bilateria	Bilateria
Cel-Mir-124-5p*	cel-mir-124-5p	MIR-124		3.3735	2.38691	0.707549	0.774491	Bilateria	Bilateria
Cel-Mir-124-3p	cel-mir-124-3p	MIR-124		5.36881	4.26164	0.793778	0.488273	Bilateria	Bilateria
Cel-Mir-133-3p	cel-mir-245-3p	MIR-133		11.3635	13.5115	1.18903	0.0522286	Bilateria	Bilateria
Cel-Mir-137-3p	cel-mir-234-3p	MIR-137		14.938	14.6122	0.978193	0.970145	Bilateria	Bilateria
Cel-Mir-193-P1-v1-5p*	cel-mir-240-5p	MIR-193		1.33175	1.11274	0.835549	0.978922	Bilateria	Bilateria
Cel-Mir-193-P1-v1-3p	cel-mir-240-3p	MIR-193		5.67075	5.47769	0.965955	0.81747	Bilateria	Bilateria
Cel-Mir-193-P1-v2-5p*	cel-mir-240-5p	MIR-193		1.53284	1.24075	0.809442	0.989945	Bilateria	Bilateria
Cel-Mir-193-P1-v2-3p	cel-mir-240-3p	MIR-193		5.77751	5.58738	0.967091	0.836233	Bilateria	Bilateria
Cel-Mir-193-P2-v1-3p	cel-mir-786-3p	MIR-193		8.36884	9.32486	1.11424	0.278273	Bilateria	Bilateria
Cel-Mir-193-P2-v2-3p	cel-mir-786-3p	MIR-193		8.59828	9.51502	1.10662	0.325767	Bilateria	Bilateria
Cel-Mir-216-P2-5p	cel-mir-259-5p	MIR-216		3.08535	0.1	0.0324113	0.186915	Bilateria	Bilateria
Cel-Mir-216-P2-3p*	cel-mir-259-3p	MIR-216		1.9961	0.1	0.0500976	0.18895	Bilateria	Bilateria
Cel-Mir-242	cel-mir-242	MIR-242		6.57687	1.56183	0.237473	0.0553839	Bilateria	Bilateria
Cel-Mir-243-3p	cel-mir-243-3p	MIR-243		8.82609	7.83179	0.887345	0.106923	C. elegans	C. elegans
Cel-Mir-246-3p	cel-mir-246-3p	MIR-246		3.81193	7.59192	1.99162	0.0634363	Caenorhabditis	Caenorhabditis
Cel-Mir-252-P2-5p	cel-mir-252-5p	MIR-252		0.200704	2.16268	10.7754	0.276708	Bilateria	Bilateria
Cel-Mir-253-3p	cel-mir-253-3p	MIR-253		7.41432	7.91957	1.06814	0.416057	Caenorhabditis	Caenorhabditis
Cel-Mir-254-3p	cel-mir-254-3p	MIR-254		0.361455	1.42665	3.94697	0.431679	Caenorhabditis	Caenorhabditis
Cel-Mir-277-5p*	cel-mir-232-5p	MIR-277		2.98896	6.94011	2.32191	0.0638574	Protostomia	Protostomia
Cel-Mir-279-o7-5p*	cel-mir-44-5p	MIR-279		4.80727	3.70861	0.771458	0.627364	Caenorhabditis	Protostomia
Cel-Mir-279-o8-5p*	cel-mir-45-5p	MIR-279		2.25479	0.1	0.0443501	0.168954	Caenorhabditis	Protostomia
Cel-Mir-279-o9-3p	cel-mir-61-3p	MIR-279		8.08723	6.48037	0.801309	0.116981	Caenorhabditis	Protostomia
Cel-Mir-305-P1-5p	cel-mir-239a-5p	MIR-305		0.1	1.92289	19.2289	0.195061	Caenorhabditis	Ecdysozoa
Cel-Mir-315-5p	cel-mir-1820-5p	MIR-315		6.79663	2.72239	0.40055	0.0941574	Bilateria	Bilateria
Cel-Mir-355-5p	cel-mir-355-5p	MIR-355		0.155629	2.38886	15.3497	0.232001	Caenorhabditis	Caenorhabditis
Cel-Mir-357-3p	cel-mir-357-3p	MIR-357		1.08335	0.1	0.0923063	0.171629	Caenorhabditis	Caenorhabditis
Cel-Mir-358-v1-5p*	cel-mir-358-5p	MIR-358		0.952959	0.1	0.104936	0.200147	Caenorhabditis	Caenorhabditis
Cel-Mir-358-v2-5p*	cel-mir-358-5p	MIR-358		0.897461	0.1	0.111425	0.190612	Caenorhabditis	Caenorhabditis
Cel-Mir-784-5p	cel-mir-784-5p	MIR-784		5.61997	6.87113	1.22263	0.196295	Caenorhabditis	Caenorhabditis
Cel-Mir-789-P1-5p	cel-mir-789-1-5p	MIR-789		2.0007	1.22015	0.609863	0.578436	C. elegans	Caenorhabditis
Cel-Mir-791-5p*	cel-mir-791-5p	MIR-791		1.09471	4.35862	3.98151	0.0647432	Chromadorea	Chromadorea
Cel-Mir-796	cel-mir-796	MIR-796		0.1	1.79384	17.9384	0.185119	C. elegans	C. elegans
Cel-Mir-1821-3p	cel-mir-1821-3p	MIR-1821		1.51409	7.44532	4.91736	0.0933433	C. elegans	C. elegans
Cel-Mir-1829-P1-5p	cel-mir-1829a-5p	MIR-1829		4.24104	3.96076	0.933914	0.86457	C. elegans	C. elegans
Cel-Mir-1829-P1-3p*	cel-mir-1829a-3p	MIR-1829		2.90087	4.81592	1.66016	0.36294	C. elegans	C. elegans
Cel-Mir-1829-P2-3p*	cel-mir-1829b-3p	MIR-1829		0.531876	0.33353	0.627081	0.868192	C. elegans	C. elegans
Cel-Mir-1829-P3-3p*	cel-mir-1829c-3p	MIR-1829		0.531876	0.33353	0.627081	0.819862	C. elegans	C. elegans
Cel-Mir-1830-5p*	cel-mir-1830-5p	MIR-1830		1.83473	1.15586	0.629989	0.552385	C. elegans	C. elegans
Cel-Mir-1993-3p	cel-mir-60-3p	MIR-1993		1.56183	2.76863	1.77268	0.55026	Protostomia	Protostomia
Cel-Mir-2210-3p	cel-mir-2210-3p	MIR-2210		0.5953	0.662587	1.11303	0.706332	C. elegans	C. elegans
Cel-Mir-4806-5p	cel-mir-4806-5p	MIR-4806		2.66802	0.1	0.037481	0.184119	C. elegans	C. elegans

## Sheet: Intestine
MirGeneDB ID	MirBase ID	Family	H. sapiens Homolog	Day 1 Mean	Day 8 Mean	FC (Day 8 vs Day 1)	P value (Day 8 vs Day 1)	Node of origin (locus)	Node of origin (family)
Cel-Bantam-P1-5p*	cel-mir-58a-5p	BANTAM		8.37739	9.52079	1.13649	0.0188026	Caenorhabditis	Protostomia
Cel-Let-7-P8-5p	cel-mir-48-5p	LET-7	hsa-let-7e/hsa-let-7a/hsa-let-7b/hsa-let-7c/hsa-let-7f/hsa-let-7g/hsa-let-7i/hsa-miR-98/hsa-let-7d	12.0029	13.143	1.09498	0.0063919	Caenorhabditis	Bilateria
Cel-Mir-31-5p	cel-mir-72-5p	MIR-31	hsa-miR-31	14.4903	15.9687	1.10202	0.0158231	Bilateria	Bilateria
Cel-Mir-31-3p*	cel-mir-72-3p	MIR-31	hsa-miR-31	5.70166	8.70679	1.52706	0.030039	Bilateria	Bilateria
Cel-Mir-34-5p	cel-mir-34-5p	MIR-34	hsa-miR-34b/hsa-miR-34c-5p/hsa-miR-449b/hsa-miR-34/hsa-miR-449a	5.93468	9.54816	1.60887	0.00274004	Bilateria	Bilateria
Cel-Mir-52-P2-5p	cel-mir-53-5p	MIR-52	hsa-miR-99a/hsa-miR-99b/hsa-miR-100	10.8765	12.9467	1.19034	0.000876783	Caenorhabditis	Caenorhabditis
Cel-Mir-54-P1-3p	cel-mir-54-3p	MIR-54	hsa-miR-99a/hsa-miR-99b/hsa-miR-100	10.4776	11.7896	1.12522	0.0197437	Caenorhabditis	Chromadorea
Cel-Mir-71-3p*	cel-mir-71-3p	MIR-71		9.40585	11.3117	1.20263	0.00806099	Bilateria	Bilateria
Cel-Mir-77-5p*	cel-mir-77-5p	MIR-77		4.21128	7.17971	1.70488	0.0187544	Chromadorea	Chromadorea
Cel-Mir-77-3p	cel-mir-77-3p	MIR-77		13.0982	15.9317	1.21633	0.0129164	Chromadorea	Chromadorea
Cel-Mir-248-v1	cel-mir-248	MIR-248		9.83346	11.8478	1.20485	0.0133538	Caenorhabditis	Caenorhabditis
Cel-Mir-248-v2	cel-mir-248	MIR-248		9.98077	12.0663	1.20895	0.0106513	Caenorhabditis	Caenorhabditis
Cel-Mir-305-P1-5p	cel-mir-239a-5p	MIR-305		8.76987	10.3728	1.18278	0.0271474	Caenorhabditis	Ecdysozoa
Cel-Mir-305-P1-3p*	cel-mir-239a-3p	MIR-305		3.45359	6.61685	1.91594	0.0336682	Caenorhabditis	Ecdysozoa
Cel-Mir-305-P2-5p	cel-mir-239b-5p	MIR-305		2.77159	6.69133	2.41426	0.0103279	Caenorhabditis	Ecdysozoa
Cel-Let-7-P5-5p	cel-let-7-5p	LET-7	hsa-let-7a/hsa-let-7b/hsa-let-7c/hsa-let-7f/hsa-let-7g/hsa-let-7g/hsa-miR-98/hsa-let-7d/hsa-let-7e/hsa-miR-196a/hsa-miR-196b	11.7342	10.2515	0.873639	0.00744311	Chromadorea	Bilateria
Cel-Let-7-P6-5p	cel-mir-84-5p	LET-7	hsa-let-7a/hsa-let-7b/hsa-let-7c/hsa-let-7f/hsa-let-7g/hsa-let-7i/hsa-miR-98/hsa-let-7d/hsa-let-7e/hsa-miR-196a/hsa-miR-196b	9.26215	7.67242	0.828364	0.00240972	Chromadorea	Bilateria
Cel-Mir-10-P1-5p	cel-mir-57-5p	MIR-10	hsa-miR-10a/hsa-miR-10b/hsa-miR-146b-3p	17.5683	14.1667	0.806378	0.0034518	Bilateria	Eumetazoa
Cel-Mir-10-P3n-5p	cel-mir-237-5p	MIR-10	hsa-miR-125a-5p/hsa-miR-125b/hsa-miR-331-3p	10.3197	6.67453	0.646774	0.0379373	Caenorhabditis	Eumetazoa
Cel-Mir-52-P1-5p	cel-mir-52-5p	MIR-52	hsa-miR-99b/hsa-miR-99a/hsa-miR-100	15.9687	14.8363	0.929089	0.0275989	Caenorhabditis	Caenorhabditis
Cel-Mir-73-P1-3p	cel-mir-73-3p	MIR-73	hsa-miR-31	13.161	12.3984	0.942057	0.033058	Caenorhabditis	Caenorhabditis
Cel-Mir-281-P4-3p	cel-mir-47-3p	MIR-281		12.5697	11.45	0.910923	0.0080945	Caenorhabditis	Bilateria
Cel-Mir-789-P1-5p	cel-mir-789-1-5p	MIR-789		7.20579	0.416375	0.0577834	0.0253869	C. elegans	Caenorhabditis
Cel-Mir-789-P2-5p	cel-mir-789-2-5p	MIR-789		9.17884	5.72529	0.623748	0.00695205	C. elegans	Caenorhabditis
Cel-Mir-1993-3p	cel-mir-60-3p	MIR-1993		10.4596	9.24405	0.883787	0.0181928	Protostomia	Protostomia
Cel-Bantam-P1-3p	cel-mir-58a-3p	BANTAM		14.3482	14.2062	0.990098	1	Caenorhabditis	Protostomia
Cel-Bantam-P3-3p	cel-mir-81-3p	BANTAM		12.4554	10.832	0.869665	0.249493	Caenorhabditis	Protostomia
Cel-Bantam-P4-3p	cel-mir-82-3p	BANTAM		15.0885	14.8725	0.985685	0.509973	Caenorhabditis	Protostomia
Cel-Let-7-P7-5p	cel-mir-241-5p	LET-7		11.373	10.4163	0.915881	0.199763	Caenorhabditis	Bilateria
Cel-Let-7-P8-3p*	cel-mir-48-3p	LET-7		6.37899	7.13128	1.11793	0.593068	Caenorhabditis	Bilateria
Cel-Mir-1-3p	cel-mir-1-3p	MIR-1		7.67398	6.82118	0.888872	0.711344	Bilateria	Bilateria
Cel-Mir-2-o3-3p	cel-mir-2-3p	MIR-2		7.01483	5.69097	0.811277	0.404578	Caenorhabditis	Protostomia
Cel-Mir-8-3p	cel-mir-236-3p	MIR-8		13.249	13.6648	1.03138	0.425868	Bilateria	Bilateria
Cel-Mir-9-P14-5p*	cel-mir-75-5p	MIR-9		3.83986	3.74915	0.976377	0.863887	Caenorhabditis	Bilateria
Cel-Mir-9-P15-3p	cel-mir-79-3p	MIR-9		2.18291	4.49658	2.0599	0.23194	Caenorhabditis	Bilateria
Cel-Mir-9-P16-5p	cel-mir-244-5p	MIR-9		5.31503	2.49596	0.469603	0.639701	Caenorhabditis	Bilateria
Cel-Mir-10-P2-5p	cel-mir-51-5p	MIR-10		14.9663	15.2719	1.02042	0.303169	Bilateria	Eumetazoa
Cel-Mir-10-P3m-5p	cel-lin-4-5p	MIR-10		11.7839	12.1707	1.03282	0.414111	Caenorhabditis	Eumetazoa
Cel-Mir-29-P1-3p	cel-mir-49-3p	MIR-29		11.5574	10.7488	0.930032	1	Bilateria	Bilateria
Cel-Mir-29-P2-3p	cel-mir-83-3p	MIR-29		12.5257	13.1979	1.05366	0.236505	Bilateria	Bilateria
Cel-Mir-34-3p	cel-mir-34-3p	MIR-34		4.40715	8.73157	1.98123	0.0606907	Bilateria	Bilateria
Cel-Mir-36-P1-3p	cel-mir-35-3p	MIR-36		9.17145	9.9654	1.08657	0.782925	C. elegans	Protostomia
Cel-Mir-36-P2-3p	cel-mir-36-3p	MIR-36		2.71661	4.7983	1.76628	0.721332	C. elegans	Protostomia
Cel-Mir-36-P3-3p	cel-mir-37-3p	MIR-36		8.58003	9.42341	1.0983	0.702896	C. elegans	Protostomia
Cel-Mir-36-P4-3p	cel-mir-38-3p	MIR-36		5.98918	5.37483	0.897423	0.83037	C. elegans	Protostomia
Cel-Mir-36-P5-3p	cel-mir-39-3p	MIR-36		4.91206	7.61427	1.55012	0.254375	C. elegans	Protostomia
Cel-Mir-36-P6-3p	cel-mir-40-3p	MIR-36		7.71673	6.96885	0.903084	0.740528	C. elegans	Protostomia
Cel-Mir-36-P8-3p	cel-mir-42-3p	MIR-36		3.40876	3.5671	1.04645	0.971254	C. elegans	Protostomia
Cel-Mir-54-P1-5p*	cel-mir-54-5p	MIR-54		13.3604	16.0834	1.20381	0.154795	Caenorhabditis	Chromadorea
Cel-Mir-54-P2-3p	cel-mir-55-3p	MIR-54		16.8774	17.224	1.02054	0.0943215	Caenorhabditis	Chromadorea
Cel-Mir-54-P3-3p	cel-mir-56-3p	MIR-54		17.5694	18.0281	1.02611	0.179627	Caenorhabditis	Chromadorea
Cel-Mir-63-5p*	cel-mir-63-5p	MIR-63		4.6866	6.65827	1.4207	0.468051	C. elegans	C. elegans
Cel-Mir-63-3p	cel-mir-63-3p	MIR-63		10.7376	10.5779	0.985125	0.797235	C. elegans	C. elegans
Cel-Mir-70-3p	cel-mir-70-3p	MIR-70		12.3667	11.8873	0.961232	0.392792	Caenorhabditis	Caenorhabditis
Cel-Mir-71-5p	cel-mir-71-5p	MIR-71		16.9935	16.8791	0.993268	1	Bilateria	Bilateria
Cel-Mir-87-o1-3p	cel-mir-87-3p	MIR-87		7.27362	4.80218	0.660219	0.153625	Caenorhabditis	Protostomia
Cel-Mir-87-o2-3p	cel-mir-233-3p	MIR-87		7.65574	6.40336	0.836414	0.353003	Caenorhabditis	Protostomia
Cel-Mir-92-3p	cel-mir-235-3p	MIR-92		12.0417	9.47626	0.786956	0.320784	Bilateria	Bilateria
Cel-Mir-96-P3-5p	cel-mir-228-5p	MIR-96		14.2955	11.4081	0.79802	0.15727	Bilateria	Bilateria
Cel-Mir-137-3p	cel-mir-234-3p	MIR-137		3.93043	4.4798	1.13977	0.784317	Bilateria	Bilateria
Cel-Mir-190-5p	cel-mir-50-5p	MIR-190		6.22837	8.08966	1.29884	0.0680401	Bilateria	Bilateria
Cel-Mir-193-P2-v1-3p	cel-mir-786-3p	MIR-193		5.33359	4.24685	0.796245	0.64561	Bilateria	Bilateria
Cel-Mir-193-P2-v2-3p	cel-mir-786-3p	MIR-193		5.49875	4.36504	0.793824	0.641484	Bilateria	Bilateria
Cel-Mir-216-P2-5p	cel-mir-259-5p	MIR-216		5.80314	4.58626	0.790306	0.688548	Bilateria	Bilateria
Cel-Mir-216-P2-3p*	cel-mir-259-3p	MIR-216		5.66856	7.18174	1.26694	0.279291	Bilateria	Bilateria
Cel-Mir-230-5p	cel-mir-230-5p	MIR-230		4.6305	0.1	0.021596	0.199245	Caenorhabditis	Caenorhabditis
Cel-Mir-230-3p	cel-mir-230-3p	MIR-230		7.00156	4.26173	0.608683	0.357751	Caenorhabditis	Caenorhabditis
Cel-Mir-242	cel-mir-242	MIR-242		9.70509	9.76844	1.00653	0.840159	Bilateria	Bilateria
Cel-Mir-243-5p	cel-mir-243-5p	MIR-243		7.80024	5.01062	0.642368	0.310415	C. elegans	C. elegans
Cel-Mir-243-3p	cel-mir-243-3p	MIR-243		11.5831	10.987	0.948542	0.747448	C. elegans	C. elegans
Cel-Mir-252-P2-5p	cel-mir-252-5p	MIR-252		3.17045	1.94045	0.612042	0.363668	Bilateria	Bilateria
Cel-Mir-253-3p	cel-mir-253-3p	MIR-253		9.46571	9.61344	1.01561	0.970307	Caenorhabditis	Caenorhabditis
Cel-Mir-279-o7-3p	cel-mir-44-3p	MIR-279		11.2885	9.05518	0.802158	0.142102	Caenorhabditis	Protostomia
Cel-Mir-279-o8-3p	cel-mir-45-3p	MIR-279		11.4156	9.05518	0.79323	0.139238	Caenorhabditis	Protostomia
Cel-Mir-279-o9-5p*	cel-mir-61-5p	MIR-279		5.62785	2.2462	0.399123	0.173142	Caenorhabditis	Protostomia
Cel-Mir-279-o9-3p	cel-mir-61-3p	MIR-279		6.59246	3.07014	0.465704	0.191454	Caenorhabditis	Protostomia
Cel-Mir-784-5p	cel-mir-784-5p	MIR-784		4.53147	5.28293	1.16583	0.610127	Caenorhabditis	Caenorhabditis
Cel-Mir-1830-5p*	cel-mir-1830-5p	MIR-1830		6.98448	1.56183	0.223615	0.10424	C. elegans	C. elegans
Cel-Mir-1830-3p	cel-mir-1830-3p	MIR-1830		8.25804	4.28749	0.51919	0.183218	C. elegans	C. elegans
Cel-Mir-1993-5p*	cel-mir-60-5p	MIR-1993		4.59523	3.69557	0.804219	0.679492	Protostomia	Protostomia

## Sheet: Body Wall Muscle
MirGeneDB ID	MirBase ID	Family	H. sapiens Homolog	Day 1 Mean	Day 8 Mean	FC (Day 8 vs Day 1)	P value (Day 8 vs Day 1)	Node of origin (locus)	Node of origin (family)
Cel-Bantam-P1-5p*	cel-mir-58a-5p	BANTAM		8.79414	10.2166	1.16176	0.0260311	Caenorhabditis	Protostomia
Cel-Mir-2-o3-3p	cel-mir-2-3p	MIR-2	hsa-miR-499-3p	10.9338	13.5261	1.23709	0.00900687	Caenorhabditis	Protostomia
Cel-Mir-34-5p	cel-mir-34-5p	MIR-34	hsa-miR-34b/hsa-miR-34c-5p/hsa-miR-449b/hsa-miR-34/hsa-miR-449a	4.8543	8.26483	1.70258	0.00426936	Bilateria	Bilateria
Cel-Mir-36-P2-3p	cel-mir-36-3p	MIR-36		4.06883	8.95282	2.20034	0.000191344	C. elegans	Protostomia
Cel-Mir-36-P3-3p	cel-mir-37-3p	MIR-36		10.9801	12.454	1.13424	0.0245706	C. elegans	Protostomia
Cel-Mir-36-P5-3p	cel-mir-39-3p	MIR-36		6.35709	10.6207	1.67069	0.0105788	C. elegans	Protostomia
Cel-Mir-52-P2-5p	cel-mir-53-5p	MIR-52	hsa-miR-99a/hsa-miR-99b/hsa-miR-100	9.83285	12.3273	1.25369	0.00924765	Caenorhabditis	Caenorhabditis
Cel-Mir-54-P1-3p	cel-mir-54-3p	MIR-54	hsa-miR-99a/hsa-miR-99b/hsa-miR-100	10.7815	11.7859	1.09317	0.00765025	Caenorhabditis	Chromadorea
Cel-Mir-253-3p	cel-mir-253-3p	MIR-253		8.59389	11.2997	1.31485	0.00295503	Caenorhabditis	Caenorhabditis
Cel-Mir-10-P3n-5p	cel-mir-237-5p	MIR-10	hsa-miR-125a-5p/hsa-miR-125b/hsa-miR-331-3p	13.4567	8.33174	0.619152	0.000225845	Caenorhabditis	Eumetazoa
Cel-Mir-73-P1-3p	cel-mir-73-3p	MIR-73	hsa-miR-31	12.7538	10.5657	0.828436	0.000971458	Caenorhabditis	Caenorhabditis
Cel-Mir-96-P3-5p	cel-mir-228-5p	MIR-96	hsa-miR-183/hsa-miR-96/hsa-miR-514/hsa-miR-200a	13.7714	11.4571	0.831947	0.0463375	Bilateria	Bilateria
Cel-Mir-193-P2-v1-3p	cel-mir-786-3p	MIR-193	hsa-miR-365/hsa-miR-18a/hsa-miR-18b	10.9966	7.08336	0.644139	0.000204482	Bilateria	Bilateria
Cel-Mir-193-P2-v2-3p	cel-mir-786-3p	MIR-193	hsa-miR-365/hsa-miR-18a/hsa-miR-18b	11.2053	7.32574	0.653775	0.000248796	Bilateria	Bilateria
Cel-Mir-246-3p	cel-mir-246-3p	MIR-246		9.52953	6.4337	0.675133	0.00229892	Caenorhabditis	Caenorhabditis
Cel-Mir-279-o7-3p	cel-mir-44-3p	MIR-279	hsa-miR-134/hsa-miR-708	11.45	10.4157	0.909661	0.0458556	Caenorhabditis	Protostomia
Cel-Mir-279-o8-3p	cel-mir-45-3p	MIR-279	hsa-miR-134/hsa-miR-708	11.5755	10.4157	0.899803	0.0337134	Caenorhabditis	Protostomia
Cel-Mir-279-o9-5p*	cel-mir-61-5p	MIR-279	hsa-miR-708/hsa-miR-134	7.84957	0.1	0.0127395	1.01268e-06	Caenorhabditis	Protostomia
Cel-Mir-279-o9-3p	cel-mir-61-3p	MIR-279	hsa-miR-708/hsa-miR-134	7.94973	0.1	0.012579	0.000627365	Caenorhabditis	Protostomia
Cel-Mir-281-P4-3p	cel-mir-47-3p	MIR-281		12.3527	9.89105	0.80072	0.00252402	Caenorhabditis	Bilateria
Cel-Bantam-P1-3p	cel-mir-58a-3p	BANTAM		13.6988	14.3884	1.05034	0.499391	Caenorhabditis	Protostomia
Cel-Bantam-P3-5p*	cel-mir-81-5p	BANTAM		5.37149	4.44571	0.827649	0.731107	Caenorhabditis	Protostomia
Cel-Bantam-P3-3p	cel-mir-81-3p	BANTAM		14.8441	14.7503	0.993679	0.531612	Caenorhabditis	Protostomia
Cel-Bantam-P4-3p	cel-mir-82-3p	BANTAM		15.3995	14.7425	0.957339	0.259819	Caenorhabditis	Protostomia
Cel-Let-7-P5-5p	cel-let-7-5p	LET-7		11.6268	11.6308	1.00035	0.949762	Chromadorea	Bilateria
Cel-Let-7-P6-5p	cel-mir-84-5p	LET-7		9.39578	7.81002	0.831226	0.121697	Chromadorea	Bilateria
Cel-Let-7-P7-5p	cel-mir-241-5p	LET-7		13.1613	13.6138	1.03439	0.260206	Caenorhabditis	Bilateria
Cel-Let-7-P8-5p	cel-mir-48-5p	LET-7		12.5349	13.3545	1.06539	0.0686209	Caenorhabditis	Bilateria
Cel-Let-7-P8-3p*	cel-mir-48-3p	LET-7		2.29708	8.99605	3.9163	0.127331	Caenorhabditis	Bilateria
Cel-Let-7-P9-5p	cel-mir-795-5p	LET-7		6.14899	5.65249	0.919256	0.889526	C. elegans	Bilateria
Cel-Mir-1-3p	cel-mir-1-3p	MIR-1		9.93208	11.2065	1.12831	0.300754	Bilateria	Bilateria
Cel-Mir-2-P11-5p*	cel-mir-250-5p	MIR-2		4.85867	1.91178	0.393479	0.487212	Chromadorea	Protostomia
Cel-Mir-8-3p	cel-mir-236-3p	MIR-8		9.94426	9.6694	0.972361	0.772363	Bilateria	Bilateria
Cel-Mir-9-P16-5p	cel-mir-244-5p	MIR-9		4.3784	1.71655	0.39205	0.484333	Caenorhabditis	Bilateria
Cel-Mir-10-P1-5p	cel-mir-57-5p	MIR-10		16.0635	16.422	1.02232	0.42527	Bilateria	Eumetazoa
Cel-Mir-10-P2-5p	cel-mir-51-5p	MIR-10		14.4704	15.0601	1.04075	0.349387	Bilateria	Eumetazoa
Cel-Mir-10-P3m-5p	cel-lin-4-5p	MIR-10		13.5261	13.5115	0.998924	0.861742	Caenorhabditis	Eumetazoa
Cel-Mir-29-P1-3p	cel-mir-49-3p	MIR-29		10.8767	6.14384	0.564862	0.18475	Bilateria	Bilateria
Cel-Mir-29-P2-3p	cel-mir-83-3p	MIR-29		9.22978	9.2252	0.999504	0.912651	Bilateria	Bilateria
Cel-Mir-31-5p	cel-mir-72-5p	MIR-31		12.9941	12.9063	0.993247	0.905558	Bilateria	Bilateria
Cel-Mir-34-3p	cel-mir-34-3p	MIR-34		5.14195	8.81553	1.71443	0.25886	Bilateria	Bilateria
Cel-Mir-36-P1-3p	cel-mir-35-3p	MIR-36		11.6408	12.6901	1.09014	0.105463	C. elegans	Protostomia
Cel-Mir-36-P4-3p	cel-mir-38-3p	MIR-36		8.91568	10.424	1.16917	0.303478	C. elegans	Protostomia
Cel-Mir-36-P6-3p	cel-mir-40-3p	MIR-36		9.2292	10.8808	1.17896	0.0579329	C. elegans	Protostomia
Cel-Mir-52-P1-5p	cel-mir-52-5p	MIR-52		15.3941	15.4836	1.00582	0.493037	Caenorhabditis	Caenorhabditis
Cel-Mir-54-P1-5p*	cel-mir-54-5p	MIR-54		17.3416	17.6827	1.01967	0.894445	Caenorhabditis	Chromadorea
Cel-Mir-54-P2-3p	cel-mir-55-3p	MIR-54		17.1079	17.1079	1	1	Caenorhabditis	Chromadorea
Cel-Mir-54-P3-3p	cel-mir-56-3p	MIR-54		17.5694	17.5694	1	1	Caenorhabditis	Chromadorea
Cel-Mir-63-3p	cel-mir-63-3p	MIR-63		4.74036	6.93723	1.46344	0.437477	C. elegans	C. elegans
Cel-Mir-70-3p	cel-mir-70-3p	MIR-70		8.22068	8.58413	1.04421	0.758612	Caenorhabditis	Caenorhabditis
Cel-Mir-71-5p	cel-mir-71-5p	MIR-71		16.763	16.1953	0.966134	0.0909807	Bilateria	Bilateria
Cel-Mir-71-3p*	cel-mir-71-3p	MIR-71		10.1604	10.259	1.0097	0.708066	Bilateria	Bilateria
Cel-Mir-77-5p*	cel-mir-77-5p	MIR-77		5.23019	1.91178	0.365528	0.471608	Chromadorea	Chromadorea
Cel-Mir-77-3p	cel-mir-77-3p	MIR-77		10.5827	11.9076	1.12519	0.14302	Chromadorea	Chromadorea
Cel-Mir-85-3p	cel-mir-85-3p	MIR-85		7.25483	1.43418	0.197686	0.0903747	Caenorhabditis	Caenorhabditis
Cel-Mir-87-o1-3p	cel-mir-87-3p	MIR-87		6.20439	5.54848	0.894283	0.709682	Caenorhabditis	Protostomia
Cel-Mir-87-o2-3p	cel-mir-233-3p	MIR-87		6.84172	5.92054	0.865358	0.786952	Caenorhabditis	Protostomia
Cel-Mir-92-3p	cel-mir-235-3p	MIR-92		12.8225	12.298	0.959094	0.329326	Bilateria	Bilateria
Cel-Mir-96-P2-5p	cel-mir-790-5p	MIR-96		4.92202	4.70502	0.955912	0.923821	Bilateria	Bilateria
Cel-Mir-133-3p	cel-mir-245-3p	MIR-133		5.61117	5.00138	0.891326	0.771338	Bilateria	Bilateria
Cel-Mir-137-3p	cel-mir-234-3p	MIR-137		7.1991	5.60592	0.778697	0.675063	Bilateria	Bilateria
Cel-Mir-190-5p	cel-mir-50-5p	MIR-190		7.29238	8.85556	1.21436	0.238518	Bilateria	Bilateria
Cel-Mir-193-P1-v1-3p	cel-mir-240-3p	MIR-193		8.65284	3.24459	0.374974	0.100455	Bilateria	Bilateria
Cel-Mir-193-P1-v2-3p	cel-mir-240-3p	MIR-193		8.82961	3.4413	0.389745	0.105509	Bilateria	Bilateria
Cel-Mir-230-3p	cel-mir-230-3p	MIR-230		6.14656	5.52362	0.898653	0.677149	Caenorhabditis	Caenorhabditis
Cel-Mir-242	cel-mir-242	MIR-242		4.88047	2.29708	0.470667	0.50537	Bilateria	Bilateria
Cel-Mir-243-3p	cel-mir-243-3p	MIR-243		8.2395	3.55279	0.43119	0.104775	C. elegans	C. elegans
Cel-Mir-305-P1-5p	cel-mir-239a-5p	MIR-305		6.18409	8.68735	1.40479	0.0633835	Caenorhabditis	Ecdysozoa

## Sheet: Hypodermis
MirGeneDB ID	MirBase ID	Family	H. sapiens Homolog	Day 1 Mean	Day 8 Mean	FC (Day 8 vs Day 1)	P value (Day 8 vs Day 1)	Node of origin (locus)	Node of origin (family)
Cel-Mir-2-P11-3p	cel-mir-250-3p	MIR-2	hsa-miR-27a/hsa-miR-27b/hsa-miR-128/hsa-miR-499-3p/hsa-miR-768-3p	1.60009	7.33247	4.58253	0.0495871	Chromadorea	Protostomia
Cel-Mir-10-P2-5p	cel-mir-51-5p	MIR-10	hsa-miR-99a/hsa-miR-99b/hsa-miR-100	15.0601	16.7669	1.11333	0.00878327	Bilateria	Eumetazoa
Cel-Mir-10-P3m-5p	cel-lin-4-5p	MIR-10	hsa-miR-125a-5p/hsa-miR-125b/hsa-miR-331-3p	13.2706	14.3482	1.0812	0.00815584	Caenorhabditis	Eumetazoa
Cel-Mir-31-5p	cel-mir-72-5p	MIR-31	hsa-miR-31	11.5755	13.6354	1.17796	0.0136005	Bilateria	Bilateria
Cel-Mir-36-P1-3p	cel-mir-35-3p	MIR-36		9.47958	13.567	1.43118	0.0307772	C. elegans	Protostomia
Cel-Mir-36-P3-3p	cel-mir-37-3p	MIR-36		9.49087	12.7033	1.33848	0.00749291	C. elegans	Protostomia
Cel-Mir-36-P4-3p	cel-mir-38-3p	MIR-36		7.1306	10.7316	1.505	0.00234644	C. elegans	Protostomia
Cel-Mir-36-P5-3p	cel-mir-39-3p	MIR-36		2.60261	9.52166	3.6585	0.0214592	C. elegans	Protostomia
Cel-Mir-36-P6-3p	cel-mir-40-3p	MIR-36		9.4626	11.7372	1.24037	0.00549874	C. elegans	Protostomia
Cel-Mir-36-P7-3p	cel-mir-41-3p	MIR-36		0.1	3.40796	34.0796	0.013021	C. elegans	Protostomia
Cel-Mir-63-3p	cel-mir-63-3p	MIR-63	hsa-miR-183/hsa-miR-96/hsa-miR-200a/hsa-miR-514	1.3973	8.34185	5.96998	0.0313626	C. elegans	C. elegans
Cel-Mir-77-3p	cel-mir-77-3p	MIR-77		7.49391	13.4328	1.79249	0.00410867	Chromadorea	Chromadorea
Cel-Mir-87-o1-5p*	cel-mir-87-5p	MIR-87		0.1	2.74899	27.4899	0.00550372	Caenorhabditis	Protostomia
Cel-Mir-87-o1-3p	cel-mir-87-3p	MIR-87		0.1	3.7944	37.944	0.00697711	Caenorhabditis	Protostomia
Cel-Mir-96-P2-5p	cel-mir-790-5p	MIR-96	hsa-miR-96/hsa-miR-183/hsa-miR-514/hsa-miR-200a	0.1	4.0958	40.958	0.00476413	Bilateria	Bilateria
Cel-Mir-193-P1-v1-3p	cel-mir-240-3p	MIR-193	hsa-miR-193b/hsa-miR-193a-3p	1.05114	5.10913	4.86055	0.0398026	Bilateria	Bilateria
Cel-Mir-193-P1-v2-3p	cel-mir-240-3p	MIR-193	hsa-miR-193b/hsa-miR-193a-3p	1.06452	5.27336	4.95376	0.0384171	Bilateria	Bilateria
Cel-Mir-242	cel-mir-242	MIR-242		0.1	4.7376	47.376	0.0100561	Bilateria	Bilateria
Cel-Mir-1829-P2-3p*	cel-mir-1829b-3p	MIR-1829		0.1	2.77826	27.7826	0.0172712	C. elegans	C. elegans
Cel-Mir-1829-P3-3p*	cel-mir-1829c-3p	MIR-1829		0.1	2.77826	27.7826	0.0175224	C. elegans	C. elegans
Cel-Bantam-P3-3p	cel-mir-81-3p	BANTAM	hsa-miR-450b-3p	15.9687	13.3846	0.838178	0.0119506	Caenorhabditis	Protostomia
Cel-Let-7-P5-5p	cel-let-7-5p	LET-7	hsa-let-7a/hsa-let-7b/hsa-let-7c/hsa-let-7f/hsa-let-7g/hsa-let-7g/hsa-miR-98/hsa-let-7d/hsa-let-7e/hsa-miR-196a/hsa-miR-196b	12.2633	10.1004	0.823627	0.00201414	Chromadorea	Bilateria
Cel-Let-7-P7-3p*	cel-mir-241-3p	LET-7	hsa-let-7e/hsa-let-7a/hsa-let-7b/hsa-let-7c/hsa-let-7f/hsa-let-7g/hsa-let-7i/hsa-miR-98/hsa-let-7d	6.68812	4.08006	0.610045	0.0405812	Caenorhabditis	Bilateria
Cel-Mir-10-P3n-5p	cel-mir-237-5p	MIR-10	hsa-miR-125a-5p/hsa-miR-125b/hsa-miR-331-3p	14.8321	12.3398	0.831966	0.00715965	Caenorhabditis	Eumetazoa
Cel-Mir-10-P3n-3p*	cel-mir-237-3p	MIR-10	hsa-miR-125a-5p/hsa-miR-125b/hsa-miR-331-3p	6.34874	1.08229	0.170473	0.0314018	Caenorhabditis	Eumetazoa
Cel-Mir-52-P2-5p	cel-mir-53-5p	MIR-52	hsa-miR-99a/hsa-miR-99b/hsa-miR-100	11.4167	10.5135	0.920885	0.0320761	Caenorhabditis	Caenorhabditis
Cel-Mir-52-P2-3p*	cel-mir-53-3p	MIR-52	hsa-miR-99a/hsa-miR-99b/hsa-miR-100	6.15309	0.558034	0.0906917	0.010575	Caenorhabditis	Caenorhabditis
Cel-Mir-54-P1-3p	cel-mir-54-3p	MIR-54	hsa-miR-99a/hsa-miR-99b/hsa-miR-100	11.7312	10.5546	0.899703	0.0452772	Caenorhabditis	Chromadorea
Cel-Mir-71-3p*	cel-mir-71-3p	MIR-71		11.8442	10.8534	0.916348	0.024481	Bilateria	Bilateria
Cel-Mir-73-P1-3p	cel-mir-73-3p	MIR-73	hsa-miR-31	13.2158	11.5755	0.875881	0.00011343	Caenorhabditis	Caenorhabditis
Cel-Mir-87-o2-3p	cel-mir-233-3p	MIR-87		6.18301	0.1	0.0161733	0.00151467	Caenorhabditis	Protostomia
Cel-Mir-190-5p	cel-mir-50-5p	MIR-190	hsa-miR-190/hsa-miR-190b	8.75548	2.51414	0.28715	0.0388567	Bilateria	Bilateria
Cel-Mir-230-5p	cel-mir-230-5p	MIR-230		9.70547	6.30563	0.649699	0.0100938	Caenorhabditis	Caenorhabditis
Cel-Mir-230-3p	cel-mir-230-3p	MIR-230		11.2456	8.44667	0.751108	0.0185945	Caenorhabditis	Caenorhabditis
Cel-Mir-253-5p*	cel-mir-253-5p	MIR-253		6.55679	0.416375	0.0635029	0.00489282	Caenorhabditis	Caenorhabditis
Cel-Mir-253-3p	cel-mir-253-3p	MIR-253		12.043	9.41201	0.781534	0.00683943	Caenorhabditis	Caenorhabditis
Cel-Mir-279-o9-5p*	cel-mir-61-5p	MIR-279	hsa-miR-708/hsa-miR-134	7.67252	4.40612	0.574273	0.0108962	Caenorhabditis	Protostomia
Cel-Mir-279-o9-3p	cel-mir-61-3p	MIR-279	hsa-miR-708/hsa-miR-134	10.3549	8.26797	0.798458	0.0213792	Caenorhabditis	Protostomia
Cel-Mir-281-P4-3p	cel-mir-47-3p	MIR-281		14.4903	12.9941	0.896743	0.0383107	Caenorhabditis	Bilateria
Cel-Bantam-P1-5p*	cel-mir-58a-5p	BANTAM		11.0959	9.8721	0.889703	0.21545	Caenorhabditis	Protostomia
Cel-Bantam-P1-3p	cel-mir-58a-3p	BANTAM		12.6848	13.3363	1.05136	1	Caenorhabditis	Protostomia
Cel-Bantam-P3-5p*	cel-mir-81-5p	BANTAM		2.53934	1.3973	0.550261	0.99258	Caenorhabditis	Protostomia
Cel-Bantam-P4-3p	cel-mir-82-3p	BANTAM		15.4836	14.8114	0.956583	0.744092	Caenorhabditis	Protostomia
Cel-Let-7-P6-5p	cel-mir-84-5p	LET-7		10.1527	9.40267	0.926123	0.438659	Chromadorea	Bilateria
Cel-Let-7-P7-5p	cel-mir-241-5p	LET-7		12.1653	11.4597	0.941997	0.0897354	Caenorhabditis	Bilateria
Cel-Let-7-P8-5p	cel-mir-48-5p	LET-7		12.6331	12.549	0.993347	0.956242	Caenorhabditis	Bilateria
Cel-Let-7-P8-3p*	cel-mir-48-3p	LET-7		9.08782	7.4442	0.81914	0.0657631	Caenorhabditis	Bilateria
Cel-Let-7-P9-5p	cel-mir-795-5p	LET-7		2.37521	4.72621	1.98981	0.259764	C. elegans	Bilateria
Cel-Mir-1-3p	cel-mir-1-3p	MIR-1		1.87932	5.10572	2.71679	0.0904358	Bilateria	Bilateria
Cel-Mir-2-o3-3p	cel-mir-2-3p	MIR-2		7.69649	7.57513	0.984232	0.881926	Caenorhabditis	Protostomia
Cel-Mir-2-P11-5p*	cel-mir-250-5p	MIR-2		3.8443	5.91158	1.53775	0.392867	Chromadorea	Protostomia
Cel-Mir-8-3p	cel-mir-236-3p	MIR-8		9.95685	9.55247	0.959387	0.671935	Bilateria	Bilateria
Cel-Mir-9-P15-3p	cel-mir-79-3p	MIR-9		10.5028	8.06402	0.767794	0.0667846	Caenorhabditis	Bilateria
Cel-Mir-9-P16-5p	cel-mir-244-5p	MIR-9		4.0778	3.75223	0.920161	0.991264	Caenorhabditis	Bilateria
Cel-Mir-10-P1-5p	cel-mir-57-5p	MIR-10		12.9426	12.9498	1.00055	0.999829	Bilateria	Eumetazoa
Cel-Mir-10-P1-3p*	cel-mir-57-3p	MIR-10		3.00859	0.1	0.0332382	0.189666	Bilateria	Eumetazoa
Cel-Mir-29-P1-3p	cel-mir-49-3p	MIR-29		10.3518	10.1916	0.984528	0.701645	Bilateria	Bilateria
Cel-Mir-29-P2-3p	cel-mir-83-3p	MIR-29		7.12335	10.3896	1.45852	0.0506114	Bilateria	Bilateria
Cel-Mir-34-5p	cel-mir-34-5p	MIR-34		8.46933	8.71325	1.0288	0.572878	Bilateria	Bilateria
Cel-Mir-34-3p	cel-mir-34-3p	MIR-34		3.41156	8.14907	2.38866	0.120505	Bilateria	Bilateria
Cel-Mir-36-P2-3p	cel-mir-36-3p	MIR-36		2.06701	9.28173	4.49041	0.108435	C. elegans	Protostomia
Cel-Mir-36-P5-5p*	cel-mir-39-5p	MIR-36		1.38055	2.04586	1.48192	0.571819	C. elegans	Protostomia
Cel-Mir-36-P8-5p*	cel-mir-42-5p	MIR-36		3.99176	1.54542	0.387151	0.585044	C. elegans	Protostomia
Cel-Mir-36-P8-3p	cel-mir-42-3p	MIR-36		9.79804	8.68538	0.88644	0.0974631	C. elegans	Protostomia
Cel-Mir-52-P1-5p	cel-mir-52-5p	MIR-52		14.8725	14.3221	0.96299	0.772764	Caenorhabditis	Caenorhabditis
Cel-Mir-54-P1-5p*	cel-mir-54-5p	MIR-54		4.60234	1.3524	0.29385	0.526127	Caenorhabditis	Chromadorea
Cel-Mir-54-P2-3p	cel-mir-55-3p	MIR-54		17.224	17.1096	0.993358	0.894795	Caenorhabditis	Chromadorea
Cel-Mir-54-P3-3p	cel-mir-56-3p	MIR-54		18.0281	18.0281	1	1	Caenorhabditis	Chromadorea
Cel-Mir-62	cel-mir-62	MIR-62		1.91178	3.09549	1.61917	0.332726	Caenorhabditis	Caenorhabditis
Cel-Mir-70-3p	cel-mir-70-3p	MIR-70		10.5612	9.4054	0.890565	0.161776	Caenorhabditis	Caenorhabditis
Cel-Mir-71-5p	cel-mir-71-5p	MIR-71		17.1079	16.8774	0.986527	0.232044	Bilateria	Bilateria
Cel-Mir-73-P2-5p*	cel-mir-74-5p	MIR-73		5.15601	0.1	0.0193949	0.179113	Caenorhabditis	Caenorhabditis
Cel-Mir-73-P2-3p	cel-mir-74-3p	MIR-73		1.57487	3.57341	2.26902	0.248376	Caenorhabditis	Caenorhabditis
Cel-Mir-77-5p*	cel-mir-77-5p	MIR-77		2.9963	5.74419	1.91709	0.246891	Chromadorea	Chromadorea
Cel-Mir-92-5p*	cel-mir-235-5p	MIR-92		6.97226	2.01759	0.289374	0.0511412	Bilateria	Bilateria
Cel-Mir-92-3p	cel-mir-235-3p	MIR-92		16.6486	14.2831	0.857915	0.0801134	Bilateria	Bilateria
Cel-Mir-96-P3-5p	cel-mir-228-5p	MIR-96		10.6052	13.422	1.26561	0.0820468	Bilateria	Bilateria
Cel-Mir-133-3p	cel-mir-245-3p	MIR-133		1.38055	4.89037	3.54233	0.135534	Bilateria	Bilateria
Cel-Mir-137-3p	cel-mir-234-3p	MIR-137		2.60479	6.78157	2.6035	0.092365	Bilateria	Bilateria
Cel-Mir-193-P1-v1-5p*	cel-mir-240-5p	MIR-193		2.18291	1.49098	0.683022	0.581043	Bilateria	Bilateria
Cel-Mir-193-P1-v2-5p*	cel-mir-240-5p	MIR-193		2.33063	1.51409	0.649647	0.586632	Bilateria	Bilateria
Cel-Mir-193-P2-v1-3p	cel-mir-786-3p	MIR-193		3.8562	7.98777	2.07141	0.132802	Bilateria	Bilateria
Cel-Mir-193-P2-v2-3p	cel-mir-786-3p	MIR-193		3.95859	8.1666	2.06301	0.140333	Bilateria	Bilateria
Cel-Mir-243-3p	cel-mir-243-3p	MIR-243		5.03288	8.46869	1.68267	0.262623	C. elegans	C. elegans
Cel-Mir-246-3p	cel-mir-246-3p	MIR-246		8.12257	7.74535	0.953559	0.648755	Caenorhabditis	Caenorhabditis
Cel-Mir-248-v1	cel-mir-248	MIR-248		1.54481	4.98799	3.22886	0.139391	Caenorhabditis	Caenorhabditis
Cel-Mir-248-v2	cel-mir-248	MIR-248		1.56183	5.11996	3.27818	0.131103	Caenorhabditis	Caenorhabditis
Cel-Mir-279-o7-5p*	cel-mir-44-5p	MIR-279		2.80977	1.05114	0.374103	0.937164	Caenorhabditis	Protostomia
Cel-Mir-279-o7-3p	cel-mir-44-3p	MIR-279		13.577	14.2988	1.05316	1	Caenorhabditis	Protostomia
Cel-Mir-279-o8-5p*	cel-mir-45-5p	MIR-279		8.09878	6.75057	0.833528	0.238113	Caenorhabditis	Protostomia
Cel-Mir-279-o8-3p	cel-mir-45-3p	MIR-279		13.7525	14.5184	1.05569	0.469557	Caenorhabditis	Protostomia
Cel-Mir-281-P4-5p*	cel-mir-47-5p	MIR-281		4.58023	3.18574	0.69554	0.794576	Caenorhabditis	Bilateria
Cel-Mir-305-P1-5p	cel-mir-239a-5p	MIR-305		3.16896	7.24749	2.28703	0.183793	Caenorhabditis	Ecdysozoa
Cel-Mir-305-P1-3p*	cel-mir-239a-3p	MIR-305		2.65074	4.30475	1.62398	0.2994	Caenorhabditis	Ecdysozoa
Cel-Mir-305-P2-5p	cel-mir-239b-5p	MIR-305		0.1	2.23144	22.3144	0.179292	Caenorhabditis	Ecdysozoa
Cel-Mir-355-5p	cel-mir-355-5p	MIR-355		6.92546	6.69629	0.966909	0.899288	Caenorhabditis	Caenorhabditis
Cel-Mir-784-5p	cel-mir-784-5p	MIR-784		4.14395	1.15586	0.278927	0.447047	Caenorhabditis	Caenorhabditis
Cel-Mir-788-v1-5p*	cel-mir-788-5p	MIR-788		2.10649	0.252295	0.119771	0.319977	Caenorhabditis	Caenorhabditis
Cel-Mir-788-v1-3p	cel-mir-788-3p	MIR-788		2.27601	0.525829	0.231031	0.392671	Caenorhabditis	Caenorhabditis
Cel-Mir-788-v2-5p*	cel-mir-788-5p	MIR-788		2.10649	0.252295	0.119771	0.303167	Caenorhabditis	Caenorhabditis
Cel-Mir-788-v2-3p	cel-mir-788-3p	MIR-788		2.27601	0.525829	0.231031	0.385538	Caenorhabditis	Caenorhabditis
Cel-Mir-791-3p	cel-mir-791-3p	MIR-791		4.90795	4.41439	0.899438	0.92251	Chromadorea	Chromadorea
Cel-Mir-799	cel-mir-799	MIR-799		6.35326	2.01986	0.317925	0.0691855	C. elegans	C. elegans
Cel-Mir-1829-P1-5p	cel-mir-1829a-5p	MIR-1829		4.58513	7.72527	1.68485	0.254496	C. elegans	C. elegans
Cel-Mir-1829-P1-3p*	cel-mir-1829a-3p	MIR-1829		7.55602	8.41691	1.11393	0.236803	C. elegans	C. elegans
Cel-Mir-1829-P3-5p	cel-mir-1829c-5p	MIR-1829		4.80686	7.19852	1.49755	0.420793	C. elegans	C. elegans
Cel-Mir-1993-3p	cel-mir-60-3p	MIR-1993		0.1	3.8562	38.562	0.182137	Protostomia	Protostomia

## Sheet: Coelomocyte
MirGeneDB ID	MirBase ID	Family	H. sapiens Homolog	Day 1 Mean	Day 8 Mean	FC (Day 8 vs Day 1)	P value (Day 8 vs Day 1)	Node of origin (locus)	Node of origin (family)
Cel-Bantam-P1-5p*	cel-mir-58a-5p	BANTAM		8.72118	12.3727	1.41869	0.0142586	Caenorhabditis	Protostomia
Cel-Bantam-P1-3p	cel-mir-58a-3p	BANTAM		12.3982	14.5265	1.17166	0.0132917	Caenorhabditis	Protostomia
Cel-Mir-10-P2-5p	cel-mir-51-5p	MIR-10	hsa-miR-99a/hsa-miR-99b/hsa-miR-100	15.4836	16.763	1.08263	0.000837858	Bilateria	Eumetazoa
Cel-Mir-22-P2-3p	cel-mir-1822-3p	MIR-22		9.87061	13.3846	1.35601	0.0102847	Bilateria	Bilateria
Cel-Mir-34-3p	cel-mir-34-3p	MIR-34	hsa-miR-34b/hsa-miR-34c-5p/hsa-miR-449b/hsa-miR-34/hsa-miR-449a	0.1	5.81638	58.1638	0.000514503	Bilateria	Bilateria
Cel-Mir-52-P2-5p	cel-mir-53-5p	MIR-52	hsa-miR-99a/hsa-miR-99b/hsa-miR-100	10.4168	11.7896	1.13178	0.00341036	Caenorhabditis	Caenorhabditis
Cel-Mir-71-3p*	cel-mir-71-3p	MIR-71		10.4654	12.2193	1.1676	0.000921864	Bilateria	Bilateria
Cel-Mir-253-3p	cel-mir-253-3p	MIR-253		10.7598	14.3965	1.33799	0.0153263	Caenorhabditis	Caenorhabditis
Cel-Mir-305-P1-3p*	cel-mir-239a-3p	MIR-305		0.1	6.1043	61.043	0.00495097	Caenorhabditis	Ecdysozoa
Cel-Mir-305-P2-5p	cel-mir-239b-5p	MIR-305		0.1	7.81292	78.1292	0.000944637	Caenorhabditis	Ecdysozoa
Cel-Mir-784-5p	cel-mir-784-5p	MIR-784		0.1	7.21808	72.1808	4.43002e-08	Caenorhabditis	Caenorhabditis
Cel-Mir-1829-P3-5p	cel-mir-1829c-5p	MIR-1829		6.9554	11.245	1.61673	0.0146116	C. elegans	C. elegans
Cel-Mir-2208-P2-5p	cel-mir-2208b-5p	MIR-2208		0.1	6.76909	67.6909	0.00102899	C. elegans	C. elegans
Cel-Let-7-P6-5p	cel-mir-84-5p	LET-7	hsa-let-7a/hsa-let-7b/hsa-let-7c/hsa-let-7f/hsa-let-7g/hsa-let-7i/hsa-miR-98/hsa-let-7d/hsa-let-7e/hsa-miR-196a/hsa-miR-196b	7.98903	4.98119	0.623504	0.0253902	Chromadorea	Bilateria
Cel-Mir-10-P1-5p	cel-mir-57-5p	MIR-10	hsa-miR-10a/hsa-miR-10b/hsa-miR-146b-3p	14.028	12.4424	0.886969	0.0183424	Bilateria	Eumetazoa
Cel-Mir-10-P3n-5p	cel-mir-237-5p	MIR-10	hsa-miR-125a-5p/hsa-miR-125b/hsa-miR-331-3p	11.7927	8.51514	0.72207	0.0377774	Caenorhabditis	Eumetazoa
Cel-Mir-77-3p	cel-mir-77-3p	MIR-77		11.5126	8.54896	0.742572	0.0309957	Chromadorea	Chromadorea
Cel-Mir-92-3p	cel-mir-235-3p	MIR-92	hsa-miR-92b/hsa-miR-92a/hsa-miR-25/hsa-miR-32/hsa-miR-367/hsa-miR-363/hsa-miR-885-5p	11.5637	9.00208	0.778477	0.00328963	Bilateria	Bilateria
Cel-Mir-279-o7-3p	cel-mir-44-3p	MIR-279	hsa-miR-134/hsa-miR-708	11.4644	10.2292	0.892257	0.00482477	Caenorhabditis	Protostomia
Cel-Mir-279-o8-3p	cel-mir-45-3p	MIR-279	hsa-miR-134/hsa-miR-708	11.5198	10.2292	0.887971	0.00507579	Caenorhabditis	Protostomia
Cel-Mir-281-P4-3p	cel-mir-47-3p	MIR-281		11.1298	7.55602	0.678898	0.000435078	Caenorhabditis	Bilateria
Cel-Bantam-P3-3p	cel-mir-81-3p	BANTAM		14.7141	14.938	1.01521	0.481178	Caenorhabditis	Protostomia
Cel-Bantam-P4-3p	cel-mir-82-3p	BANTAM		17.5694	17.7988	1.01305	0.517104	Caenorhabditis	Protostomia
Cel-Let-7-P5-5p	cel-let-7-5p	LET-7		12.7206	11.6729	0.917634	0.160962	Chromadorea	Bilateria
Cel-Let-7-P7-5p	cel-mir-241-5p	LET-7		12.9376	13.1582	1.01705	0.597043	Caenorhabditis	Bilateria
Cel-Let-7-P7-3p*	cel-mir-241-3p	LET-7		1.88843	7.59134	4.01991	0.0659108	Caenorhabditis	Bilateria
Cel-Let-7-P8-5p	cel-mir-48-5p	LET-7		12.2081	12.8222	1.0503	0.468805	Caenorhabditis	Bilateria
Cel-Let-7-P9-5p	cel-mir-795-5p	LET-7		5.11893	2.34421	0.457949	0.516821	C. elegans	Bilateria
Cel-Mir-1-3p	cel-mir-1-3p	MIR-1		8.11807	6.1288	0.754957	0.201252	Bilateria	Bilateria
Cel-Mir-2-o3-3p	cel-mir-2-3p	MIR-2		8.61966	6.16251	0.714937	0.528087	Caenorhabditis	Protostomia
Cel-Mir-2-P11-5p*	cel-mir-250-5p	MIR-2		5.65249	2.34421	0.414722	0.489559	Chromadorea	Protostomia
Cel-Mir-2-P11-3p	cel-mir-250-3p	MIR-2		5.3948	1.94045	0.359689	0.461	Chromadorea	Protostomia
Cel-Mir-8-3p	cel-mir-236-3p	MIR-8		10.7833	8.85738	0.8214	0.0519152	Bilateria	Bilateria
Cel-Mir-10-P3m-5p	cel-lin-4-5p	MIR-10		12.2034	11.7438	0.962342	0.554292	Caenorhabditis	Eumetazoa
Cel-Mir-29-P1-3p	cel-mir-49-3p	MIR-29		10.0119	8.03103	0.802148	0.709178	Bilateria	Bilateria
Cel-Mir-29-P2-3p	cel-mir-83-3p	MIR-29		10.4914	9.39406	0.895409	0.455289	Bilateria	Bilateria
Cel-Mir-31-5p	cel-mir-72-5p	MIR-31		13.853	13.5411	0.977483	0.588558	Bilateria	Bilateria
Cel-Mir-34-5p	cel-mir-34-5p	MIR-34		3.97037	8.86129	2.23185	0.123745	Bilateria	Bilateria
Cel-Mir-36-P1-3p	cel-mir-35-3p	MIR-36		12.6576	11.525	0.91052	0.320344	C. elegans	Protostomia
Cel-Mir-36-P2-3p	cel-mir-36-3p	MIR-36		8.47011	8.33417	0.98395	0.923418	C. elegans	Protostomia
Cel-Mir-36-P3-3p	cel-mir-37-3p	MIR-36		12.2318	10.8701	0.88868	0.350994	C. elegans	Protostomia
Cel-Mir-36-P4-3p	cel-mir-38-3p	MIR-36		6.48969	9.38852	1.44668	0.4719	C. elegans	Protostomia
Cel-Mir-36-P5-3p	cel-mir-39-3p	MIR-36		6.2706	9.30048	1.48319	0.408698	C. elegans	Protostomia
Cel-Mir-36-P6-3p	cel-mir-40-3p	MIR-36		11.1062	10.3724	0.933925	0.307301	C. elegans	Protostomia
Cel-Mir-52-P1-5p	cel-mir-52-5p	MIR-52		15.3941	16.1953	1.05205	0.0588849	Caenorhabditis	Caenorhabditis
Cel-Mir-54-P1-5p*	cel-mir-54-5p	MIR-54		17.6827	17.1123	0.967743	0.495944	Caenorhabditis	Chromadorea
Cel-Mir-54-P1-3p	cel-mir-54-3p	MIR-54		10.7311	12.4709	1.16212	0.0619423	Caenorhabditis	Chromadorea
Cel-Mir-54-P2-3p	cel-mir-55-3p	MIR-54		16.1953	15.3045	0.944995	1	Caenorhabditis	Chromadorea
Cel-Mir-54-P3-3p	cel-mir-56-3p	MIR-54		16.422	15.5732	0.948316	1	Caenorhabditis	Chromadorea
Cel-Mir-70-3p	cel-mir-70-3p	MIR-70		7.97579	5.09009	0.638192	0.309194	Caenorhabditis	Caenorhabditis
Cel-Mir-71-5p	cel-mir-71-5p	MIR-71		17.1079	17.1079	1	1	Bilateria	Bilateria
Cel-Mir-73-P1-3p	cel-mir-73-3p	MIR-73		12.3955	13.2706	1.0706	0.401947	Caenorhabditis	Caenorhabditis
Cel-Mir-87-o1-5p*	cel-mir-87-5p	MIR-87		5.36656	7.261	1.35301	0.556844	Caenorhabditis	Protostomia
Cel-Mir-87-o1-3p	cel-mir-87-3p	MIR-87		5.37067	11.0969	2.06621	0.152538	Caenorhabditis	Protostomia
Cel-Mir-87-o2-3p	cel-mir-233-3p	MIR-87		4.645	6.50591	1.40063	0.498148	Caenorhabditis	Protostomia
Cel-Mir-96-P3-5p	cel-mir-228-5p	MIR-96		13.1948	11.5167	0.872823	0.0763157	Bilateria	Bilateria
Cel-Mir-190-5p	cel-mir-50-5p	MIR-190		3.69557	7.35348	1.98981	0.167097	Bilateria	Bilateria
Cel-Mir-193-P2-v1-3p	cel-mir-786-3p	MIR-193		9.66077	4.70284	0.486798	0.173864	Bilateria	Bilateria
Cel-Mir-193-P2-v2-3p	cel-mir-786-3p	MIR-193		9.98845	4.85377	0.485938	0.164066	Bilateria	Bilateria
Cel-Mir-243-3p	cel-mir-243-3p	MIR-243		6.09003	4.97253	0.816504	0.728731	C. elegans	C. elegans
Cel-Mir-246-3p	cel-mir-246-3p	MIR-246		7.48021	3.77195	0.504257	0.134851	Caenorhabditis	Caenorhabditis
Cel-Mir-279-o9-5p*	cel-mir-61-5p	MIR-279		8.0211	4.65042	0.579774	0.19993	Caenorhabditis	Protostomia
Cel-Mir-279-o9-3p	cel-mir-61-3p	MIR-279		5.14361	5.18626	1.00829	0.994148	Caenorhabditis	Protostomia
Cel-Mir-305-P1-5p	cel-mir-239a-5p	MIR-305		5.13334	12.1267	2.36233	0.0826576	Caenorhabditis	Ecdysozoa
Cel-Mir-1829-P1-5p	cel-mir-1829a-5p	MIR-1829		2.27639	10.3958	4.56678	0.108168	C. elegans	C. elegans
Cel-Mir-1829-P1-3p*	cel-mir-1829a-3p	MIR-1829		4.25704	10.1547	2.3854	0.115204	C. elegans	C. elegans
Cel-Mir-1829-P2-3p*	cel-mir-1829b-3p	MIR-1829		1.51409	7.92598	5.23481	0.0879733	C. elegans	C. elegans
Cel-Mir-1829-P3-3p*	cel-mir-1829c-3p	MIR-1829		1.51409	7.92598	5.23481	0.0879433	C. elegans	C. elegans
Cel-Mir-2208-P2-3p	cel-mir-2208b-3p	MIR-2208		0.1	5.20292	52.0292	0.184205	C. elegans	C. elegans

## Sheet: Shared across tissues
Commonly up-regulated in 2 tissues	Neuron & Intestine	Neuron & Hypodermis	Neuron & Body Wall Muscle	Intestine & Coelomocyte	Intestine & Body Wall Muscle	Hypodermis & Coelomocyte	Body Wall Muscle & Coelomocyte
	mir-248/Mir-248-v1	mir-35-3p	mir-36-3p	mir-239a-3p	mir-34-5p	mir-51-5p	mir-253-3p
	mir-248/Mir-248-v2	mir-38-3p		mir-239b-5p	mir-54-3p
		mir-40-3p		mir-71-3p
		mir-790-5p
Commonly up-regulated in 3 tissues	Neuron & Intestine & Hypodermis	Neuron & Body Wall Muscle & Hypodermis	Intestine & Body Wall Muscle & Coelomocyte
	mir-72-5p	mir-37-3p	mir-53-5p
	mir-77-3p	mir-39-3p	mir-58a-5p
Commonly down-regulated in 2 tissues	Neuron & Intestine	Neuron & Body Wall Muscle	Neuron & Hypodermis	Body Wall Muscle & Hypodermis
	mir-52-5p	mir-228-5p	mir-230-3p	mir-61-3p
	mir-789-2-5p		mir-230-5p
			mir-233-3p
			mir-241-3p
			mir-50-5p
			mir-53-5p
			mir-54-3p
			mir-81-3p
Commonly down-regulated in 3 tissues	Neuron & Intestine & Hypodermis	Neuron & Intestine & Coelomocyte	Neuron & Body Wall Muscle & Hypodermis	Neuron & Body Wall Muscle & Coelomocyte
	let-7-5p	mir-57-5p	mir-61-5p	mir-44-3p
		mir-84-5p		mir-45-3p
Commonly down-regulated in 4 tissues	Neuron & Intestine & Body Wall Muscle & Hypodermis
	mir-73-3p
Commonly down-regulated in 5 tissues	Neuron & Intestine & Body Wall Muscle & Hypodermis & Coelomocyte
	mir-237-5p
	mir-47-3p
