# Supplementary material for: Tissue-specific profiling of age-dependent miRNAomic changes in Caenorhabditis elegans
Source: Nat Commun. 2024 Feb 1;15:955. doi: 10.1038/s41467-024-45249-4 (PMC10834975; doi:10.1038/s41467-024-45249-4)
Supplement: Supplementary file 5 — Supplementary Data 2 [file 41467_2024_45249_MOESM5_ESM.xlsx]

## Sheet: Sheet 1
Supplementary Data 2. A comparison with previous miRNAomic studies in worm tissues.
This table contains two sheets:
Sheet 1 lists detected miRNA genes in previous three tissue-specific miRNAomic reports and this study.
Sheet 2 lists the expression of the miRNAs excluded for inter-tissue miRNA trafficking in this study and the three published datasets.
Only miRNA genes curated in MirGeneDB are shown.
References:
Alberti et al., 2018	Cell-type specific sequencing of microRNAs from complex animal tissues. Nature Methods 15, 283-289
Brosnan et al., 2021	Cell-type-specific profiling of loaded miRNAs from Caenorhabditis elegans reveals spatial and temporal flexibility in Argonaute loading. Nature Communications 12, 2194
Shorr et al., 2023	An updated C. elegans nuclear body muscle transcriptome for studies in muscle formation and function. Skeletal Muscle 13, 4
Neuron				Intestine				Body Wall Muscle					Hypodermis		Coelomocyte		Pharynx
Alberti et al., 2018	Brosnan et al., 2021	This study		Alberti et al., 2018	Brosnan et al., 2021	This study		Alberti et al., 2018	Brosnan et al., 2021	Shorr et al. 2023	This study		This study		This study		Alberti et al., 2018
cel-lin-4	cel-lsy-6	cel-let-7		cel-lin-4	cel-let-7	cel-let-7		cel-lin-4	cel-mir-1	cel-let-7	cel-let-7		cel-let-7		cel-let-7		cel-lin-4
cel-lsy-6	cel-mir-124	cel-lin-4		cel-mir-1829b	cel-mir-1829a	cel-lin-4		cel-mir-1	cel-mir-1832a	cel-miR-228	cel-lin-4		cel-lin-4		cel-lin-4		cel-mir-1
cel-mir-124	cel-mir-1821	cel-lsy-6		cel-mir-1829c	cel-mir-1830	cel-mir-1		cel-mir-1820	cel-mir-2	cel-miR-230	cel-mir-1		cel-mir-1		cel-mir-1		cel-mir-1829b
cel-mir-1821	cel-mir-1832a	cel-mir-1		cel-mir-229	cel-mir-2210	cel-mir-1830		cel-mir-1829c	cel-mir-2210	cel-miR-239a	cel-mir-2		cel-mir-1829a		cel-mir-1822		cel-mir-1829c
cel-mir-233	cel-mir-2	cel-mir-124		cel-mir-231	cel-mir-236	cel-mir-2		cel-mir-2	cel-mir-229	cel-miR-239b	cel-mir-228		cel-mir-1829b		cel-mir-1829a		cel-mir-236
cel-mir-238	cel-mir-233	cel-mir-1820		cel-mir-236	cel-mir-238	cel-mir-228		cel-mir-229	cel-mir-231	cel-miR-241	cel-mir-230		cel-mir-1829c		cel-mir-1829b		cel-mir-238
cel-mir-239a	cel-mir-234	cel-mir-1821		cel-mir-238	cel-mir-239a	cel-mir-230		cel-mir-231	cel-mir-241	cel-miR-250	cel-mir-233		cel-mir-2		cel-mir-1829c		cel-mir-239a
cel-mir-239b	cel-mir-245	cel-mir-1822		cel-mir-239a	cel-mir-239b	cel-mir-233		cel-mir-238	cel-mir-253	cel-miR-34	cel-mir-234		cel-mir-228		cel-mir-2		cel-mir-239b
cel-mir-243	cel-mir-249	cel-mir-1829a		cel-mir-239b	cel-mir-243	cel-mir-234		cel-mir-239a	cel-mir-34	cel-miR-392	cel-mir-235		cel-mir-230		cel-mir-2208b		cel-mir-243
cel-mir-245	cel-mir-34	cel-mir-1829b		cel-mir-243	cel-mir-248	cel-mir-235		cel-mir-239b	cel-mir-48	cel-miR-392	cel-mir-236		cel-mir-233		cel-mir-228		cel-mir-245
cel-mir-246	cel-mir-56	cel-mir-1829c		cel-mir-248	cel-mir-253	cel-mir-236		cel-mir-243	cel-mir-50	cel-miR-77	cel-mir-237		cel-mir-234		cel-mir-233		cel-mir-250
cel-mir-248	cel-mir-62	cel-mir-1830		cel-mir-250	cel-mir-259	cel-mir-237		cel-mir-245	cel-mir-53	cel-miR-799	cel-mir-239a		cel-mir-235		cel-mir-235		cel-mir-251
cel-mir-249	cel-mir-71	cel-mir-2		cel-mir-253	cel-mir-34	cel-mir-239a		cel-mir-250	cel-mir-54	cel-miR-80	cel-mir-240		cel-mir-236		cel-mir-236		cel-mir-253
cel-mir-250	cel-mir-76	cel-mir-2209a		cel-mir-259	cel-mir-360	cel-mir-239b		cel-mir-34	cel-mir-56		cel-mir-241		cel-mir-237		cel-mir-237		cel-mir-255
cel-mir-252	cel-mir-785	cel-mir-2210		cel-mir-34	cel-mir-392	cel-mir-241		cel-mir-50	cel-mir-58a		cel-mir-242		cel-mir-239a		cel-mir-239a		cel-mir-259
cel-mir-253	cel-mir-790	cel-mir-228		cel-mir-355	cel-mir-4813	cel-mir-242		cel-mir-55	cel-mir-66		cel-mir-243		cel-mir-239b		cel-mir-239b		cel-mir-34
cel-mir-254	cel-mir-791	cel-mir-230		cel-mir-392	cel-mir-50	cel-mir-243		cel-mir-56	cel-mir-67		cel-mir-244		cel-mir-240		cel-mir-241		cel-mir-355
cel-mir-34	cel-mir-792	cel-mir-232		cel-mir-47	cel-mir-52	cel-mir-244		cel-mir-57	cel-mir-71		cel-mir-245		cel-mir-241		cel-mir-243		cel-mir-392
cel-mir-356b	cel-mir-794	cel-mir-233		cel-mir-4808	cel-mir-56	cel-mir-248		cel-mir-58a	cel-mir-787		cel-mir-246		cel-mir-242		cel-mir-246		cel-mir-46
cel-mir-392	cel-mir-795	cel-mir-234		cel-mir-55	cel-mir-60	cel-mir-252		cel-mir-59	cel-mir-790		cel-mir-250		cel-mir-243		cel-mir-250		cel-mir-4813
cel-mir-4808	cel-mir-796	cel-mir-235		cel-mir-57	cel-mir-62	cel-mir-253		cel-mir-64	cel-mir-794		cel-mir-253		cel-mir-244		cel-mir-253		cel-mir-55
cel-mir-55	cel-mir-87	cel-mir-236		cel-mir-58a	cel-mir-63	cel-mir-259		cel-mir-65	cel-mir-80		cel-mir-34		cel-mir-245		cel-mir-34		cel-mir-56
cel-mir-61	cel-mir-90	cel-mir-237		cel-mir-60	cel-mir-66	cel-mir-34		cel-mir-66	cel-mir-86		cel-mir-35		cel-mir-246		cel-mir-35		cel-mir-58a
cel-mir-62		cel-mir-239a		cel-mir-61	cel-mir-70	cel-mir-35		cel-mir-67	cel-mir-90		cel-mir-36		cel-mir-248		cel-mir-36		cel-mir-63
cel-mir-63		cel-mir-240		cel-mir-62	cel-mir-71	cel-mir-36		cel-mir-71			cel-mir-37		cel-mir-250		cel-mir-37		cel-mir-64
cel-mir-64		cel-mir-241		cel-mir-63	cel-mir-75	cel-mir-37		cel-mir-787			cel-mir-38		cel-mir-253		cel-mir-38		cel-mir-65
cel-mir-65		cel-mir-242		cel-mir-64	cel-mir-77	cel-mir-38		cel-mir-789-1			cel-mir-39		cel-mir-34		cel-mir-39		cel-mir-66
cel-mir-66		cel-mir-243		cel-mir-65	cel-mir-787	cel-mir-39		cel-mir-789-2			cel-mir-40		cel-mir-35		cel-mir-40		cel-mir-71
cel-mir-71		cel-mir-244		cel-mir-66	cel-mir-79	cel-mir-40		cel-mir-79			cel-mir-44		cel-mir-355		cel-mir-44		cel-mir-72
cel-mir-72		cel-mir-245		cel-mir-71	cel-mir-790	cel-mir-42		cel-mir-794			cel-mir-45		cel-mir-36		cel-mir-45		cel-mir-73
cel-mir-76		cel-mir-246		cel-mir-72	cel-mir-80	cel-mir-44		cel-mir-81			cel-mir-47		cel-mir-37		cel-mir-47		cel-mir-787
cel-mir-787		cel-mir-248		cel-mir-73	cel-mir-800	cel-mir-45		cel-mir-86			cel-mir-48		cel-mir-38		cel-mir-48		cel-mir-789-1
cel-mir-789-1		cel-mir-249		cel-mir-74	cel-mir-83	cel-mir-47		cel-mir-90			cel-mir-49		cel-mir-39		cel-mir-49		cel-mir-789-2
cel-mir-789-2		cel-mir-250		cel-mir-75		cel-mir-48					cel-mir-50		cel-mir-40		cel-mir-50		cel-mir-79
cel-mir-790		cel-mir-252		cel-mir-787		cel-mir-49					cel-mir-51		cel-mir-41		cel-mir-51		cel-mir-82
cel-mir-791		cel-mir-253		cel-mir-789-1		cel-mir-50					cel-mir-52		cel-mir-42		cel-mir-52		cel-mir-83
cel-mir-792		cel-mir-254		cel-mir-789-2		cel-mir-51					cel-mir-53		cel-mir-44		cel-mir-53
cel-mir-794		cel-mir-259		cel-mir-797		cel-mir-52					cel-mir-54		cel-mir-45		cel-mir-54
cel-mir-83		cel-mir-2953		cel-mir-83		cel-mir-53					cel-mir-55		cel-mir-47		cel-mir-55
cel-mir-84		cel-mir-34				cel-mir-54					cel-mir-56		cel-mir-48		cel-mir-56
cel-mir-90		cel-mir-35				cel-mir-55					cel-mir-57		cel-mir-49		cel-mir-57
		cel-mir-355				cel-mir-56					cel-mir-58a		cel-mir-50		cel-mir-58a
		cel-mir-357				cel-mir-57					cel-mir-61		cel-mir-51		cel-mir-61
		cel-mir-358				cel-mir-58a					cel-mir-63		cel-mir-52		cel-mir-70
		cel-mir-36				cel-mir-60					cel-mir-70		cel-mir-53		cel-mir-71
		cel-mir-37				cel-mir-61					cel-mir-71		cel-mir-54		cel-mir-72
		cel-mir-38				cel-mir-63					cel-mir-72		cel-mir-55		cel-mir-73
		cel-mir-39				cel-mir-70					cel-mir-73		cel-mir-56		cel-mir-77
		cel-mir-40				cel-mir-71					cel-mir-77		cel-mir-57		cel-mir-784
		cel-mir-41				cel-mir-72					cel-mir-786		cel-mir-58a		cel-mir-786
		cel-mir-42				cel-mir-73					cel-mir-790		cel-mir-60		cel-mir-795
		cel-mir-44				cel-mir-75					cel-mir-795		cel-mir-61		cel-mir-81
		cel-mir-45				cel-mir-77					cel-mir-81		cel-mir-62		cel-mir-82
		cel-mir-47				cel-mir-784					cel-mir-82		cel-mir-63		cel-mir-83
		cel-mir-48				cel-mir-786					cel-mir-83		cel-mir-70		cel-mir-84
		cel-mir-4806				cel-mir-789-1					cel-mir-84		cel-mir-71		cel-mir-87
		cel-mir-49				cel-mir-789-2					cel-mir-85		cel-mir-72
		cel-mir-50				cel-mir-79					cel-mir-87		cel-mir-73
		cel-mir-51				cel-mir-81							cel-mir-74
		cel-mir-52				cel-mir-82							cel-mir-77
		cel-mir-53				cel-mir-83							cel-mir-784
		cel-mir-54				cel-mir-84							cel-mir-786
		cel-mir-55				cel-mir-87							cel-mir-788
		cel-mir-56											cel-mir-79
		cel-mir-57											cel-mir-790
		cel-mir-58a											cel-mir-791
		cel-mir-60											cel-mir-795
		cel-mir-61											cel-mir-799
		cel-mir-63											cel-mir-81
		cel-mir-70											cel-mir-82
		cel-mir-71											cel-mir-83
		cel-mir-72											cel-mir-84
		cel-mir-73											cel-mir-87
		cel-mir-74
		cel-mir-77
		cel-mir-784
		cel-mir-785
		cel-mir-786
		cel-mir-789-1
		cel-mir-789-2
		cel-mir-790
		cel-mir-791
		cel-mir-794
		cel-mir-795
		cel-mir-796
		cel-mir-81
		cel-mir-82
		cel-mir-83
		cel-mir-84
		cel-mir-85
		cel-mir-87

## Sheet: Sheet 2
miRNA	Neuron			Intestine			Body Wall Muscle				Reason for the exclusion in inter-tissue miRNA analysis in this study
	Alberti et al. 2018	Brosnan et al. 2021	This study	Alberti et al. 2018	Brosnan et al. 2021	This study	Alberti et al. 2018	Brosnan et al. 2021	Shorr et al. 2023	This study
cel-mir-239a	Detected	Not detected	Detected (mir-239a-5p)	Detected	Detected	Detected	Detected	Not detected	Detected	Detected	PmiR::GFP but no miRNA-Seq (mir-239a-3p) signal in neuron
cel-mir-355	Not detected	Not detected	Detected	Detected	Not detected	Not detected	Not detected	Not detected	Not detected	Not detected	PmiR::GFP but no miRNA-Seq signal in intestine
cel-mir-357	Not detected	Not detected	Detected	Not detected	Not detected	Not detected	Not detected	Not detected	Not detected	Not detected	PmiR::GFP but no miRNA-Seq signal in intestine
cel-mir-358	Not detected	Not detected	Detected	Not detected	Not detected	Not detected	Not detected	Not detected	Not detected	Not detected	PmiR::GFP but no miRNA-Seq signal in intestine
cel-mir-359	Not detected	Not detected	Detected	Not detected	Not detected	Not detected	Not detected	Not detected	Not detected	Not detected	PmiR::GFP but no miRNA-Seq signal in intestine and body wall muscle
cel-mir-392	Detected	Not detected	Not detected	Detected	Detected	Not detected	Not detected	Not detected	Detected	Not detected	PmiR::GFP but no miRNA-Seq signal in neuron and intestine
cel-mir-43	Not detected	Not detected	Detected	Not detected	Not detected	Not detected	Not detected	Not detected	Not detected	Not detected	PmiR::GFP but no miRNA-Seq signal in intestine and hypodermis
cel-mir-59	Not detected	Not detected	Detected	Not detected	Not detected	Not detected	Detected	Not detected	Not detected	Not detected	PmiR::GFP but no miRNA-Seq signal in intestine
cel-mir-75	Not detected	Not detected	Not detected	Detected	Detected	Detected (mir-75-5p)	Not detected	Not detected	Not detected	Not detected	PmiR::GFP but no miRNA-Seq signal (mir-75-3p) in intestine
cel-mir-785	Not detected	Detected	Detected	Not detected	Not detected	Not detected	Not detected	Not detected	Not detected	Not detected	PmiR::GFP but no miRNA-Seq signal in intestine
cel-mir-794	Detected	Detected	Detected	Not detected	Not detected	Not detected	Detected	Detected	Not detected	Not detected	PmiR::GFP but no miRNA-Seq signal in intestine and body wall muscle
