# Supplementary material for: Tissue-specific profiling of age-dependent miRNAomic changes in Caenorhabditis elegans
Source: Nat Commun. 2024 Feb 1;15:955. doi: 10.1038/s41467-024-45249-4 (PMC10834975; doi:10.1038/s41467-024-45249-4)
Supplement: Supplementary file 6 — Supplementary Data 3 [file 41467_2024_45249_MOESM6_ESM.xlsx]

## Sheet: Intro
Supplementary Data 3. The age-dependent change of miRNAomes in EV and worm
	FC (Day 8 vs Day 1)	P value
Upregulated	>1.5	<0.05
Downregulated	<0.67	<0.05
P values were calculated by two-sided t-test without adjustments for multiple comparisons.

## Sheet: EV
MirGeneDB ID	MirBase ID	Read count (Day 1 EV)	Read count (Day 8 EV)	Expression (Day 1 EV)	Expression (Day 8 EV)	log2FC (Day 8 EV/Day 1 EV)	P value
Cel-Bantam-P1-3p	cel-mir-58a-3p	2711	811	903.667	270.333	-1.01095	3.02684e-84
Cel-Bantam-P2-5p*	cel-mir-80-5p	30	0	10	0.001	-5.17679	3.91324e-07
Cel-Bantam-P3-3p	cel-mir-81-3p	9459	2484	3153	828	-1.19892	0
Cel-Let-7-P5-5p	cel-let-7-5p	2498	642	832.667	214	-1.23003	6.6164e-106
Cel-Let-7-P8-3p*	cel-mir-48-3p	20	7	6.66667	2.33367	-0.784471	0.179038
Cel-Mir-10-P1-5p	cel-mir-57-5p	7533	2188	2511	729.333	-1.05351	2.23733e-249
Cel-Mir-10-P3m-5p	cel-lin-4-5p	239	34	79.6667	11.3333	-2.0833	6.76168e-23
Cel-Mir-1-3p	cel-mir-1-3p	237	106	79	35.3333	-0.430721	0.00690988
Cel-Mir-1993-3p	cel-mir-60-3p	1562	302	520.667	100.667	-1.64067	5.28565e-102
Cel-Mir-1993-5p*	cel-mir-60-5p	11	0	3.667	0.001	-3.72933	0.00445665
Cel-Mir-229-5p	cel-mir-229-5p	400	210	133.333	70	-0.199509	0.0905739
Cel-Mir-230-3p	cel-mir-230-3p	4	340	1.334	113.333	7.13949	2.17387e-103
Cel-Mir-238-3p	cel-mir-238-3p	97504	70548	32501.3	23516	0.263246	0
Cel-Mir-243-3p	cel-mir-243-3p	119	53	39.6667	17.6667	-0.436795	0.0525445
Cel-Mir-246-3p	cel-mir-246-3p	895	96	298.333	32	-2.49068	3.46736e-100
Cel-Mir-246-5p*	cel-mir-246-5p	46	5	15.3333	1.66733	-2.47153	1.64357e-06
Cel-Mir-252-P2-5p	cel-mir-252-5p	3174	336	1058	112	-2.50967	0
Cel-Mir-253-3p	cel-mir-253-3p	120	274	40	91.3333	1.92124	5.27498e-38
Cel-Mir-279-o7-5p*	cel-mir-44-5p	0	20	0.001	6.66667	6.05203	8.363e-08
Cel-Mir-279-o9-3p	cel-mir-61-3p	27	56	9.00033	18.6667	1.78257	3.10257e-08
Cel-Mir-281-P3-5p*	cel-mir-46-5p	30	82	10	27.3333	2.18076	2.03267e-14
Cel-Mir-281-P4-3p	cel-mir-47-3p	10	14	3.33367	4.66667	1.21553	0.037335
Cel-Mir-29-P1-3p	cel-mir-49-3p	7	16	2.33367	5.33333	1.92275	0.00184089
Cel-Mir-2-o4-3p	cel-mir-43-3p	2	25	0.667333	8.33333	4.37396	6.96393e-09
Cel-Mir-2-P11-5p*	cel-mir-250-5p	35	27	11.6667	9.00033	0.355707	0.326037
Cel-Mir-305-P1-5p	cel-mir-239a-5p	38	37	12.667	12.3333	0.691628	0.0349374
Cel-Mir-305-P2-5p	cel-mir-239b-5p	1	20	0.334	6.66667	5.05203	1.03731e-07
Cel-Mir-315-5p	cel-mir-1820-5p	97	184	32.3333	61.3333	1.65375	1.7146e-21
Cel-Mir-34-3p	cel-mir-34-3p	27	0	9	0.001	-5.02479	1.61737e-06
Cel-Mir-34-5p	cel-mir-34-5p	170	96	56.6667	32	-0.0943264	0.595394
Cel-Mir-355-5p	cel-mir-355-5p	53	74	17.6667	24.6667	1.21163	1.7947e-06
Cel-Mir-358-v2-3p	cel-mir-358-3p	62	5	20.6667	1.66667	-2.90217	1.32669e-09
Cel-Mir-36-P1-3p	cel-mir-35-3p	319	6377	106.333	2125.67	5.05135	0
Cel-Mir-36-P2-3p	cel-mir-36-3p	221	4051	73.6667	1350.33	4.92626	0
Cel-Mir-36-P5-3p	cel-mir-39-3p	288	7279	96	2426.33	5.3897	0
Cel-Mir-36-P7-3p	cel-mir-41-3p	13	34	4.334	11.3333	2.11713	1.33782e-06
Cel-Mir-36-P8-5p*	cel-mir-42-5p	4	18	1.334	6	2.90003	2.59229e-05
Cel-Mir-54-P3-3p	cel-mir-56-3p	2336	3247	778.667	1082.33	1.20517	2.40136e-220
Cel-Mir-54-P3-5p*	cel-mir-56-5p	37	5	12.3333	1.667	-2.15742	7.42794e-05
Cel-Mir-59-3p	cel-mir-59-3p	481	8	160.333	2.66733	-5.17979	9.01282e-92
Cel-Mir-63-3p	cel-mir-63-3p	61	75	20.3333	25	1.02818	2.53841e-05
Cel-Mir-64-P1-5p	cel-mir-64-5p	167	131	55.6667	43.6667	0.379821	0.0213948
Cel-Mir-64-P3-5p	cel-mir-66-5p	134	163	44.6667	54.3333	1.01274	8.63999e-10
Cel-Mir-70-3p	cel-mir-70-3p	497	144	165.667	48	-1.05707	7.02467e-18
Cel-Mir-71-5p	cel-mir-71-5p	5836	631	1945.33	210.333	-2.47917	0
Cel-Mir-77-5p*	cel-mir-77-5p	64	11	21.3337	3.66667	-1.81047	3.41625e-06
Cel-Mir-787-3p	cel-mir-787-3p	12	6	4.00033	2.00033	-0.269898	0.695429
Cel-Mir-788-v2-5p*	cel-mir-788-5p	6	11	2.00033	3.66667	1.60457	0.0227616
Cel-Mir-87-o1-3p	cel-mir-87-3p	473	821	157.667	273.667	1.52564	2.03909e-80
Cel-Mir-87-o2-3p	cel-mir-233-3p	461	772	153.667	257.333	1.47394	4.78783e-72
Cel-Mir-90-3p	cel-mir-90-3p	3793	10703	1264.33	3567.67	2.22671	0
Cel-Mir-92-3p	cel-mir-235-3p	20	34	6.667	11.3333	1.49564	0.000142747
Cel-Mir-96-P3-5p	cel-mir-228-5p	4396	4078	1465.33	1359.33	0.621772	6.10953e-92
Cel-Mir-9-P14-3p	cel-mir-75-3p	13	8	4.33367	2.66667	0.0296624	0.962378
Cel-Mir-9-P15-3p	cel-mir-79-3p	14	11	4.667	3.66667	0.382179	0.502589

## Sheet: Worm
MirGeneDB ID	MirBase ID	Read count (Day 1 worm)	Read count (Day 8 worm)	Expression (Day 1 worm)	Expression (Day 8 worm)	log2FC (Day 8 worm/Day 1 worm)	P value
Cel-Bantam-P1-3p	cel-mir-58a-3p	394498	380184	131499	126728	0.119219	2.35031e-302
Cel-Bantam-P2-5p*	cel-mir-80-5p	17137	8725	5712.33	2908.33	-0.801348	0
Cel-Bantam-P3-3p	cel-mir-81-3p	392862	315819	130954	105273	-0.142385	0
Cel-Bantam-P5c-3p	cel-mir-2209c-3p	21	89	7	29.6667	2.25596	3.42176e-13
Cel-Let-7-P5-5p	cel-let-7-5p	71457	35634	23819	11878	-0.831281	0
Cel-Let-7-P6-3p*	cel-mir-84-3p	119	83	39.6667	27.6667	-0.347239	0.0894726
Cel-Let-7-P8-3p*	cel-mir-48-3p	1274	727	424.667	242.333	-0.636799	3.27136e-22
Cel-Let-7-P9-5p	cel-mir-795-5p	464	181	154.667	60.3333	-1.1856	4.11027e-23
Cel-Mir-10-P1-3p*	cel-mir-57-3p	1314	247	438	82.3333	-2.23884	1.76889e-151
Cel-Mir-10-P1-5p	cel-mir-57-5p	114978	70746	38326	23582	-0.528098	0
Cel-Mir-10-P3m-5p	cel-lin-4-5p	18916	9405	6305.33	3135	-0.835568	0
Cel-Mir-10-P3n-3p*	cel-mir-237-3p	199	56	66.3333	18.6667	-1.65673	6.79693e-17
Cel-Mir-10-P3n-5p	cel-mir-237-5p	5132	1287	1710.67	429	-1.82297	0
Cel-Mir-124-5p*	cel-mir-124-5p	105	34	35	11.3333	-1.45424	3.49829e-08
Cel-Mir-137-5p*	cel-mir-234-5p	88	18	29.3333	6	-2.11697	5.68956e-11
Cel-Mir-1-3p	cel-mir-1-3p	353459	297794	117820	99264.7	-0.0746887	4.25336e-100
Cel-Mir-1819-5p*	cel-mir-1819-5p	11	2	3.667	0.667333	-2.28689	0.015112
Cel-Mir-1821-3p	cel-mir-1821-3p	772	701	257.333	233.667	0.0333531	0.657189
Cel-Mir-1823-v2-3p	cel-mir-1823-3p	44	193	14.6667	64.3333	2.30556	1.8368e-27
Cel-Mir-1829-P1-3p*	cel-mir-1829a-3p	210	226	70	75.3333	0.278473	0.0437622
Cel-Mir-1829-P1-5p	cel-mir-1829a-5p	493	430	164.333	143.333	-0.0247115	0.794765
Cel-Mir-1829-P2-5p	cel-mir-1829b-5p	1648	729	549.333	243	-1.00419	8.35312e-60
Cel-Mir-1829-P3-5p	cel-mir-1829c-5p	1145	849	381.667	283	-0.258972	6.62558e-05
Cel-Mir-1830-3p	cel-mir-1830-3p	118	79	39.3333	26.3333	-0.406323	0.0501578
Cel-Mir-1830-5p*	cel-mir-1830-5p	192	99	64	33	-0.783066	6.46445e-06
Cel-Mir-1832-P1-3p	cel-mir-1832a-3p	26	51	8.66667	17	1.14453	0.0007037
Cel-Mir-1993-3p	cel-mir-60-3p	319998	237399	106666	79133	-0.25821	0
Cel-Mir-1993-5p*	cel-mir-60-5p	4467	936	1489	312	-2.08219	0
Cel-Mir-216-P2-3p*	cel-mir-259-3p	122	47	40.6667	15.6667	-1.20361	2.77574e-07
Cel-Mir-2208-P1-5p	cel-mir-2208a-5p	3	26	1.00067	8.66667	3.28802	1.63864e-06
Cel-Mir-2208-P2-5p	cel-mir-2208b-5p	19	154	6.33333	51.3333	3.1914	1.11359e-30
Cel-Mir-2210-5p*	cel-mir-2210-5p	4	7	1.33367	2.33367	0.979894	0.268823
Cel-Mir-2218-P2-3p	cel-mir-2218b-3p	44	135	14.6667	45	1.78992	1.27103e-14
Cel-Mir-229-5p	cel-mir-229-5p	101304	86549	33768	28849.7	-0.0545626	1.84822e-16
Cel-Mir-22-P2-3p	cel-mir-1822-3p	368	260	122.667	86.6667	-0.328655	0.00457344
Cel-Mir-230-3p	cel-mir-230-3p	2089	3087	696.333	1029	0.735932	5.60401e-74
Cel-Mir-238-3p	cel-mir-238-3p	414372	476560	138124	158853	0.374271	0
Cel-Mir-243-3p	cel-mir-243-3p	1223	910	407.667	303.333	-0.253946	5.19843e-05
Cel-Mir-246-3p	cel-mir-246-3p	48845	66641	16281.7	22213.7	0.620739	0
Cel-Mir-246-5p*	cel-mir-246-5p	807	433	269	144.333	-0.725662	4.91207e-18
Cel-Mir-249-3p	cel-mir-249-3p	634	515	211.333	171.667	-0.127371	0.135261
Cel-Mir-252-P2-5p	cel-mir-252-5p	20317	10871	6772.33	3623.67	-0.729663	0
Cel-Mir-253-3p	cel-mir-253-3p	7369	6784	2456.33	2261.33	0.0532068	0.028121
Cel-Mir-255-3p	cel-mir-255-3p	92	43	30.6667	14.3333	-0.924758	0.00032087
Cel-Mir-279-o10-3p	cel-mir-247-3p	1980	3461	660	1153.67	0.978228	3.69097e-133
Cel-Mir-279-o7-5p*	cel-mir-44-5p	5530	3402	1843.33	1134	-0.528357	2.3095e-65
Cel-Mir-279-o8-5p*	cel-mir-45-5p	4744	2724	1581.33	908	-0.627838	3.60164e-76
Cel-Mir-279-o9-3p	cel-mir-61-3p	32750	24929	10916.7	8309.67	-0.22113	2.51714e-75
Cel-Mir-281-P3-5p*	cel-mir-46-5p	36732	30014	12244	10004.7	-0.118862	1.86193e-26
Cel-Mir-281-P4-3p	cel-mir-47-3p	26504	15540	8834.67	5180	-0.597684	0
Cel-Mir-29-P1-3p	cel-mir-49-3p	23273	11331	7757.67	3777	-0.865843	0
Cel-Mir-29-P1-5p*	cel-mir-49-5p	562	127	187.333	42.3333	-1.9732	2.19434e-56
Cel-Mir-2-o4-3p	cel-mir-43-3p	49644	63302	16548	21100.7	0.523171	0
Cel-Mir-2-o5-5p*	cel-mir-797-5p	90	164	30	54.6667	1.03824	1.97739e-08
Cel-Mir-2-P11-3p	cel-mir-250-3p	3340	1891	1113.33	630.333	-0.648159	3.22926e-57
Cel-Mir-2-P11-5p*	cel-mir-250-5p	3109	1255	1036.33	418.333	-1.13622	1.64367e-135
Cel-Mir-305-P1-5p	cel-mir-239a-5p	12740	35688	4246.67	11896	1.65861	0
Cel-Mir-305-P2-5p	cel-mir-239b-5p	4084	14491	1361.33	4830.33	1.99964	0
Cel-Mir-315-3p*	cel-mir-1820-3p	8	17	2.66667	5.66667	1.26	0.0347863
Cel-Mir-315-5p	cel-mir-1820-5p	10056	12418	3352	4139.33	0.476916	3.36741e-135
Cel-Mir-34-3p	cel-mir-34-3p	2471	835	823.667	278.333	-1.39271	7.40458e-148
Cel-Mir-34-5p	cel-mir-34-5p	81304	89476	27101.3	29825.3	0.310714	0
Cel-Mir-355-5p	cel-mir-355-5p	35259	38268	11753	12756	0.290686	4.2554e-165
Cel-Mir-358-v2-3p	cel-mir-358-3p	2291	915	763.667	305	-1.15159	1.6345e-102
Cel-Mir-36-P1-3p	cel-mir-35-3p	365859	369822	121953	123274	0.188083	0
Cel-Mir-36-P2-3p	cel-mir-36-3p	443508	451246	147836	150415	0.197494	0
Cel-Mir-36-P2-5p*	cel-mir-36-5p	4128	1209	1376	403	-1.59909	5.46395e-301
Cel-Mir-36-P5-3p	cel-mir-39-3p	406748	446023	135583	148674	0.305522	0
Cel-Mir-36-P5-5p*	cel-mir-39-5p	3182	812	1060.67	270.667	-1.79784	6.29103e-274
Cel-Mir-36-P6-5p*	cel-mir-40-5p	1585	554	528.333	184.667	-1.34399	1.36345e-90
Cel-Mir-36-P7-3p	cel-mir-41-3p	40548	33734	13516	11244.7	-0.0928879	1.62742e-18
Cel-Mir-36-P7-5p*	cel-mir-41-5p	955	341	318.333	113.667	-1.31319	1.92101e-53
Cel-Mir-36-P8-5p*	cel-mir-42-5p	1158	673	386	224.333	-0.610417	5.70286e-19
Cel-Mir-375-3p	cel-mir-356b-3p	2473	1496	824.333	498.667	-0.552613	1.3251e-32
Cel-Mir-392-v2-3p	cel-mir-392-3p	54	38	18	12.6667	-0.33442	0.269519
Cel-Mir-4806-3p*	cel-mir-4806-3p	40	20	13.3333	6.66667	-0.827461	0.0308632
Cel-Mir-4808-3p	cel-mir-4808-3p	30	48	10	16	0.850611	0.0101546
Cel-Mir-4814-5p*	cel-mir-4814-5p	37	49	12.3333	16.3333	0.577796	0.0643739
Cel-Mir-52-P1-3p*	cel-mir-52-3p	22043	3850	7347.67	1283.33	-2.34485	0
Cel-Mir-54-P2-5p*	cel-mir-55-5p	5084	984	1694.67	328	-2.19669	0
Cel-Mir-54-P3-3p	cel-mir-56-3p	154169	133592	51389.7	44530.7	-0.0341396	1.62283e-10
Cel-Mir-54-P3-5p*	cel-mir-56-5p	20118	6158	6706	2052.67	-1.53541	0
Cel-Mir-5594-5p	cel-mir-5594-5p	20	14	6.66667	4.66667	-0.342034	0.492481
Cel-Mir-59-3p	cel-mir-59-3p	19288	9832	6429.33	3277.33	-0.799607	0
Cel-Mir-63-3p	cel-mir-63-3p	15385	9475	5128.33	3158.33	-0.526787	1.36194e-177
Cel-Mir-64-P1-5p	cel-mir-64-5p	105220	62029	35073.3	20676.3	-0.589855	0
Cel-Mir-64-P3-3p*	cel-mir-66-3p	863	321	287.667	107	-1.25425	3.0113e-45
Cel-Mir-64-P3-5p	cel-mir-66-5p	71780	59868	23926.7	19956	-0.0892573	2.3137e-29
Cel-Mir-67-3p	cel-mir-67-3p	2828	1590	942.667	530	-0.658216	5.09897e-50
Cel-Mir-67-5p*	cel-mir-67-5p	5192	528	1730.67	176	-3.12514	0
Cel-Mir-70-3p	cel-mir-70-3p	65587	62296	21862.3	20765.3	0.0982691	2.1609e-34
Cel-Mir-70-5p*	cel-mir-70-5p	29	21	9.66667	7	-0.293124	0.475017
Cel-Mir-71-5p	cel-mir-71-5p	248719	128148	82906.3	42716	-0.784166	0
Cel-Mir-73-P2-5p*	cel-mir-74-5p	1381	275	460.333	91.6667	-2.15567	6.6304e-152
Cel-Mir-77-5p*	cel-mir-77-5p	1159	695	386.333	231.667	-0.565256	9.75639e-17
Cel-Mir-784-3p*	cel-mir-784-3p	28	17	9.33333	5.66667	-0.547353	0.209768
Cel-Mir-784-5p	cel-mir-784-5p	516	537	172	179	0.230091	0.00960332
Cel-Mir-787-3p	cel-mir-787-3p	5728	3046	1909.33	1015.33	-0.738576	2.55394e-121
Cel-Mir-788-v2-3p	cel-mir-788-3p	285	71	95	23.6667	-1.83253	8.01808e-27
Cel-Mir-788-v2-5p*	cel-mir-788-5p	2188	633	729.333	211	-1.6168	4.8215e-163
Cel-Mir-791-5p*	cel-mir-791-5p	551	224	183.667	74.6667	-1.12601	4.02148e-25
Cel-Mir-792-3p	cel-mir-792-3p	281	190	93.6667	63.3333	-0.392031	0.00346223
Cel-Mir-8-5p*	cel-mir-236-5p	2542	416	847.333	138.667	-2.43877	0
Cel-Mir-87-o1-3p	cel-mir-87-3p	83723	101831	27907.7	33943.7	0.45502	0
Cel-Mir-87-o1-5p*	cel-mir-87-5p	716	325	238.667	108.333	-0.96698	2.03063e-25
Cel-Mir-87-o2-3p	cel-mir-233-3p	42531	53016	14177	17672	0.490453	0
Cel-Mir-90-3p	cel-mir-90-3p	200995	218990	66998.3	72996.7	0.296245	0
Cel-Mir-92-3p	cel-mir-235-3p	23877	11178	7959	3726	-0.92242	0
Cel-Mir-92-5p*	cel-mir-235-5p	2099	439	699.667	146.333	-2.08487	2.15112e-220
Cel-Mir-96-P2-3p*	cel-mir-790-3p	1150	298	383.333	99.3333	-1.77571	1.28831e-98
Cel-Mir-96-P3-5p	cel-mir-228-5p	96173	125067	32057.7	41689	0.551537	0
Cel-Mir-9-P14-3p	cel-mir-75-3p	26541	17435	8847	5811.67	-0.433697	3.02418e-214
Cel-Mir-9-P15-3p	cel-mir-79-3p	74455	48909	24818.3	16303	-0.433729	0
