# Supplementary material for: Tissue-specific profiling of age-dependent miRNAomic changes in Caenorhabditis elegans
Source: Nat Commun. 2024 Feb 1;15:955. doi: 10.1038/s41467-024-45249-4 (PMC10834975; doi:10.1038/s41467-024-45249-4)
Supplement: Supplementary file 7 — Supplementary Data 4 [file 41467_2024_45249_MOESM7_ESM.xlsx]

## Sheet: Intro
Supplementary Data 4. MiRNA targets in analysed worm tissues
The predicted targets of all miRNAs or PITT-miRNAs in young and aged worm tissues are listed in the following sheets.
Day 1: day 1 of adulthood, young
Day 8: day 8 of adulthood, aged

## Sheet: Day 1 All miRs
Tissue	miRNAs	Target
Neuron	cel-let-7-5p	T25D10.4
Neuron	cel-let-7-5p	nhr-84
Neuron	cel-let-7-5p	ztf-7
Neuron	cel-let-7-5p	crn-6
Neuron	cel-let-7-5p	nhr-41
Neuron	cel-let-7-5p	F41B4.3
Neuron	cel-let-7-5p	T20G5.9
Neuron	cel-let-7-5p	ets-9
Neuron	cel-let-7-5p	C18H7.1
Neuron	cel-let-7-5p	ttr-31
Neuron	cel-let-7-5p	ephx-1
Neuron	cel-let-7-5p	vit-6
Neuron	cel-let-7-5p	kin-20
Neuron	cel-let-7-5p	C34D10.1
Neuron	cel-let-7-5p	mak-1
Neuron	cel-let-7-5p	fkh-7
Neuron	cel-let-7-5p	daf-9
Neuron	cel-lin-4-5p	F26E4.7
Neuron	cel-lin-4-5p	crh-2
Neuron	cel-lin-4-5p	C17G1.5
Neuron	cel-lin-4-5p	mdt-15
Neuron	cel-lin-4-5p	scd-1
Neuron	cel-lin-4-5p	jun-1
Neuron	cel-lin-4-5p	T02E9.5
Neuron	cel-lin-4-5p	nhr-34
Neuron	cel-lin-4-5p	lin-28
Neuron	cel-lin-4-5p	hlh-30
Neuron	cel-mir-1-3p	dpy-23
Neuron	cel-mir-1-3p	ztf-11
Neuron	cel-mir-1-3p	Y22D7AR.6
Neuron	cel-mir-1-3p	vha-10
Neuron	cel-mir-1-3p	ZK863.8
Neuron	cel-mir-1-3p	gen-1
Neuron	cel-mir-1-3p	vha-5
Neuron	cel-mir-1-3p	T02G5.7
Neuron	cel-mir-1-3p	F26A1.1
Neuron	cel-mir-1-3p	dpy-2
Neuron	cel-mir-1-3p	smk-1
Neuron	cel-mir-1-3p	skpo-3
Neuron	cel-mir-1-3p	F36G3.1
Neuron	cel-mir-1-3p	F53F1.4
Neuron	cel-mir-1-3p	R10H10.6
Neuron	cel-mir-1-3p	somi-1
Neuron	cel-mir-1-3p	kin-20
Neuron	cel-mir-1-3p	dhhc-14
Neuron	cel-mir-1-3p	lron-11
Neuron	cel-mir-1-3p	T18D3.9
Neuron	cel-mir-1-3p	vha-14
Neuron	cel-mir-1-3p	sad-1
Neuron	cel-mir-1-3p	pap-1
Neuron	cel-mir-1-3p	F40E10.5
Neuron	cel-mir-1-3p	vha-13
Neuron	cel-mir-1-3p	egl-8
Neuron	cel-mir-1-3p	F55C12.5
Neuron	cel-mir-1-3p	ced-3
Neuron	cel-mir-1-3p	vha-15
Neuron	cel-mir-1-3p	gcs-1
Neuron	cel-mir-1-3p	chup-1
Neuron	cel-mir-1-3p	T24G10.2
Neuron	cel-mir-1-3p	sel-1
Neuron	cel-mir-1-3p	vha-11
Neuron	cel-mir-1-3p	F57G12.1
Neuron	cel-mir-1-3p	age-1
Neuron	cel-mir-1-3p	pfn-2
Neuron	cel-mir-1-3p	vha-8
Neuron	cel-mir-1-3p	H27A22.1
Neuron	cel-mir-1-3p	dhs-17
Neuron	cel-mir-1-3p	R148.5
Neuron	cel-mir-1-3p	D2092.6
Neuron	cel-mir-1-3p	snf-3
Neuron	cel-mir-1-3p	pho-5
Neuron	cel-mir-1-3p	sdn-1
Neuron	cel-mir-1-3p	nhr-23
Neuron	cel-mir-1-3p	T10H10.2
Neuron	cel-mir-1-3p	uda-1
Neuron	cel-mir-1-3p	F10D7.2
Neuron	cel-mir-1-3p	plc-3
Neuron	cel-mir-1-3p	F09E5.8
Neuron	cel-mir-1-3p	Y106G6E.4
Neuron	cel-mir-1-3p	vha-4
Neuron	cel-mir-1-3p	nos-3
Neuron	cel-mir-1-3p	ttll-5
Neuron	cel-mir-1-3p	T09A12.5
Neuron	cel-mir-1-3p	gmeb-2
Neuron	cel-mir-1-3p	jun-1
Neuron	cel-mir-1-3p	vha-12
Neuron	cel-mir-1-3p	T23F11.4
Neuron	cel-mir-1-3p	nep-1
Neuron	cel-mir-1-3p	vha-2
Neuron	cel-mir-1-3p	mlk-1
Neuron	cel-mir-1-3p	T23B5.3
Neuron	cel-mir-1-3p	C09F5.1
Neuron	cel-mir-1-3p	alh-4
Neuron	cel-mir-1-3p	B0495.7
Neuron	cel-mir-1-3p	pqn-62
Neuron	cel-mir-1-3p	C34D10.2
Neuron	cel-mir-1-3p	Y59E9AL.4
Neuron	cel-mir-1-3p	sek-1
Neuron	cel-mir-1-3p	apa-2
Neuron	cel-mir-1-3p	T10E9.3
Neuron	cel-mir-1-3p	fbn-1
Neuron	cel-mir-1-3p	pde-2
Neuron	cel-mir-1-3p	snx-14
Neuron	cel-mir-1-3p	pept-3
Neuron	cel-mir-1-3p	gpx-5
Neuron	cel-mir-1-3p	alh-9
Neuron	cel-mir-1-3p	qdpr-1
Neuron	cel-mir-1-3p	ncx-1
Neuron	cel-mir-1-3p	gly-3
Neuron	cel-mir-1-3p	vha-19
Neuron	cel-mir-1-3p	F59C12.3
Neuron	cel-mir-1-3p	ras-2
Neuron	cel-mir-1-3p	nkb-3
Neuron	cel-mir-1-3p	apl-1
Neuron	cel-mir-1-3p	eat-6
Neuron	cel-mir-1-3p	T19A5.3
Neuron	cel-mir-1-3p	C48E7.1
Neuron	cel-mir-1-3p	gale-1
Neuron	cel-mir-1-3p	C09D4.4
Neuron	cel-mir-1-3p	sax-2
Neuron	cel-mir-1-3p	T20B12.7
Neuron	cel-mir-1-5p	dhhc-14
Neuron	cel-mir-1-5p	kin-20
Neuron	cel-mir-1-5p	B0495.7
Neuron	cel-mir-1-5p	Y32F6B.1
Neuron	cel-mir-1-5p	R10H10.6
Neuron	cel-mir-1-5p	gale-1
Neuron	cel-mir-1-5p	Y71H10B.1
Neuron	cel-mir-1-5p	vha-14
Neuron	cel-mir-1-5p	C33C12.10
Neuron	cel-mir-1-5p	vha-8
Neuron	cel-mir-1-5p	mct-6
Neuron	cel-mir-1-5p	ifb-2
Neuron	cel-mir-1-5p	vha-13
Neuron	cel-mir-1-5p	T18D3.9
Neuron	cel-mir-1-5p	Y106G6E.4
Neuron	cel-mir-1-5p	vha-4
Neuron	cel-mir-1-5p	acly-1
Neuron	cel-mir-1-5p	F54C8.7
Neuron	cel-mir-1-5p	mlk-1
Neuron	cel-mir-1-5p	ttll-5
Neuron	cel-mir-1-5p	lir-3
Neuron	cel-mir-1-5p	plc-3
Neuron	cel-mir-1-5p	T25B9.3
Neuron	cel-mir-1-5p	emc-2
Neuron	cel-mir-1-5p	ets-4
Neuron	cel-mir-1-5p	sqst-1
Neuron	cel-mir-1-5p	ncx-1
Neuron	cel-mir-1-5p	skat-1
Neuron	cel-mir-1-5p	sax-2
Neuron	cel-mir-1-5p	C07A12.7
Neuron	cel-mir-1-5p	T10H10.2
Neuron	cel-mir-1-5p	hpo-18
Neuron	cel-mir-1-5p	K03H1.7
Neuron	cel-mir-1-5p	vha-11
Neuron	cel-mir-1-5p	pst-2
Neuron	cel-mir-1-5p	gcs-1
Neuron	cel-mir-1-5p	pfn-2
Neuron	cel-mir-1-5p	scpl-3
Neuron	cel-mir-1-5p	vha-17
Neuron	cel-mir-1-5p	C48B6.10
Neuron	cel-mir-1-5p	vha-9
Neuron	cel-mir-1-5p	vha-15
Neuron	cel-mir-1-5p	acs-1
Neuron	cel-mir-1-5p	F49C12.12
Neuron	cel-mir-1-5p	jmjd-5
Neuron	cel-mir-1-5p	nep-1
Neuron	cel-mir-1-5p	catp-8
Neuron	cel-mir-1-5p	pqn-63
Neuron	cel-mir-1-5p	apl-1
Neuron	cel-mir-1-5p	nkb-3
Neuron	cel-mir-1-5p	ZK863.8
Neuron	cel-mir-1-5p	copb-2
Neuron	cel-mir-1-5p	alh-4
Neuron	cel-mir-1-5p	vha-12
Neuron	cel-mir-1-5p	prx-14
Neuron	cel-mir-1-5p	ntl-4
Neuron	cel-mir-1-5p	hyl-2
Neuron	cel-mir-1-5p	uda-1
Neuron	cel-mir-1-5p	F36G3.1
Neuron	cel-mir-1-5p	patr-1
Neuron	cel-mir-1-5p	Y62E10A.2
Neuron	cel-mir-1-5p	F37B12.3
Neuron	cel-mir-1-5p	lron-11
Neuron	cel-mir-1-5p	F10D7.2
Neuron	cel-mir-1-5p	F09G8.7
Neuron	cel-mir-1-5p	tsp-1
Neuron	cel-mir-1-5p	ZC449.7
Neuron	cel-mir-1-5p	H01G02.1
Neuron	cel-mir-1-5p	Y22D7AR.6
Neuron	cel-mir-1-5p	vha-3
Neuron	cel-mir-1-5p	vha-19
Neuron	cel-mir-1-5p	C09D4.4
Neuron	cel-mir-1-5p	cebp-2
Neuron	cel-mir-1-5p	alh-9
Neuron	cel-mir-1-5p	vha-10
Neuron	cel-mir-1-5p	nrfl-1
Neuron	cel-mir-1-5p	gpx-5
Neuron	cel-mir-1-5p	grl-4
Neuron	cel-mir-1-5p	skpo-3
Neuron	cel-mir-1-5p	C48E7.1
Neuron	cel-mir-1-5p	cec-3
Neuron	cel-mir-1-5p	vha-16
Neuron	cel-mir-1-5p	vha-2
Neuron	cel-mir-2209a-3p	best-23
Neuron	cel-mir-2209a-3p	ddx-17
Neuron	cel-mir-2209a-3p	C10B5.3
Neuron	cel-mir-2209a-3p	ntl-2
Neuron	cel-mir-2209a-3p	C14A4.12
Neuron	cel-mir-2209a-3p	F26A10.2
Neuron	cel-mir-2209a-3p	ugt-8
Neuron	cel-mir-2209a-3p	R07G3.7
Neuron	cel-mir-2209a-3p	tag-260
Neuron	cel-mir-2209a-3p	oac-14
Neuron	cel-mir-2209a-3p	sms-2
Neuron	cel-mir-2209a-3p	hda-2
Neuron	cel-mir-2209a-3p	slcf-1
Neuron	cel-mir-2209a-3p	Y44A6D.3
Neuron	cel-mir-2209a-3p	ZK470.2
Neuron	cel-mir-2209a-3p	T25G3.1
Neuron	cel-mir-2209a-3p	lsy-22
Neuron	cel-mir-2209a-3p	bre-3
Neuron	cel-mir-2209a-3p	fbl-1
Neuron	cel-mir-2209a-3p	dbl-1
Neuron	cel-mir-2209a-3p	ccf-1
Neuron	cel-mir-2209a-3p	K07F5.12
Neuron	cel-mir-2209a-3p	B0410.3
Neuron	cel-mir-2209a-3p	trpa-2
Neuron	cel-mir-2209a-3p	C24H10.1
Neuron	cel-mir-2209a-3p	ttr-23
Neuron	cel-mir-2209a-3p	T27D12.1
Neuron	cel-mir-2209a-3p	twk-46
Neuron	cel-mir-2209a-3p	lrk-1
Neuron	cel-mir-2209a-3p	mrpl-24
Neuron	cel-mir-2209a-3p	F59B2.13
Neuron	cel-mir-2209a-3p	tag-72
Neuron	cel-mir-2209a-3p	sea-2
Neuron	cel-mir-2209a-3p	lin-1
Neuron	cel-mir-2209a-3p	ram-2
Neuron	cel-mir-2209a-3p	hsp-1
Neuron	cel-mir-2209a-3p	gei-6
Neuron	cel-mir-2209a-3p	ivd-1
Neuron	cel-mir-2209a-3p	let-756
Neuron	cel-mir-2209a-3p	F52H2.7
Neuron	cel-mir-2209a-3p	swsn-6
Neuron	cel-mir-2209a-3p	K08E4.2
Neuron	cel-mir-2209a-3p	cdh-9
Neuron	cel-mir-2209a-3p	H20J04.6
Neuron	cel-mir-2209a-3p	ZK180.5
Neuron	cel-mir-2209a-3p	Y43C5A.7
Neuron	cel-mir-2209a-3p	kin-32
Neuron	cel-mir-2209a-3p	lys-1
Neuron	cel-mir-2209a-3p	F23B12.4
Neuron	cel-mir-2209a-3p	C46F11.4
Neuron	cel-mir-2209a-3p	C37H5.13
Neuron	cel-mir-2209a-3p	mbl-1
Neuron	cel-mir-2209a-3p	srv-1
Neuron	cel-mir-2209a-3p	sox-4
Neuron	cel-mir-2209a-3p	C46H11.10
Neuron	cel-mir-2209a-3p	F57B1.6
Neuron	cel-mir-2209a-3p	seb-3
Neuron	cel-mir-228-5p	mboa-2
Neuron	cel-mir-228-5p	mml-1
Neuron	cel-mir-228-5p	tre-1
Neuron	cel-mir-228-5p	pho-12
Neuron	cel-mir-228-5p	gcs-1
Neuron	cel-mir-228-5p	eea-1
Neuron	cel-mir-228-5p	Y52B11A.8
Neuron	cel-mir-228-5p	ZK899.1
Neuron	cel-mir-228-5p	nac-1
Neuron	cel-mir-228-5p	daf-12
Neuron	cel-mir-228-5p	tim-1
Neuron	cel-mir-228-5p	sul-3
Neuron	cel-mir-228-5p	acn-1
Neuron	cel-mir-228-5p	mmcm-1
Neuron	cel-mir-228-5p	alh-9
Neuron	cel-mir-228-5p	arf-6
Neuron	cel-mir-228-5p	pcca-1
Neuron	cel-mir-228-5p	Y76A2B.5
Neuron	cel-mir-228-5p	dab-1
Neuron	cel-mir-228-5p	F41E6.5
Neuron	cel-mir-228-5p	jamp-1
Neuron	cel-mir-228-5p	F27D4.7
Neuron	cel-mir-228-5p	cye-1
Neuron	cel-mir-228-5p	fln-1
Neuron	cel-mir-228-5p	mam-2
Neuron	cel-mir-228-5p	frm-7
Neuron	cel-mir-228-5p	W01C8.5
Neuron	cel-mir-228-5p	hbl-1
Neuron	cel-mir-228-5p	T10H10.2
Neuron	cel-mir-228-5p	T19A5.3
Neuron	cel-mir-228-5p	C08G9.2
Neuron	cel-mir-228-5p	acl-9
Neuron	cel-mir-228-5p	T22B7.7
Neuron	cel-mir-228-5p	alh-8
Neuron	cel-mir-228-5p	fil-1
Neuron	cel-mir-228-5p	bca-2
Neuron	cel-mir-228-5p	T04F8.2
Neuron	cel-mir-228-5p	mlt-7
Neuron	cel-mir-228-5p	fat-2
Neuron	cel-mir-228-5p	Y62E10A.13
Neuron	cel-mir-228-5p	mmab-1
Neuron	cel-mir-228-5p	ksr-2
Neuron	cel-mir-228-5p	faah-2
Neuron	cel-mir-228-5p	ttx-3
Neuron	cel-mir-228-5p	E01A2.1
Neuron	cel-mir-228-5p	elt-3
Neuron	cel-mir-228-5p	F29B9.8
Neuron	cel-mir-228-5p	mce-1
Neuron	cel-mir-228-5p	H18N23.2
Neuron	cel-mir-228-5p	gly-6
Neuron	cel-mir-230-3p	R08D7.7
Neuron	cel-mir-230-3p	lact-3
Neuron	cel-mir-230-3p	mig-6
Neuron	cel-mir-230-3p	icd-1
Neuron	cel-mir-230-3p	glp-1
Neuron	cel-mir-230-3p	oma-1
Neuron	cel-mir-230-3p	mex-5
Neuron	cel-mir-230-3p	jmjd-2
Neuron	cel-mir-230-3p	gld-1
Neuron	cel-mir-230-3p	atn-1
Neuron	cel-mir-230-3p	C36B1.14
Neuron	cel-mir-230-3p	B0393.3
Neuron	cel-mir-230-3p	pars-1
Neuron	cel-mir-230-3p	sqd-1
Neuron	cel-mir-230-3p	C50F2.4
Neuron	cel-mir-230-3p	Y43D4A.5
Neuron	cel-mir-230-3p	dnj-7
Neuron	cel-mir-230-3p	smg-3
Neuron	cel-mir-230-5p	glp-1
Neuron	cel-mir-230-5p	C48B6.9
Neuron	cel-mir-230-5p	jmjd-2
Neuron	cel-mir-230-5p	cyk-4
Neuron	cel-mir-230-5p	smg-3
Neuron	cel-mir-230-5p	F35C11.5
Neuron	cel-mir-230-5p	Y43D4A.5
Neuron	cel-mir-230-5p	sqd-1
Neuron	cel-mir-230-5p	ceh-32
Neuron	cel-mir-230-5p	nas-4
Neuron	cel-mir-230-5p	dnj-7
Neuron	cel-mir-230-5p	atn-1
Neuron	cel-mir-230-5p	lact-3
Neuron	cel-mir-230-5p	mig-6
Neuron	cel-mir-230-5p	Y70D2A.1
Neuron	cel-mir-230-5p	cpn-3
Neuron	cel-mir-230-5p	R03C1.1
Neuron	cel-mir-230-5p	unc-15
Neuron	cel-mir-230-5p	icd-1
Neuron	cel-mir-230-5p	R08D7.7
Neuron	cel-mir-230-5p	B0393.3
Neuron	cel-mir-230-5p	mex-6
Neuron	cel-mir-230-5p	pars-1
Neuron	cel-mir-230-5p	C50F2.4
Neuron	cel-mir-230-5p	lin-14
Neuron	cel-mir-230-5p	K09A9.6
Neuron	cel-mir-230-5p	oma-1
Neuron	cel-mir-230-5p	cbn-1
Neuron	cel-mir-233-3p	cdh-5
Neuron	cel-mir-233-3p	T19A5.3
Neuron	cel-mir-233-3p	sodh-1
Neuron	cel-mir-233-3p	rnr-1
Neuron	cel-mir-233-3p	K07H8.9
Neuron	cel-mir-233-3p	M01B12.4
Neuron	cel-mir-233-3p	twk-2
Neuron	cel-mir-233-3p	ZC84.1
Neuron	cel-mir-233-3p	srap-1
Neuron	cel-mir-233-3p	mml-1
Neuron	cel-mir-233-3p	msi-1
Neuron	cel-mir-233-3p	dnj-11
Neuron	cel-mir-233-3p	D2005.6
Neuron	cel-mir-233-3p	pat-12
Neuron	cel-mir-233-3p	pqn-13
Neuron	cel-mir-233-3p	col-124
Neuron	cel-mir-233-3p	vab-10
Neuron	cel-mir-233-3p	best-24
Neuron	cel-mir-233-3p	mua-3
Neuron	cel-mir-233-3p	efhd-1
Neuron	cel-mir-233-3p	fbn-1
Neuron	cel-mir-233-3p	fln-2
Neuron	cel-mir-233-3p	B0198.2
Neuron	cel-mir-233-3p	F18H3.4
Neuron	cel-mir-233-3p	yap-1
Neuron	cel-mir-233-3p	F56D2.3
Neuron	cel-mir-233-3p	B0393.5
Neuron	cel-mir-233-3p	pqn-20
Neuron	cel-mir-233-3p	C15C8.8
Neuron	cel-mir-233-3p	F59A2.6
Neuron	cel-mir-233-3p	frm-7
Neuron	cel-mir-233-3p	Y87G2A.13
Neuron	cel-mir-233-3p	glo-4
Neuron	cel-mir-233-3p	pqn-73
Neuron	cel-mir-233-3p	K06A9.1
Neuron	cel-mir-233-3p	fli-1
Neuron	cel-mir-233-3p	fasn-1
Neuron	cel-mir-233-3p	unc-52
Neuron	cel-mir-233-3p	wdr-20
Neuron	cel-mir-234-3p	R09H10.5
Neuron	cel-mir-234-3p	C47E8.1
Neuron	cel-mir-234-3p	sec-24.2
Neuron	cel-mir-234-3p	snf-3
Neuron	cel-mir-234-3p	F42F12.4
Neuron	cel-mir-234-3p	ulp-4
Neuron	cel-mir-234-3p	egal-1
Neuron	cel-mir-234-3p	C52B9.4
Neuron	cel-mir-234-3p	ran-5
Neuron	cel-mir-234-3p	cat-4
Neuron	cel-mir-234-3p	glf-1
Neuron	cel-mir-234-3p	mab-31
Neuron	cel-mir-234-3p	lbp-5
Neuron	cel-mir-234-3p	vha-8
Neuron	cel-mir-234-3p	F57A8.7
Neuron	cel-mir-234-3p	vha-13
Neuron	cel-mir-234-3p	D1086.3
Neuron	cel-mir-234-3p	ehs-1
Neuron	cel-mir-235-3p	ced-7
Neuron	cel-mir-235-3p	R06C7.6
Neuron	cel-mir-235-3p	trxr-1
Neuron	cel-mir-235-3p	C34D4.4
Neuron	cel-mir-235-3p	fkh-7
Neuron	cel-mir-235-3p	C03A3.2
Neuron	cel-mir-235-3p	ral-1
Neuron	cel-mir-235-3p	kin-18
Neuron	cel-mir-235-3p	math-33
Neuron	cel-mir-235-3p	R09H10.5
Neuron	cel-mir-235-3p	Y47G6A.18
Neuron	cel-mir-235-3p	dbn-1
Neuron	cel-mir-235-3p	dsbn-1
Neuron	cel-mir-235-3p	T16G1.9
Neuron	cel-mir-235-3p	hpo-13
Neuron	cel-mir-235-3p	C14H10.3
Neuron	cel-mir-235-3p	cut-3
Neuron	cel-mir-235-3p	T10C6.6
Neuron	cel-mir-235-3p	pros-1
Neuron	cel-mir-235-3p	F08C6.5
Neuron	cel-mir-235-3p	pqn-32
Neuron	cel-mir-235-3p	unc-11
Neuron	cel-mir-235-3p	glrx-22
Neuron	cel-mir-235-3p	ile-2
Neuron	cel-mir-235-3p	cut-6
Neuron	cel-mir-235-3p	egal-1
Neuron	cel-mir-235-3p	T13C2.6
Neuron	cel-mir-235-3p	cogc-6
Neuron	cel-mir-235-3p	F49E2.5
Neuron	cel-mir-235-3p	Y44A6D.3
Neuron	cel-mir-235-3p	ran-5
Neuron	cel-mir-235-3p	C52B9.4
Neuron	cel-mir-235-3p	F15A8.6
Neuron	cel-mir-235-3p	ifc-2
Neuron	cel-mir-235-3p	gpc-1
Neuron	cel-mir-235-3p	C32F10.4
Neuron	cel-mir-235-3p	sur-7
Neuron	cel-mir-235-3p	ZC506.1
Neuron	cel-mir-235-3p	stc-1
Neuron	cel-mir-235-3p	mel-11
Neuron	cel-mir-235-3p	mab-31
Neuron	cel-mir-235-3p	igeg-2
Neuron	cel-mir-235-5p	ral-1
Neuron	cel-mir-235-5p	unc-11
Neuron	cel-mir-235-5p	dbn-1
Neuron	cel-mir-235-5p	lips-5
Neuron	cel-mir-235-5p	gpc-1
Neuron	cel-mir-235-5p	F40F8.1
Neuron	cel-mir-235-5p	pdi-6
Neuron	cel-mir-235-5p	C34E7.3
Neuron	cel-mir-235-5p	Y44A6D.3
Neuron	cel-mir-235-5p	lst-4
Neuron	cel-mir-235-5p	F08C6.5
Neuron	cel-mir-235-5p	Y97E10C.1
Neuron	cel-mir-235-5p	aex-3
Neuron	cel-mir-235-5p	Y47G6A.18
Neuron	cel-mir-235-5p	hpo-13
Neuron	cel-mir-235-5p	C52B9.4
Neuron	cel-mir-235-5p	T13C2.6
Neuron	cel-mir-235-5p	fkh-7
Neuron	cel-mir-235-5p	math-33
Neuron	cel-mir-235-5p	egal-1
Neuron	cel-mir-235-5p	plc-1
Neuron	cel-mir-235-5p	igeg-2
Neuron	cel-mir-235-5p	R09H10.5
Neuron	cel-mir-235-5p	cap-2
Neuron	cel-mir-235-5p	dsbn-1
Neuron	cel-mir-235-5p	mca-3
Neuron	cel-mir-235-5p	T10C6.6
Neuron	cel-mir-235-5p	C05A9.2
Neuron	cel-mir-235-5p	C03A3.2
Neuron	cel-mir-235-5p	mel-11
Neuron	cel-mir-235-5p	F15A8.6
Neuron	cel-mir-235-5p	C32F10.4
Neuron	cel-mir-235-5p	ced-7
Neuron	cel-mir-235-5p	R06C7.6
Neuron	cel-mir-235-5p	nex-2
Neuron	cel-mir-235-5p	his-47
Neuron	cel-mir-235-5p	T14G11.1
Neuron	cel-mir-235-5p	trxr-1
Neuron	cel-mir-235-5p	glrx-22
Neuron	cel-mir-235-5p	nhr-71
Neuron	cel-mir-235-5p	alr-1
Neuron	cel-mir-235-5p	trpp-9
Neuron	cel-mir-235-5p	pqn-32
Neuron	cel-mir-235-5p	tut-2
Neuron	cel-mir-235-5p	C14H10.3
Neuron	cel-mir-235-5p	cogc-6
Neuron	cel-mir-235-5p	cah-3
Neuron	cel-mir-236-3p	pccb-1
Neuron	cel-mir-236-3p	pde-1
Neuron	cel-mir-236-3p	exc-7
Neuron	cel-mir-236-3p	C07C7.1
Neuron	cel-mir-236-3p	K07H8.2
Neuron	cel-mir-236-3p	egl-46
Neuron	cel-mir-236-3p	anmt-2
Neuron	cel-mir-236-3p	F38H4.3
Neuron	cel-mir-236-3p	cyy-1
Neuron	cel-mir-236-3p	gei-3
Neuron	cel-mir-236-3p	F54E4.3
Neuron	cel-mir-236-3p	lec-3
Neuron	cel-mir-236-3p	ncs-3
Neuron	cel-mir-236-3p	cam-1
Neuron	cel-mir-236-3p	aat-3
Neuron	cel-mir-236-3p	T25E4.1
Neuron	cel-mir-236-3p	Y47D3B.6
Neuron	cel-mir-236-3p	pat-9
Neuron	cel-mir-236-3p	tcer-1
Neuron	cel-mir-236-3p	tps-1
Neuron	cel-mir-236-3p	ctbp-1
Neuron	cel-mir-236-3p	ark-1
Neuron	cel-mir-236-3p	anmt-3
Neuron	cel-mir-236-3p	T04C9.1
Neuron	cel-mir-236-3p	unc-18
Neuron	cel-mir-236-3p	rhgf-2
Neuron	cel-mir-236-3p	vab-3
Neuron	cel-mir-236-3p	cgef-1
Neuron	cel-mir-236-3p	unc-44
Neuron	cel-mir-236-3p	lin-14
Neuron	cel-mir-236-3p	twk-14
Neuron	cel-mir-236-3p	cdh-4
Neuron	cel-mir-236-3p	C11E4.6
Neuron	cel-mir-236-3p	F13E6.1
Neuron	cel-mir-236-3p	Y24F12A.1
Neuron	cel-mir-236-3p	unc-132
Neuron	cel-mir-236-3p	paqr-1
Neuron	cel-mir-236-3p	kin-29
Neuron	cel-mir-236-3p	unc-33
Neuron	cel-mir-236-3p	ZC443.3
Neuron	cel-mir-236-3p	Y17G9B.8
Neuron	cel-mir-236-3p	npp-5
Neuron	cel-mir-236-3p	magi-1
Neuron	cel-mir-236-3p	pcca-1
Neuron	cel-mir-236-3p	lag-1
Neuron	cel-mir-236-3p	T28B11.1
Neuron	cel-mir-236-3p	C46C2.2
Neuron	cel-mir-236-3p	pqn-26
Neuron	cel-mir-236-3p	slc-17.2
Neuron	cel-mir-236-3p	sel-10
Neuron	cel-mir-236-3p	vang-1
Neuron	cel-mir-236-3p	snb-1
Neuron	cel-mir-236-3p	F57A8.1
Neuron	cel-mir-236-3p	ric-4
Neuron	cel-mir-236-3p	T28D6.4
Neuron	cel-mir-236-3p	ima-3
Neuron	cel-mir-236-3p	mca-3
Neuron	cel-mir-236-3p	R148.5
Neuron	cel-mir-236-3p	larp-5
Neuron	cel-mir-236-3p	ZK816.1
Neuron	cel-mir-236-3p	nhl-1
Neuron	cel-mir-236-3p	DH11.5
Neuron	cel-mir-236-3p	rab-30
Neuron	cel-mir-236-3p	ZK1127.6
Neuron	cel-mir-236-3p	pho-7
Neuron	cel-mir-236-3p	K10C3.4
Neuron	cel-mir-236-3p	dmsr-1
Neuron	cel-mir-236-3p	sym-2
Neuron	cel-mir-236-3p	irx-1
Neuron	cel-mir-236-3p	F07C6.4
Neuron	cel-mir-236-3p	ptc-1
Neuron	cel-mir-236-3p	ipgm-1
Neuron	cel-mir-236-3p	sem-2
Neuron	cel-mir-236-3p	cya-1
Neuron	cel-mir-236-3p	sto-4
Neuron	cel-mir-236-3p	best-15
Neuron	cel-mir-236-3p	sax-7
Neuron	cel-mir-237-5p	gei-1
Neuron	cel-mir-237-5p	F26E4.7
Neuron	cel-mir-237-5p	crh-2
Neuron	cel-mir-237-5p	let-502
Neuron	cel-mir-237-5p	Y77E11A.14
Neuron	cel-mir-237-5p	nud-2
Neuron	cel-mir-237-5p	F53A10.2
Neuron	cel-mir-2-3p	F42H10.6
Neuron	cel-mir-2-3p	tfg-1
Neuron	cel-mir-2-3p	scp-1
Neuron	cel-mir-2-3p	F36A2.9
Neuron	cel-mir-2-3p	emb-8
Neuron	cel-mir-2-3p	ppk-3
Neuron	cel-mir-2-3p	F36D4.5
Neuron	cel-mir-2-3p	gly-5
Neuron	cel-mir-2-3p	sec-24.1
Neuron	cel-mir-2-3p	gbf-1
Neuron	cel-mir-2-3p	dhhc-6
Neuron	cel-mir-2-3p	R12E2.11
Neuron	cel-mir-2-3p	nhx-8
Neuron	cel-mir-2-3p	T16G1.9
Neuron	cel-mir-2-3p	ncl-1
Neuron	cel-mir-2-3p	cup-5
Neuron	cel-mir-2-3p	F58D5.5
Neuron	cel-mir-2-3p	T26C5.3
Neuron	cel-mir-2-3p	Y57E12AM.1
Neuron	cel-mir-2-3p	nhr-100
Neuron	cel-mir-2-3p	eps-8
Neuron	cel-mir-2-3p	F44E7.9
Neuron	cel-mir-2-3p	C10G8.8
Neuron	cel-mir-2-3p	nhr-17
Neuron	cel-mir-2-3p	nhr-35
Neuron	cel-mir-2-3p	copb-2
Neuron	cel-mir-2-3p	T25B9.9
Neuron	cel-mir-2-3p	prx-14
Neuron	cel-mir-2-3p	obr-1
Neuron	cel-mir-2-3p	jmjd-5
Neuron	cel-mir-2-3p	cytb-5.2
Neuron	cel-mir-2-3p	F22B5.10
Neuron	cel-mir-2-3p	vha-17
Neuron	cel-mir-2-3p	cgt-3
Neuron	cel-mir-2-3p	vha-11
Neuron	cel-mir-2-3p	arf-3
Neuron	cel-mir-2-3p	mon-2
Neuron	cel-mir-2-3p	Y18D10A.9
Neuron	cel-mir-2-3p	alh-9
Neuron	cel-mir-2-3p	tsn-1
Neuron	cel-mir-2-3p	C35A5.8
Neuron	cel-mir-2-3p	gop-1
Neuron	cel-mir-2-3p	vps-35
Neuron	cel-mir-2-3p	ets-4
Neuron	cel-mir-2-3p	lfe-2
Neuron	cel-mir-2-3p	mans-2
Neuron	cel-mir-2-3p	Y73E7A.6
Neuron	cel-mir-2-3p	sek-3
Neuron	cel-mir-2-3p	F54D1.6
Neuron	cel-mir-2-3p	vha-10
Neuron	cel-mir-2-3p	T24H7.2
Neuron	cel-mir-2-3p	fre-1
Neuron	cel-mir-2-3p	sel-5
Neuron	cel-mir-2-3p	K08D8.3
Neuron	cel-mir-2-3p	C13F10.5
Neuron	cel-mir-2-3p	bicd-1
Neuron	cel-mir-2-3p	pigv-1
Neuron	cel-mir-2-3p	F59F4.2
Neuron	cel-mir-2-3p	gly-9
Neuron	cel-mir-2-3p	C06A6.4
Neuron	cel-mir-2-3p	W09D10.1
Neuron	cel-mir-2-3p	vav-1
Neuron	cel-mir-2-3p	dpm-3
Neuron	cel-mir-2-3p	C14H10.3
Neuron	cel-mir-2-3p	ZK632.12
Neuron	cel-mir-2-3p	Y105E8A.2
Neuron	cel-mir-2-3p	R144.6
Neuron	cel-mir-2-3p	arf-1.2
Neuron	cel-mir-2-3p	C34D10.2
Neuron	cel-mir-2-3p	nep-16
Neuron	cel-mir-2-3p	cdd-2
Neuron	cel-mir-2-3p	apm-1
Neuron	cel-mir-2-3p	tag-335
Neuron	cel-mir-2-3p	chc-1
Neuron	cel-mir-2-3p	ogt-1
Neuron	cel-mir-2-3p	F59A2.6
Neuron	cel-mir-2-3p	idh-1
Neuron	cel-mir-2-3p	let-502
Neuron	cel-mir-2-3p	vps-41
Neuron	cel-mir-2-3p	vha-8
Neuron	cel-mir-2-3p	paqr-2
Neuron	cel-mir-2-3p	rab-11.1
Neuron	cel-mir-2-3p	vha-13
Neuron	cel-mir-2-3p	F48E8.3
Neuron	cel-mir-2-3p	crh-1
Neuron	cel-mir-2-3p	aps-1
Neuron	cel-mir-2-3p	Y47G6A.18
Neuron	cel-mir-2-3p	arl-5
Neuron	cel-mir-2-3p	fat-4
Neuron	cel-mir-2-3p	B0334.3
Neuron	cel-mir-2-3p	Y71F9AL.9
Neuron	cel-mir-2-3p	R12C12.9
Neuron	cel-mir-2-3p	B0495.7
Neuron	cel-mir-2-3p	nhr-46
Neuron	cel-mir-2-3p	yap-1
Neuron	cel-mir-2-3p	rskn-2
Neuron	cel-mir-2-3p	K07E3.4
Neuron	cel-mir-2-3p	F26A3.1
Neuron	cel-mir-2-3p	alh-3
Neuron	cel-mir-2-3p	trpp-8
Neuron	cel-mir-2-3p	ztf-27
Neuron	cel-mir-2-3p	flp-25
Neuron	cel-mir-2-3p	Y32H12A.8
Neuron	cel-mir-2-3p	clc-1
Neuron	cel-mir-2-3p	tat-2
Neuron	cel-mir-2-3p	odd-2
Neuron	cel-mir-2-3p	Y32F6B.1
Neuron	cel-mir-2-3p	mab-31
Neuron	cel-mir-2-3p	W02D9.2
Neuron	cel-mir-2-3p	faah-2
Neuron	cel-mir-2-3p	F56C9.8
Neuron	cel-mir-2-3p	pek-1
Neuron	cel-mir-2-3p	nrfl-1
Neuron	cel-mir-2-3p	R07E5.7
Neuron	cel-mir-2-3p	F10D7.2
Neuron	cel-mir-2-3p	F53F1.2
Neuron	cel-mir-2-3p	apg-1
Neuron	cel-mir-2-3p	nstp-2
Neuron	cel-mir-2-3p	C25H3.11
Neuron	cel-mir-2-3p	C11H1.3
Neuron	cel-mir-2-3p	hipr-1
Neuron	cel-mir-2-3p	pst-2
Neuron	cel-mir-2-3p	vha-3
Neuron	cel-mir-2-3p	C04G6.4
Neuron	cel-mir-2-3p	C14B9.2
Neuron	cel-mir-2-3p	stim-1
Neuron	cel-mir-2-3p	gfat-1
Neuron	cel-mir-2-3p	catp-8
Neuron	cel-mir-2-3p	lim-8
Neuron	cel-mir-2-3p	emo-1
Neuron	cel-mir-2-3p	herc-1
Neuron	cel-mir-2-3p	aco-1
Neuron	cel-mir-2-3p	F10C2.5
Neuron	cel-mir-2-3p	F37B12.3
Neuron	cel-mir-2-3p	apl-1
Neuron	cel-mir-2-3p	lsm-3
Neuron	cel-mir-2-3p	W02D3.4
Neuron	cel-mir-2-3p	odr-4
Neuron	cel-mir-2-3p	tbc-9
Neuron	cel-mir-2-3p	T24B1.1
Neuron	cel-mir-2-3p	ubxn-4
Neuron	cel-mir-2-3p	VF13D12L.3
Neuron	cel-mir-2-3p	Y71H2AR.1
Neuron	cel-mir-2-3p	vps-11
Neuron	cel-mir-2-3p	uda-1
Neuron	cel-mir-2-3p	aka-1
Neuron	cel-mir-2-3p	ttr-53
Neuron	cel-mir-2-3p	sftd-3
Neuron	cel-mir-2-3p	T07A5.5
Neuron	cel-mir-2-3p	srsx-17
Neuron	cel-mir-2-3p	vha-9
Neuron	cel-mir-2-3p	stt-3
Neuron	cel-mir-2-3p	pgp-2
Neuron	cel-mir-2-3p	vps-26
Neuron	cel-mir-2-3p	R07H5.8
Neuron	cel-mir-2-3p	fut-6
Neuron	cel-mir-2-3p	D2005.6
Neuron	cel-mir-2-3p	uba-5
Neuron	cel-mir-2-3p	rab-1
Neuron	cel-mir-2-3p	kin-20
Neuron	cel-mir-2-3p	lron-7
Neuron	cel-mir-2-3p	acs-13
Neuron	cel-mir-2-3p	C30B5.2
Neuron	cel-mir-2-3p	sec-8
Neuron	cel-mir-2-3p	F21D5.7
Neuron	cel-mir-2-3p	vem-1
Neuron	cel-mir-2-3p	ima-3
Neuron	cel-mir-2-3p	Y45G5AM.9
Neuron	cel-mir-2-3p	clic-1
Neuron	cel-mir-2-3p	dct-6
Neuron	cel-mir-2-3p	nhr-138
Neuron	cel-mir-2-3p	ncr-1
Neuron	cel-mir-2-3p	F58B4.6
Neuron	cel-mir-2-3p	Y39G8B.1
Neuron	cel-mir-2-3p	gcs-1
Neuron	cel-mir-2-3p	puf-9
Neuron	cel-mir-2-3p	rer-1
Neuron	cel-mir-2-3p	gst-15
Neuron	cel-mir-2-3p	madf-4
Neuron	cel-mir-2-3p	mig-23
Neuron	cel-mir-2-3p	C54G4.7
Neuron	cel-mir-2-3p	T09A5.4
Neuron	cel-mir-2-3p	vacl-14
Neuron	cel-mir-2-3p	ZK899.1
Neuron	cel-mir-2-3p	cogc-3
Neuron	cel-mir-2-3p	gls-1
Neuron	cel-mir-2-3p	M106.2
Neuron	cel-mir-240-3p	lfe-2
Neuron	cel-mir-240-3p	trx-3
Neuron	cel-mir-240-3p	set-4
Neuron	cel-mir-240-3p	dpy-11
Neuron	cel-mir-240-3p	lfe-2
Neuron	cel-mir-240-3p	trx-3
Neuron	cel-mir-240-3p	set-4
Neuron	cel-mir-240-3p	dpy-11
Neuron	cel-mir-241-3p	lmp-1
Neuron	cel-mir-241-3p	vit-6
Neuron	cel-mir-241-3p	F41B4.3
Neuron	cel-mir-241-3p	ets-9
Neuron	cel-mir-241-3p	rnt-1
Neuron	cel-mir-241-3p	crn-6
Neuron	cel-mir-241-3p	mdf-2
Neuron	cel-mir-241-3p	T25D10.4
Neuron	cel-mir-241-3p	T20G5.9
Neuron	cel-mir-241-3p	nhr-84
Neuron	cel-mir-241-3p	mdt-26
Neuron	cel-mir-241-5p	ets-9
Neuron	cel-mir-241-5p	psa-3
Neuron	cel-mir-241-5p	vit-6
Neuron	cel-mir-241-5p	ephx-1
Neuron	cel-mir-241-5p	mab-31
Neuron	cel-mir-241-5p	kin-20
Neuron	cel-mir-241-5p	nhr-41
Neuron	cel-mir-241-5p	T25D10.4
Neuron	cel-mir-241-5p	crn-6
Neuron	cel-mir-241-5p	nhr-138
Neuron	cel-mir-241-5p	C34D10.1
Neuron	cel-mir-241-5p	mak-1
Neuron	cel-mir-241-5p	nhr-84
Neuron	cel-mir-241-5p	tsp-9
Neuron	cel-mir-241-5p	C18H7.1
Neuron	cel-mir-244-5p	sec-24.2
Neuron	cel-mir-244-5p	ZC443.3
Neuron	cel-mir-244-5p	dnj-20
Neuron	cel-mir-244-5p	patr-1
Neuron	cel-mir-244-5p	rom-4
Neuron	cel-mir-244-5p	gly-7
Neuron	cel-mir-244-5p	gly-10
Neuron	cel-mir-244-5p	lin-45
Neuron	cel-mir-245-3p	M60.4
Neuron	cel-mir-245-3p	Y57G11B.2
Neuron	cel-mir-245-3p	pqn-73
Neuron	cel-mir-245-3p	ajm-1
Neuron	cel-mir-245-3p	C03H12.1
Neuron	cel-mir-245-3p	Y65B4BL.1
Neuron	cel-mir-245-3p	ifb-1
Neuron	cel-mir-245-3p	ras-1
Neuron	cel-mir-245-3p	T03G11.9
Neuron	cel-mir-245-3p	prk-2
Neuron	cel-mir-245-3p	F07F6.4
Neuron	cel-mir-246-3p	catp-7
Neuron	cel-mir-246-3p	jamp-1
Neuron	cel-mir-246-3p	clh-3
Neuron	cel-mir-246-3p	rskn-2
Neuron	cel-mir-246-3p	Y32F6A.4
Neuron	cel-mir-246-3p	pbs-5
Neuron	cel-mir-246-3p	mboa-2
Neuron	cel-mir-246-3p	mop-25.2
Neuron	cel-mir-246-3p	ZK1290.14
Neuron	cel-mir-246-3p	pmp-1
Neuron	cel-mir-246-3p	fil-1
Neuron	cel-mir-246-3p	dnj-24
Neuron	cel-mir-246-3p	tth-1
Neuron	cel-mir-246-3p	gck-1
Neuron	cel-mir-246-3p	fib-1
Neuron	cel-mir-246-3p	F54B11.5
Neuron	cel-mir-246-3p	T09A12.5
Neuron	cel-mir-246-3p	C05D2.10
Neuron	cel-mir-246-3p	hint-3
Neuron	cel-mir-246-3p	F15A8.6
Neuron	cel-mir-246-3p	vha-1
Neuron	cel-mir-246-3p	esyt-2
Neuron	cel-mir-246-3p	F02E9.7
Neuron	cel-mir-246-3p	let-92
Neuron	cel-mir-246-3p	valv-1
Neuron	cel-mir-246-3p	F26A3.4
Neuron	cel-mir-246-3p	rsp-2
Neuron	cel-mir-246-3p	ets-4
Neuron	cel-mir-246-3p	M01H9.3
Neuron	cel-mir-246-3p	T05C1.1
Neuron	cel-mir-250-3p	lim-8
Neuron	cel-mir-250-3p	K01A12.3
Neuron	cel-mir-250-3p	C44B7.7
Neuron	cel-mir-250-3p	ostb-1
Neuron	cel-mir-250-3p	akir-1
Neuron	cel-mir-250-3p	tol-1
Neuron	cel-mir-250-3p	nhr-4
Neuron	cel-mir-250-3p	T28B4.1
Neuron	cel-mir-250-3p	nhr-49
Neuron	cel-mir-250-3p	tbc-17
Neuron	cel-mir-250-3p	egl-38
Neuron	cel-mir-250-3p	Y56A3A.2
Neuron	cel-mir-250-3p	W03G11.4
Neuron	cel-mir-250-3p	C08G9.1
Neuron	cel-mir-250-3p	C35C5.10
Neuron	cel-mir-250-3p	ina-1
Neuron	cel-mir-250-3p	rab-14
Neuron	cel-mir-250-3p	ima-3
Neuron	cel-mir-250-3p	T14G10.5
Neuron	cel-mir-250-3p	ipla-1
Neuron	cel-mir-250-3p	F53C11.5
Neuron	cel-mir-250-3p	C46F11.6
Neuron	cel-mir-250-3p	cdc-42
Neuron	cel-mir-250-3p	egl-9
Neuron	cel-mir-250-3p	seb-3
Neuron	cel-mir-250-3p	pes-4
Neuron	cel-mir-250-3p	vab-1
Neuron	cel-mir-250-3p	jamp-1
Neuron	cel-mir-250-3p	syx-5
Neuron	cel-mir-250-3p	ZC506.1
Neuron	cel-mir-250-3p	dhs-30
Neuron	cel-mir-250-3p	wwp-1
Neuron	cel-mir-250-3p	vps-45
Neuron	cel-mir-250-3p	daf-16
Neuron	cel-mir-250-3p	kdin-1
Neuron	cel-mir-250-3p	otub-2
Neuron	cel-mir-250-3p	T04C9.1
Neuron	cel-mir-250-3p	T19D2.2
Neuron	cel-mir-250-3p	C43H6.3
Neuron	cel-mir-250-3p	blos-2
Neuron	cel-mir-250-3p	F38A5.2
Neuron	cel-mir-250-3p	R07A4.2
Neuron	cel-mir-250-3p	acr-16
Neuron	cel-mir-250-3p	pld-1
Neuron	cel-mir-250-3p	bath-40
Neuron	cel-mir-250-3p	mec-2
Neuron	cel-mir-250-3p	nbet-1
Neuron	cel-mir-250-3p	hpk-1
Neuron	cel-mir-250-3p	catp-8
Neuron	cel-mir-250-3p	F31E3.2
Neuron	cel-mir-250-3p	btbd-10
Neuron	cel-mir-250-3p	pxf-1
Neuron	cel-mir-250-3p	sma-9
Neuron	cel-mir-250-3p	tag-296
Neuron	cel-mir-250-3p	M110.3
Neuron	cel-mir-250-3p	odr-8
Neuron	cel-mir-250-3p	Y65A5A.1
Neuron	cel-mir-250-3p	flp-12
Neuron	cel-mir-250-3p	C29H12.2
Neuron	cel-mir-250-3p	tbcb-1
Neuron	cel-mir-250-3p	vav-1
Neuron	cel-mir-250-3p	zyg-11
Neuron	cel-mir-250-3p	C34B7.2
Neuron	cel-mir-250-3p	cogc-5
Neuron	cel-mir-250-3p	slc-17.4
Neuron	cel-mir-250-3p	kcnl-1
Neuron	cel-mir-250-3p	lin-10
Neuron	cel-mir-250-3p	K10G9.2
Neuron	cel-mir-250-3p	C09F5.3
Neuron	cel-mir-250-3p	gsa-1
Neuron	cel-mir-250-3p	mab-10
Neuron	cel-mir-250-3p	gos-28
Neuron	cel-mir-250-3p	C18E9.2
Neuron	cel-mir-250-3p	rskn-1
Neuron	cel-mir-250-3p	ZC487.1
Neuron	cel-mir-250-3p	ptp-3
Neuron	cel-mir-250-3p	F15G9.5
Neuron	cel-mir-250-3p	bre-3
Neuron	cel-mir-250-3p	tat-5
Neuron	cel-mir-250-3p	K07H8.2
Neuron	cel-mir-250-3p	tax-6
Neuron	cel-mir-250-3p	gfat-1
Neuron	cel-mir-250-3p	rab-6.2
Neuron	cel-mir-250-3p	cah-6
Neuron	cel-mir-250-3p	ZK287.1
Neuron	cel-mir-250-3p	fut-1
Neuron	cel-mir-250-3p	F32B5.7
Neuron	cel-mir-250-3p	C48E7.6
Neuron	cel-mir-250-3p	atf-8
Neuron	cel-mir-250-3p	dsbn-1
Neuron	cel-mir-250-3p	faah-2
Neuron	cel-mir-250-3p	panl-3
Neuron	cel-mir-250-3p	trk-1
Neuron	cel-mir-250-3p	rgl-1
Neuron	cel-mir-250-3p	lin-23
Neuron	cel-mir-250-3p	scp-1
Neuron	cel-mir-250-3p	C39D10.2
Neuron	cel-mir-250-3p	C30G7.2
Neuron	cel-mir-250-3p	gln-1
Neuron	cel-mir-250-3p	F53B1.3
Neuron	cel-mir-250-3p	pkn-1
Neuron	cel-mir-250-3p	pqn-96
Neuron	cel-mir-250-3p	aps-1
Neuron	cel-mir-250-3p	chat-1
Neuron	cel-mir-250-3p	unc-32
Neuron	cel-mir-250-3p	ppk-1
Neuron	cel-mir-250-3p	dnj-25
Neuron	cel-mir-250-3p	lgc-53
Neuron	cel-mir-250-3p	mtm-3
Neuron	cel-mir-250-3p	dmd-6
Neuron	cel-mir-250-3p	mec-8
Neuron	cel-mir-250-3p	Y45F3A.4
Neuron	cel-mir-250-3p	apg-1
Neuron	cel-mir-250-3p	tsn-1
Neuron	cel-mir-250-3p	insc-1
Neuron	cel-mir-250-3p	magu-2
Neuron	cel-mir-250-3p	larp-5
Neuron	cel-mir-250-3p	gap-2
Neuron	cel-mir-250-3p	mig-38
Neuron	cel-mir-250-3p	R11A5.6
Neuron	cel-mir-250-3p	F10G8.8
Neuron	cel-mir-250-3p	Y73F8A.5
Neuron	cel-mir-250-3p	rimb-1
Neuron	cel-mir-250-3p	F11A10.6
Neuron	cel-mir-250-3p	zfp-3
Neuron	cel-mir-250-3p	par-1
Neuron	cel-mir-250-3p	hgap-2
Neuron	cel-mir-250-3p	F22B5.10
Neuron	cel-mir-250-3p	ZK470.2
Neuron	cel-mir-250-3p	gdi-1
Neuron	cel-mir-250-3p	unc-18
Neuron	cel-mir-250-3p	lin-26
Neuron	cel-mir-250-3p	rhgf-2
Neuron	cel-mir-250-3p	alr-1
Neuron	cel-mir-250-3p	F42C5.9
Neuron	cel-mir-250-3p	ZK816.1
Neuron	cel-mir-250-3p	jmjd-5
Neuron	cel-mir-250-3p	kcnl-2
Neuron	cel-mir-250-3p	D2023.3
Neuron	cel-mir-250-3p	unc-3
Neuron	cel-mir-250-3p	M04F3.4
Neuron	cel-mir-250-3p	W02D3.4
Neuron	cel-mir-250-3p	F54D1.6
Neuron	cel-mir-250-3p	ksr-1
Neuron	cel-mir-250-3p	T22C1.3
Neuron	cel-mir-250-3p	nhr-1
Neuron	cel-mir-250-3p	chd-7
Neuron	cel-mir-250-3p	irk-3
Neuron	cel-mir-250-3p	dmsr-7
Neuron	cel-mir-250-3p	lit-1
Neuron	cel-mir-250-3p	D2013.6
Neuron	cel-mir-250-3p	rpy-1
Neuron	cel-mir-250-3p	copd-1
Neuron	cel-mir-250-3p	sec-16
Neuron	cel-mir-250-3p	unc-76
Neuron	cel-mir-250-3p	hpo-30
Neuron	cel-mir-250-3p	F10G7.5
Neuron	cel-mir-250-3p	klp-12
Neuron	cel-mir-250-3p	lin-39
Neuron	cel-mir-250-3p	mtm-6
Neuron	cel-mir-250-3p	fut-8
Neuron	cel-mir-250-3p	rskd-1
Neuron	cel-mir-250-3p	M02B1.3
Neuron	cel-mir-250-3p	unc-98
Neuron	cel-mir-250-3p	daf-12
Neuron	cel-mir-250-3p	let-2
Neuron	cel-mir-250-3p	unc-104
Neuron	cel-mir-250-3p	ZK858.6
Neuron	cel-mir-250-3p	Y48G9A.9
Neuron	cel-mir-250-3p	sek-1
Neuron	cel-mir-250-3p	Y92H12A.5
Neuron	cel-mir-250-3p	mdt-15
Neuron	cel-mir-250-3p	ptp-1
Neuron	cel-mir-250-3p	F21D5.7
Neuron	cel-mir-250-3p	somi-1
Neuron	cel-mir-250-3p	samp-1
Neuron	cel-mir-250-3p	hlh-30
Neuron	cel-mir-250-3p	let-526
Neuron	cel-mir-250-3p	mvk-1
Neuron	cel-mir-250-3p	gbb-1
Neuron	cel-mir-250-3p	cam-1
Neuron	cel-mir-250-3p	F07C6.4
Neuron	cel-mir-250-3p	ccm-3
Neuron	cel-mir-250-3p	dgk-5
Neuron	cel-mir-250-3p	dbl-1
Neuron	cel-mir-250-3p	F20D1.3
Neuron	cel-mir-250-3p	rabs-5
Neuron	cel-mir-250-3p	csnk-1
Neuron	cel-mir-250-3p	madf-4
Neuron	cel-mir-250-3p	ZK682.7
Neuron	cel-mir-250-3p	T07D1.2
Neuron	cel-mir-250-3p	C53B4.3
Neuron	cel-mir-250-3p	mig-22
Neuron	cel-mir-250-3p	ced-10
Neuron	cel-mir-250-3p	sem-4
Neuron	cel-mir-250-3p	T09A5.4
Neuron	cel-mir-250-3p	wsp-1
Neuron	cel-mir-250-3p	glc-4
Neuron	cel-mir-250-3p	vha-16
Neuron	cel-mir-250-5p	scp-1
Neuron	cel-mir-250-5p	tag-68
Neuron	cel-mir-250-5p	fkb-6
Neuron	cel-mir-250-5p	odr-8
Neuron	cel-mir-250-5p	F32B5.7
Neuron	cel-mir-250-5p	unc-32
Neuron	cel-mir-250-5p	dmd-6
Neuron	cel-mir-250-5p	daf-16
Neuron	cel-mir-250-5p	Y106G6H.14
Neuron	cel-mir-250-5p	crh-2
Neuron	cel-mir-250-5p	mig-38
Neuron	cel-mir-250-5p	srsx-17
Neuron	cel-mir-250-5p	F53C11.5
Neuron	cel-mir-250-5p	C35C5.10
Neuron	cel-mir-250-5p	vps-45
Neuron	cel-mir-250-5p	F38A5.2
Neuron	cel-mir-250-5p	samp-1
Neuron	cel-mir-250-5p	klp-12
Neuron	cel-mir-250-5p	dsbn-1
Neuron	cel-mir-250-5p	C16D9.6
Neuron	cel-mir-250-5p	uba-5
Neuron	cel-mir-250-5p	unc-76
Neuron	cel-mir-250-5p	Y9C2UA.1
Neuron	cel-mir-250-5p	Y105E8A.2
Neuron	cel-mir-250-5p	rgs-3
Neuron	cel-mir-250-5p	gdi-1
Neuron	cel-mir-250-5p	apg-1
Neuron	cel-mir-250-5p	hpk-1
Neuron	cel-mir-250-5p	cdc-42
Neuron	cel-mir-250-5p	R144.6
Neuron	cel-mir-250-5p	T27E4.1
Neuron	cel-mir-250-5p	F20D1.3
Neuron	cel-mir-250-5p	panl-3
Neuron	cel-mir-250-5p	C43H6.3
Neuron	cel-mir-250-5p	dhs-30
Neuron	cel-mir-250-5p	btbd-10
Neuron	cel-mir-250-5p	otub-2
Neuron	cel-mir-250-5p	bath-40
Neuron	cel-mir-250-5p	vhp-1
Neuron	cel-mir-250-5p	M04F3.4
Neuron	cel-mir-250-5p	nhr-71
Neuron	cel-mir-250-5p	csnk-1
Neuron	cel-mir-250-5p	ZK682.7
Neuron	cel-mir-250-5p	flp-27
Neuron	cel-mir-250-5p	arx-3
Neuron	cel-mir-250-5p	mdt-15
Neuron	cel-mir-250-5p	rme-4
Neuron	cel-mir-250-5p	sek-1
Neuron	cel-mir-250-5p	C44B7.7
Neuron	cel-mir-250-5p	ZK287.1
Neuron	cel-mir-250-5p	jun-1
Neuron	cel-mir-250-5p	C18E9.2
Neuron	cel-mir-250-5p	lin-23
Neuron	cel-mir-250-5p	hlh-2
Neuron	cel-mir-250-5p	gbb-1
Neuron	cel-mir-250-5p	dpm-1
Neuron	cel-mir-250-5p	rskd-1
Neuron	cel-mir-250-5p	rgs-1
Neuron	cel-mir-250-5p	dmd-8
Neuron	cel-mir-250-5p	dhhc-9
Neuron	cel-mir-250-5p	F36D4.5
Neuron	cel-mir-250-5p	odr-4
Neuron	cel-mir-250-5p	ubql-1
Neuron	cel-mir-250-5p	glb-23
Neuron	cel-mir-250-5p	lin-10
Neuron	cel-mir-250-5p	rskn-1
Neuron	cel-mir-250-5p	D2013.6
Neuron	cel-mir-250-5p	lit-1
Neuron	cel-mir-250-5p	mnk-1
Neuron	cel-mir-250-5p	dmsr-7
Neuron	cel-mir-250-5p	ppk-1
Neuron	cel-mir-250-5p	ptb-1
Neuron	cel-mir-250-5p	C30G7.2
Neuron	cel-mir-250-5p	R11A5.6
Neuron	cel-mir-250-5p	pxf-1
Neuron	cel-mir-250-5p	chc-1
Neuron	cel-mir-250-5p	F36D4.4
Neuron	cel-mir-250-5p	ptp-3
Neuron	cel-mir-250-5p	enpl-1
Neuron	cel-mir-250-5p	nhr-49
Neuron	cel-mir-250-5p	C08G9.1
Neuron	cel-mir-250-5p	hgap-2
Neuron	cel-mir-250-5p	chat-1
Neuron	cel-mir-250-5p	glb-18
Neuron	cel-mir-250-5p	F42H10.6
Neuron	cel-mir-250-5p	F22B5.10
Neuron	cel-mir-250-5p	pes-4
Neuron	cel-mir-250-5p	zfp-3
Neuron	cel-mir-250-5p	C34B7.2
Neuron	cel-mir-250-5p	larp-5
Neuron	cel-mir-250-5p	twk-17
Neuron	cel-mir-250-5p	ZK816.1
Neuron	cel-mir-250-5p	T22C1.3
Neuron	cel-mir-250-5p	unc-3
Neuron	cel-mir-250-5p	syx-5
Neuron	cel-mir-250-5p	kcnl-2
Neuron	cel-mir-250-5p	nhr-1
Neuron	cel-mir-250-5p	mtm-6
Neuron	cel-mir-250-5p	T19D2.2
Neuron	cel-mir-250-5p	unc-98
Neuron	cel-mir-250-5p	nhr-4
Neuron	cel-mir-250-5p	ZK686.3
Neuron	cel-mir-250-5p	unc-108
Neuron	cel-mir-250-5p	akir-1
Neuron	cel-mir-250-5p	chd-7
Neuron	cel-mir-250-5p	flp-12
Neuron	cel-mir-250-5p	F11A10.6
Neuron	cel-mir-250-5p	zyg-11
Neuron	cel-mir-250-5p	par-1
Neuron	cel-mir-250-5p	sec-16
Neuron	cel-mir-250-5p	F10G7.5
Neuron	cel-mir-250-5p	R08A2.7
Neuron	cel-mir-250-5p	hlh-30
Neuron	cel-mir-250-5p	abt-2
Neuron	cel-mir-250-5p	dgk-5
Neuron	cel-mir-250-5p	tol-1
Neuron	cel-mir-250-5p	ZC168.2
Neuron	cel-mir-250-5p	pqn-96
Neuron	cel-mir-250-5p	pkn-1
Neuron	cel-mir-250-5p	dbl-1
Neuron	cel-mir-250-5p	blmp-1
Neuron	cel-mir-250-5p	K07C5.9
Neuron	cel-mir-250-5p	W03G11.4
Neuron	cel-mir-250-5p	gls-1
Neuron	cel-mir-250-5p	ZK1128.7
Neuron	cel-mir-250-5p	trk-1
Neuron	cel-mir-250-5p	mec-2
Neuron	cel-mir-250-5p	dnj-25
Neuron	cel-mir-250-5p	vab-2
Neuron	cel-mir-250-5p	lgc-53
Neuron	cel-mir-250-5p	Y45F3A.4
Neuron	cel-mir-250-5p	slc-17.4
Neuron	cel-mir-250-5p	rab-6.2
Neuron	cel-mir-250-5p	C29H12.2
Neuron	cel-mir-250-5p	sma-9
Neuron	cel-mir-250-5p	mtm-3
Neuron	cel-mir-250-5p	fut-1
Neuron	cel-mir-250-5p	glb-27
Neuron	cel-mir-250-5p	cgt-3
Neuron	cel-mir-250-5p	lin-11
Neuron	cel-mir-250-5p	Y43F4B.5
Neuron	cel-mir-250-5p	pqn-51
Neuron	cel-mir-250-5p	D1007.3
Neuron	cel-mir-250-5p	coq-2
Neuron	cel-mir-250-5p	wwp-1
Neuron	cel-mir-250-5p	jamp-1
Neuron	cel-mir-250-5p	atx-2
Neuron	cel-mir-250-5p	tbc-3
Neuron	cel-mir-250-5p	ell-1
Neuron	cel-mir-250-5p	let-526
Neuron	cel-mir-250-5p	M106.2
Neuron	cel-mir-252-5p	tbc-6
Neuron	cel-mir-252-5p	sax-3
Neuron	cel-mir-252-5p	Y47D3B.6
Neuron	cel-mir-252-5p	atgp-2
Neuron	cel-mir-252-5p	rbc-1
Neuron	cel-mir-252-5p	C05E11.7
Neuron	cel-mir-252-5p	unc-2
Neuron	cel-mir-252-5p	tsp-20
Neuron	cel-mir-252-5p	K03B8.6
Neuron	cel-mir-252-5p	F11E6.8
Neuron	cel-mir-252-5p	chs-2
Neuron	cel-mir-252-5p	T04F3.1
Neuron	cel-mir-252-5p	epn-1
Neuron	cel-mir-252-5p	rgl-1
Neuron	cel-mir-252-5p	acy-3
Neuron	cel-mir-252-5p	Y55B1AR.2
Neuron	cel-mir-253-3p	egl-8
Neuron	cel-mir-253-3p	F53A9.6
Neuron	cel-mir-253-3p	cdc-14
Neuron	cel-mir-253-3p	F57G12.1
Neuron	cel-mir-253-3p	C30F12.4
Neuron	cel-mir-253-3p	Y97E10C.1
Neuron	cel-mir-253-3p	valv-1
Neuron	cel-mir-253-3p	mtl-2
Neuron	cel-mir-253-3p	exc-9
Neuron	cel-mir-253-3p	F53A9.8
Neuron	cel-mir-253-3p	snet-1
Neuron	cel-mir-253-3p	sodh-1
Neuron	cel-mir-253-3p	hpk-1
Neuron	cel-mir-259-3p	snf-3
Neuron	cel-mir-259-3p	chd-7
Neuron	cel-mir-259-3p	abl-1
Neuron	cel-mir-259-3p	ced-3
Neuron	cel-mir-259-3p	F21F3.7
Neuron	cel-mir-259-3p	dep-1
Neuron	cel-mir-259-3p	F53B1.8
Neuron	cel-mir-259-3p	rap-3
Neuron	cel-mir-259-3p	srap-1
Neuron	cel-mir-259-3p	somi-1
Neuron	cel-mir-259-3p	ttn-1
Neuron	cel-mir-259-3p	gld-1
Neuron	cel-mir-259-3p	sos-1
Neuron	cel-mir-259-3p	tsp-12
Neuron	cel-mir-259-3p	lon-1
Neuron	cel-mir-259-3p	hda-6
Neuron	cel-mir-259-3p	Y53C12B.7
Neuron	cel-mir-259-5p	srap-1
Neuron	cel-mir-259-5p	F13E9.1
Neuron	cel-mir-259-5p	rap-3
Neuron	cel-mir-259-5p	sos-1
Neuron	cel-mir-259-5p	dep-1
Neuron	cel-mir-259-5p	gld-1
Neuron	cel-mir-259-5p	Y53C12B.7
Neuron	cel-mir-259-5p	ttn-1
Neuron	cel-mir-259-5p	snf-3
Neuron	cel-mir-259-5p	lon-1
Neuron	cel-mir-259-5p	tsp-12
Neuron	cel-mir-259-5p	flp-17
Neuron	cel-mir-259-5p	chd-7
Neuron	cel-mir-259-5p	ced-3
Neuron	cel-mir-34-5p	sams-1
Neuron	cel-mir-34-5p	Y97E10C.1
Neuron	cel-mir-34-5p	magu-3
Neuron	cel-mir-34-5p	W03G11.4
Neuron	cel-mir-34-5p	lim-7
Neuron	cel-mir-34-5p	zyx-1
Neuron	cel-mir-34-5p	let-2
Neuron	cel-mir-34-5p	unc-70
Neuron	cel-mir-34-5p	lec-3
Neuron	cel-mir-34-5p	mig-6
Neuron	cel-mir-34-5p	twk-18
Neuron	cel-mir-34-5p	F26E4.3
Neuron	cel-mir-34-5p	cle-1
Neuron	cel-mir-34-5p	gsnl-1
Neuron	cel-mir-34-5p	F45E4.5
Neuron	cel-mir-34-5p	elf-1
Neuron	cel-mir-34-5p	unc-64
Neuron	cel-mir-34-5p	T23B12.11
Neuron	cel-mir-34-5p	lec-1
Neuron	cel-mir-34-5p	lmn-1
Neuron	cel-mir-34-5p	pqn-52
Neuron	cel-mir-34-5p	F07C3.2
Neuron	cel-mir-34-5p	ZC116.1
Neuron	cel-mir-34-5p	larp-5
Neuron	cel-mir-34-5p	D2092.4
Neuron	cel-mir-34-5p	cpg-9
Neuron	cel-mir-34-5p	T03G6.3
Neuron	cel-mir-34-5p	K11H12.7
Neuron	cel-mir-34-5p	ost-1
Neuron	cel-mir-35-3p	ZK899.1
Neuron	cel-mir-35-3p	bli-4
Neuron	cel-mir-35-3p	letm-1
Neuron	cel-mir-35-3p	K03B8.6
Neuron	cel-mir-35-3p	toh-1
Neuron	cel-mir-35-3p	lin-29
Neuron	cel-mir-35-3p	dnj-1
Neuron	cel-mir-35-3p	C30F12.2
Neuron	cel-mir-35-3p	unc-52
Neuron	cel-mir-35-3p	lin-23
Neuron	cel-mir-35-3p	Y44A6D.3
Neuron	cel-mir-35-3p	C13B4.1
Neuron	cel-mir-35-3p	cal-5
Neuron	cel-mir-35-3p	F13H8.5
Neuron	cel-mir-35-3p	pat-12
Neuron	cel-mir-35-3p	F29B9.8
Neuron	cel-mir-35-3p	ptr-23
Neuron	cel-mir-35-3p	snb-2
Neuron	cel-mir-35-3p	tsn-1
Neuron	cel-mir-35-3p	F26A3.4
Neuron	cel-mir-35-3p	F09G2.1
Neuron	cel-mir-355-5p	dim-1
Neuron	cel-mir-355-5p	C06E8.5
Neuron	cel-mir-355-5p	bnc-1
Neuron	cel-mir-355-5p	F28C6.8
Neuron	cel-mir-355-5p	mod-1
Neuron	cel-mir-355-5p	unc-1
Neuron	cel-mir-355-5p	flcn-1
Neuron	cel-mir-355-5p	D1086.8
Neuron	cel-mir-355-5p	Y54G9A.5
Neuron	cel-mir-355-5p	pqn-22
Neuron	cel-mir-355-5p	F08F3.1
Neuron	cel-mir-355-5p	isw-1
Neuron	cel-mir-355-5p	frm-3
Neuron	cel-mir-355-5p	F35C11.5
Neuron	cel-mir-355-5p	pdfr-1
Neuron	cel-mir-355-5p	ZK809.8
Neuron	cel-mir-355-5p	ncs-4
Neuron	cel-mir-355-5p	C32D5.8
Neuron	cel-mir-355-5p	F07A5.4
Neuron	cel-mir-355-5p	Y34B4A.9
Neuron	cel-mir-355-5p	alg-1
Neuron	cel-mir-355-5p	K08B12.3
Neuron	cel-mir-355-5p	gpa-3
Neuron	cel-mir-355-5p	B0252.8
Neuron	cel-mir-355-5p	C15H9.5
Neuron	cel-mir-355-5p	daf-2
Neuron	cel-mir-355-5p	T22F3.11
Neuron	cel-mir-355-5p	dbl-1
Neuron	cel-mir-355-5p	unc-103
Neuron	cel-mir-355-5p	F07F6.4
Neuron	cel-mir-355-5p	F35B12.10
Neuron	cel-mir-355-5p	H14N18.4
Neuron	cel-mir-355-5p	F13D12.8
Neuron	cel-mir-355-5p	cpn-3
Neuron	cel-mir-355-5p	irld-13
Neuron	cel-mir-355-5p	egl-19
Neuron	cel-mir-355-5p	T07F12.4
Neuron	cel-mir-355-5p	cash-1
Neuron	cel-mir-355-5p	T25C8.1
Neuron	cel-mir-355-5p	dph-2
Neuron	cel-mir-355-5p	cah-3
Neuron	cel-mir-355-5p	F54E7.9
Neuron	cel-mir-355-5p	T01G1.2
Neuron	cel-mir-355-5p	F27B10.1
Neuron	cel-mir-355-5p	cdc-25.1
Neuron	cel-mir-355-5p	K09F6.10
Neuron	cel-mir-355-5p	W02B8.1
Neuron	cel-mir-355-5p	C25F6.7
Neuron	cel-mir-355-5p	F02E9.1
Neuron	cel-mir-355-5p	dig-1
Neuron	cel-mir-355-5p	T04F8.2
Neuron	cel-mir-355-5p	unc-96
Neuron	cel-mir-355-5p	rbc-2
Neuron	cel-mir-355-5p	igeg-2
Neuron	cel-mir-355-5p	drap-1
Neuron	cel-mir-355-5p	F14B8.5
Neuron	cel-mir-355-5p	F25H5.10
Neuron	cel-mir-355-5p	ceh-31
Neuron	cel-mir-355-5p	K10D3.4
Neuron	cel-mir-355-5p	cdc-42
Neuron	cel-mir-355-5p	F16F9.1
Neuron	cel-mir-355-5p	aha-1
Neuron	cel-mir-355-5p	gcy-28
Neuron	cel-mir-355-5p	mvk-1
Neuron	cel-mir-355-5p	ldb-1
Neuron	cel-mir-355-5p	cah-1
Neuron	cel-mir-355-5p	C08B6.11
Neuron	cel-mir-355-5p	Y79H2A.2
Neuron	cel-mir-355-5p	T23G11.7
Neuron	cel-mir-355-5p	T26A5.6
Neuron	cel-mir-355-5p	F13D2.1
Neuron	cel-mir-355-5p	kcc-2
Neuron	cel-mir-355-5p	spc-1
Neuron	cel-mir-355-5p	Y37E3.8
Neuron	cel-mir-355-5p	cex-1
Neuron	cel-mir-355-5p	sulp-4
Neuron	cel-mir-355-5p	egl-20
Neuron	cel-mir-355-5p	pqn-13
Neuron	cel-mir-355-5p	gsp-2
Neuron	cel-mir-355-5p	F53A9.9
Neuron	cel-mir-355-5p	asd-1
Neuron	cel-mir-355-5p	unc-120
Neuron	cel-mir-355-5p	R09H10.6
Neuron	cel-mir-355-5p	lbp-3
Neuron	cel-mir-355-5p	npr-28
Neuron	cel-mir-355-5p	C29H12.2
Neuron	cel-mir-36-3p	lin-29
Neuron	cel-mir-36-3p	doxa-1
Neuron	cel-mir-36-3p	snb-2
Neuron	cel-mir-36-3p	K03B8.6
Neuron	cel-mir-36-3p	unc-52
Neuron	cel-mir-36-3p	tsn-1
Neuron	cel-mir-36-3p	cal-5
Neuron	cel-mir-36-3p	C13B4.1
Neuron	cel-mir-36-3p	lron-11
Neuron	cel-mir-36-3p	letm-1
Neuron	cel-mir-36-3p	F13H8.5
Neuron	cel-mir-36-3p	mca-2
Neuron	cel-mir-36-3p	Y44A6D.3
Neuron	cel-mir-36-3p	lin-23
Neuron	cel-mir-36-3p	ZK899.1
Neuron	cel-mir-36-3p	C30F12.2
Neuron	cel-mir-36-3p	dnj-1
Neuron	cel-mir-36-3p	ptr-23
Neuron	cel-mir-36-3p	F26A3.4
Neuron	cel-mir-36-3p	toh-1
Neuron	cel-mir-36-3p	pat-12
Neuron	cel-mir-37-3p	pat-12
Neuron	cel-mir-37-3p	F26A3.4
Neuron	cel-mir-37-3p	tsn-1
Neuron	cel-mir-37-3p	toh-1
Neuron	cel-mir-37-3p	letm-1
Neuron	cel-mir-37-3p	ptr-23
Neuron	cel-mir-37-3p	lin-29
Neuron	cel-mir-37-3p	F09G2.1
Neuron	cel-mir-37-3p	lin-23
Neuron	cel-mir-37-3p	Y44A6D.3
Neuron	cel-mir-37-3p	K03B8.6
Neuron	cel-mir-37-3p	unc-52
Neuron	cel-mir-37-3p	F29B9.8
Neuron	cel-mir-37-3p	dnj-1
Neuron	cel-mir-37-3p	C30F12.2
Neuron	cel-mir-37-3p	ZK899.1
Neuron	cel-mir-37-3p	cal-5
Neuron	cel-mir-37-3p	snb-2
Neuron	cel-mir-38-3p	ric-7
Neuron	cel-mir-38-3p	lin-23
Neuron	cel-mir-38-3p	cab-1
Neuron	cel-mir-38-3p	dsh-1
Neuron	cel-mir-38-3p	dnj-1
Neuron	cel-mir-38-3p	cho-1
Neuron	cel-mir-38-3p	lron-11
Neuron	cel-mir-38-3p	F53B1.3
Neuron	cel-mir-38-3p	F32D8.1
Neuron	cel-mir-38-3p	T28D6.4
Neuron	cel-mir-38-3p	rig-6
Neuron	cel-mir-38-3p	rgs-6
Neuron	cel-mir-38-3p	cutl-15
Neuron	cel-mir-38-3p	mig-10
Neuron	cel-mir-38-3p	mca-3
Neuron	cel-mir-38-3p	bath-40
Neuron	cel-mir-38-3p	snf-1
Neuron	cel-mir-38-3p	Y44A6D.3
Neuron	cel-mir-38-3p	W05B5.1
Neuron	cel-mir-38-3p	H10E21.5
Neuron	cel-mir-38-3p	nhl-2
Neuron	cel-mir-38-3p	ndk-1
Neuron	cel-mir-38-3p	K03B8.6
Neuron	cel-mir-38-3p	ceh-18
Neuron	cel-mir-38-3p	par-1
Neuron	cel-mir-38-3p	nlp-15
Neuron	cel-mir-38-3p	tsn-1
Neuron	cel-mir-38-3p	egl-3
Neuron	cel-mir-38-3p	ser-3
Neuron	cel-mir-38-3p	R05H11.2
Neuron	cel-mir-38-3p	lin-29
Neuron	cel-mir-38-3p	alr-1
Neuron	cel-mir-38-3p	shk-1
Neuron	cel-mir-39-3p	bli-4
Neuron	cel-mir-39-3p	C39E9.8
Neuron	cel-mir-39-3p	K03B8.6
Neuron	cel-mir-39-3p	ceh-18
Neuron	cel-mir-39-3p	C13B4.1
Neuron	cel-mir-39-3p	F29B9.8
Neuron	cel-mir-39-3p	tsn-1
Neuron	cel-mir-39-3p	pat-12
Neuron	cel-mir-39-3p	doxa-1
Neuron	cel-mir-39-3p	mca-2
Neuron	cel-mir-39-3p	T28D6.4
Neuron	cel-mir-39-3p	lin-29
Neuron	cel-mir-39-3p	lron-11
Neuron	cel-mir-39-3p	toh-1
Neuron	cel-mir-39-3p	wrt-3
Neuron	cel-mir-39-3p	lin-23
Neuron	cel-mir-39-3p	dnj-1
Neuron	cel-mir-39-3p	letm-1
Neuron	cel-mir-39-3p	snf-1
Neuron	cel-mir-39-3p	unc-52
Neuron	cel-mir-39-3p	ndk-1
Neuron	cel-mir-39-3p	ZK899.1
Neuron	cel-mir-39-3p	cal-5
Neuron	cel-mir-39-3p	F13H8.5
Neuron	cel-mir-40-3p	ptr-23
Neuron	cel-mir-40-3p	snb-2
Neuron	cel-mir-40-3p	F09G2.1
Neuron	cel-mir-40-3p	uig-1
Neuron	cel-mir-40-3p	C13B4.1
Neuron	cel-mir-40-3p	tsn-1
Neuron	cel-mir-40-3p	Y44A6D.3
Neuron	cel-mir-40-3p	F26A3.4
Neuron	cel-mir-40-3p	ZK899.1
Neuron	cel-mir-40-3p	unc-52
Neuron	cel-mir-40-3p	C30F12.2
Neuron	cel-mir-42-3p	F07C6.4
Neuron	cel-mir-42-3p	tnt-2
Neuron	cel-mir-42-3p	tsn-1
Neuron	cel-mir-42-3p	dab-1
Neuron	cel-mir-42-3p	tag-275
Neuron	cel-mir-42-3p	Y44A6D.3
Neuron	cel-mir-42-3p	trp-4
Neuron	cel-mir-42-3p	hlh-11
Neuron	cel-mir-42-3p	F42H10.3
Neuron	cel-mir-42-3p	F09G2.1
Neuron	cel-mir-42-3p	rig-4
Neuron	cel-mir-42-3p	bath-40
Neuron	cel-mir-42-3p	ptr-23
Neuron	cel-mir-42-5p	F09G2.1
Neuron	cel-mir-42-5p	Y44A6D.3
Neuron	cel-mir-42-5p	C13B4.1
Neuron	cel-mir-42-5p	F29B9.8
Neuron	cel-mir-42-5p	cex-2
Neuron	cel-mir-42-5p	F07C6.4
Neuron	cel-mir-42-5p	dab-1
Neuron	cel-mir-42-5p	ptr-23
Neuron	cel-mir-42-5p	spn-4
Neuron	cel-mir-42-5p	nas-1
Neuron	cel-mir-42-5p	srap-1
Neuron	cel-mir-42-5p	ser-3
Neuron	cel-mir-42-5p	ell-1
Neuron	cel-mir-42-5p	rig-4
Neuron	cel-mir-42-5p	F42H10.3
Neuron	cel-mir-44-3p	magu-2
Neuron	cel-mir-44-3p	nhx-8
Neuron	cel-mir-44-3p	mans-3
Neuron	cel-mir-44-3p	cnb-1
Neuron	cel-mir-44-3p	dod-6
Neuron	cel-mir-44-3p	nep-26
Neuron	cel-mir-44-3p	perm-3
Neuron	cel-mir-44-3p	pos-1
Neuron	cel-mir-44-3p	T04F8.6
Neuron	cel-mir-44-3p	blos-2
Neuron	cel-mir-44-3p	tag-131
Neuron	cel-mir-44-3p	imp-2
Neuron	cel-mir-44-3p	ZK131.11
Neuron	cel-mir-44-3p	cyk-3
Neuron	cel-mir-44-3p	dpy-21
Neuron	cel-mir-44-3p	larp-5
Neuron	cel-mir-44-3p	kin-2
Neuron	cel-mir-44-3p	tag-321
Neuron	cel-mir-44-3p	unc-16
Neuron	cel-mir-44-3p	W05H7.1
Neuron	cel-mir-44-3p	miz-1
Neuron	cel-mir-44-3p	cdgs-1
Neuron	cel-mir-44-3p	bmy-1
Neuron	cel-mir-44-3p	nhr-17
Neuron	cel-mir-44-3p	gly-9
Neuron	cel-mir-44-3p	gpb-1
Neuron	cel-mir-44-3p	R07G3.8
Neuron	cel-mir-44-3p	goa-1
Neuron	cel-mir-44-3p	F39H2.3
Neuron	cel-mir-44-3p	mdt-15
Neuron	cel-mir-44-3p	H09F14.1
Neuron	cel-mir-44-3p	madf-5
Neuron	cel-mir-44-3p	men-1
Neuron	cel-mir-44-3p	lin-14
Neuron	cel-mir-44-3p	wip-1
Neuron	cel-mir-44-3p	unc-14
Neuron	cel-mir-44-3p	K10B3.5
Neuron	cel-mir-44-3p	unc-108
Neuron	cel-mir-44-3p	F10C2.5
Neuron	cel-mir-44-3p	syd-9
Neuron	cel-mir-44-3p	hum-5
Neuron	cel-mir-44-3p	F09F7.5
Neuron	cel-mir-44-3p	nhr-48
Neuron	cel-mir-44-3p	kcc-1
Neuron	cel-mir-44-3p	paa-1
Neuron	cel-mir-44-3p	cwn-1
Neuron	cel-mir-44-3p	dmd-6
Neuron	cel-mir-44-3p	vav-1
Neuron	cel-mir-44-3p	acy-1
Neuron	cel-mir-44-3p	Y54F10AR.1
Neuron	cel-mir-44-3p	gly-13
Neuron	cel-mir-44-3p	dnj-7
Neuron	cel-mir-44-3p	H10D18.5
Neuron	cel-mir-44-3p	snt-1
Neuron	cel-mir-44-3p	Y48G9A.9
Neuron	cel-mir-44-3p	snpn-1
Neuron	cel-mir-44-3p	F16F9.4
Neuron	cel-mir-44-3p	C03A3.2
Neuron	cel-mir-44-3p	C14B9.8
Neuron	cel-mir-44-3p	C15H9.5
Neuron	cel-mir-44-3p	F53B1.8
Neuron	cel-mir-44-3p	egl-13
Neuron	cel-mir-44-3p	crp-1
Neuron	cel-mir-44-3p	unc-80
Neuron	cel-mir-44-3p	C45G3.3
Neuron	cel-mir-44-3p	acs-22
Neuron	cel-mir-44-3p	dma-1
Neuron	cel-mir-44-3p	C38H2.2
Neuron	cel-mir-44-3p	bath-40
Neuron	cel-mir-44-3p	T24B8.4
Neuron	cel-mir-44-3p	F13E9.1
Neuron	cel-mir-44-3p	dnj-24
Neuron	cel-mir-44-3p	ced-5
Neuron	cel-mir-44-3p	sup-12
Neuron	cel-mir-44-3p	gei-1
Neuron	cel-mir-44-3p	eat-16
Neuron	cel-mir-44-3p	arf-3
Neuron	cel-mir-44-3p	skat-1
Neuron	cel-mir-44-3p	rab-39
Neuron	cel-mir-44-3p	hum-2
Neuron	cel-mir-44-3p	vhp-1
Neuron	cel-mir-44-3p	ttx-7
Neuron	cel-mir-44-3p	mab-31
Neuron	cel-mir-44-3p	F21D12.3
Neuron	cel-mir-44-5p	rab-30
Neuron	cel-mir-44-5p	skat-1
Neuron	cel-mir-44-5p	tag-321
Neuron	cel-mir-44-5p	sma-5
Neuron	cel-mir-44-5p	pqn-73
Neuron	cel-mir-44-5p	C16C10.1
Neuron	cel-mir-44-5p	mab-31
Neuron	cel-mir-44-5p	C14B9.8
Neuron	cel-mir-44-5p	tyr-5
Neuron	cel-mir-44-5p	C01B10.9
Neuron	cel-mir-44-5p	pos-1
Neuron	cel-mir-44-5p	sup-12
Neuron	cel-mir-44-5p	mans-3
Neuron	cel-mir-44-5p	gly-9
Neuron	cel-mir-44-5p	T24B8.4
Neuron	cel-mir-44-5p	nhx-8
Neuron	cel-mir-44-5p	unc-22
Neuron	cel-mir-44-5p	gei-1
Neuron	cel-mir-44-5p	eva-1
Neuron	cel-mir-44-5p	lin-41
Neuron	cel-mir-44-5p	emc-1
Neuron	cel-mir-44-5p	gly-13
Neuron	cel-mir-44-5p	cyk-1
Neuron	cel-mir-44-5p	ketn-1
Neuron	cel-mir-44-5p	deb-1
Neuron	cel-mir-44-5p	cdh-3
Neuron	cel-mir-44-5p	cept-1
Neuron	cel-mir-44-5p	unc-82
Neuron	cel-mir-44-5p	C25H3.11
Neuron	cel-mir-44-5p	kcc-1
Neuron	cel-mir-44-5p	F13E9.1
Neuron	cel-mir-44-5p	F48E8.4
Neuron	cel-mir-44-5p	nstp-4
Neuron	cel-mir-44-5p	C38H2.2
Neuron	cel-mir-44-5p	F49E2.1
Neuron	cel-mir-44-5p	Y46G5A.29
Neuron	cel-mir-45-3p	egl-13
Neuron	cel-mir-45-3p	cwn-1
Neuron	cel-mir-45-3p	sup-12
Neuron	cel-mir-45-3p	Y54F10AR.1
Neuron	cel-mir-45-3p	unc-80
Neuron	cel-mir-45-3p	C03A3.2
Neuron	cel-mir-45-3p	unc-14
Neuron	cel-mir-45-3p	nhr-48
Neuron	cel-mir-45-3p	dod-6
Neuron	cel-mir-45-3p	nhx-8
Neuron	cel-mir-45-3p	kin-2
Neuron	cel-mir-45-3p	unc-16
Neuron	cel-mir-45-3p	T04F8.6
Neuron	cel-mir-45-3p	T24B8.4
Neuron	cel-mir-45-3p	F21D12.3
Neuron	cel-mir-45-3p	dnj-7
Neuron	cel-mir-45-3p	snpn-1
Neuron	cel-mir-45-3p	snt-1
Neuron	cel-mir-45-3p	F16F9.4
Neuron	cel-mir-45-3p	pos-1
Neuron	cel-mir-45-3p	eat-16
Neuron	cel-mir-45-3p	cnb-1
Neuron	cel-mir-45-3p	imp-2
Neuron	cel-mir-45-3p	hum-2
Neuron	cel-mir-45-3p	gei-1
Neuron	cel-mir-45-3p	mdt-15
Neuron	cel-mir-45-3p	lin-14
Neuron	cel-mir-45-3p	madf-5
Neuron	cel-mir-45-3p	perm-3
Neuron	cel-mir-45-3p	F09F7.5
Neuron	cel-mir-45-3p	blos-2
Neuron	cel-mir-45-3p	hum-5
Neuron	cel-mir-45-3p	nhr-17
Neuron	cel-mir-45-3p	goa-1
Neuron	cel-mir-45-3p	syd-9
Neuron	cel-mir-45-3p	W05H7.1
Neuron	cel-mir-45-3p	H09F14.1
Neuron	cel-mir-45-3p	unc-108
Neuron	cel-mir-45-3p	cdgs-1
Neuron	cel-mir-45-3p	ttx-7
Neuron	cel-mir-45-3p	crp-1
Neuron	cel-mir-45-3p	C45G3.3
Neuron	cel-mir-45-3p	C38H2.2
Neuron	cel-mir-45-3p	paa-1
Neuron	cel-mir-45-3p	kcc-1
Neuron	cel-mir-45-3p	Y48G9A.9
Neuron	cel-mir-45-3p	dpy-21
Neuron	cel-mir-45-3p	H10D18.5
Neuron	cel-mir-45-3p	dma-1
Neuron	cel-mir-45-3p	acy-1
Neuron	cel-mir-45-3p	F13E9.1
Neuron	cel-mir-45-3p	vav-1
Neuron	cel-mir-45-3p	gly-13
Neuron	cel-mir-45-3p	K10B3.5
Neuron	cel-mir-45-3p	magu-2
Neuron	cel-mir-45-3p	gly-9
Neuron	cel-mir-45-3p	R07G3.8
Neuron	cel-mir-45-3p	vhp-1
Neuron	cel-mir-45-3p	mab-31
Neuron	cel-mir-45-3p	dmd-6
Neuron	cel-mir-45-3p	larp-5
Neuron	cel-mir-45-3p	wip-1
Neuron	cel-mir-45-3p	ZK131.11
Neuron	cel-mir-45-3p	men-1
Neuron	cel-mir-45-3p	nep-26
Neuron	cel-mir-45-3p	cyk-3
Neuron	cel-mir-45-3p	mans-3
Neuron	cel-mir-45-3p	ced-5
Neuron	cel-mir-45-3p	acs-22
Neuron	cel-mir-45-3p	tag-131
Neuron	cel-mir-45-3p	miz-1
Neuron	cel-mir-45-3p	rab-39
Neuron	cel-mir-45-3p	F39H2.3
Neuron	cel-mir-45-3p	C14B9.8
Neuron	cel-mir-45-3p	F53B1.8
Neuron	cel-mir-45-3p	arf-3
Neuron	cel-mir-45-3p	C15H9.5
Neuron	cel-mir-45-3p	bmy-1
Neuron	cel-mir-45-3p	tag-321
Neuron	cel-mir-45-3p	skat-1
Neuron	cel-mir-45-3p	dnj-24
Neuron	cel-mir-45-3p	gpb-1
Neuron	cel-mir-45-3p	bath-40
Neuron	cel-mir-45-3p	F10C2.5
Neuron	cel-mir-45-5p	F21D12.3
Neuron	cel-mir-45-5p	vav-1
Neuron	cel-mir-45-5p	gly-13
Neuron	cel-mir-45-5p	acy-1
Neuron	cel-mir-45-5p	rab-39
Neuron	cel-mir-45-5p	C15H9.5
Neuron	cel-mir-45-5p	ketn-1
Neuron	cel-mir-45-5p	C38H2.2
Neuron	cel-mir-45-5p	F53B1.8
Neuron	cel-mir-45-5p	C14B9.8
Neuron	cel-mir-45-5p	crp-1
Neuron	cel-mir-45-5p	R07G3.8
Neuron	cel-mir-45-5p	nhx-8
Neuron	cel-mir-45-5p	perm-3
Neuron	cel-mir-45-5p	gly-9
Neuron	cel-mir-45-5p	T04F8.6
Neuron	cel-mir-45-5p	syd-9
Neuron	cel-mir-45-5p	W05H7.1
Neuron	cel-mir-45-5p	bmy-1
Neuron	cel-mir-45-5p	kin-2
Neuron	cel-mir-45-5p	nhr-17
Neuron	cel-mir-45-5p	trpp-9
Neuron	cel-mir-45-5p	gpb-1
Neuron	cel-mir-45-5p	unc-130
Neuron	cel-mir-45-5p	F39H2.3
Neuron	cel-mir-45-5p	nhr-48
Neuron	cel-mir-45-5p	hum-5
Neuron	cel-mir-45-5p	imp-2
Neuron	cel-mir-45-5p	snt-1
Neuron	cel-mir-45-5p	cyk-3
Neuron	cel-mir-45-5p	mdt-15
Neuron	cel-mir-45-5p	H10D18.5
Neuron	cel-mir-45-5p	Y48G9A.9
Neuron	cel-mir-45-5p	K10B3.5
Neuron	cel-mir-45-5p	dod-6
Neuron	cel-mir-45-5p	nep-26
Neuron	cel-mir-45-5p	wip-1
Neuron	cel-mir-45-5p	lin-41
Neuron	cel-mir-45-5p	flp-10
Neuron	cel-mir-45-5p	hst-3.2
Neuron	cel-mir-45-5p	unc-16
Neuron	cel-mir-45-5p	mlc-3
Neuron	cel-mir-45-5p	tag-321
Neuron	cel-mir-45-5p	pqn-73
Neuron	cel-mir-45-5p	goa-1
Neuron	cel-mir-45-5p	lin-14
Neuron	cel-mir-45-5p	madf-5
Neuron	cel-mir-45-5p	cdgs-1
Neuron	cel-mir-45-5p	F48E8.4
Neuron	cel-mir-45-5p	rars-2
Neuron	cel-mir-45-5p	snpn-1
Neuron	cel-mir-45-5p	mpz-1
Neuron	cel-mir-45-5p	dnj-24
Neuron	cel-mir-45-5p	mab-31
Neuron	cel-mir-45-5p	C03A3.2
Neuron	cel-mir-45-5p	osta-3
Neuron	cel-mir-45-5p	acs-22
Neuron	cel-mir-45-5p	sup-12
Neuron	cel-mir-45-5p	C02D5.2
Neuron	cel-mir-45-5p	mans-3
Neuron	cel-mir-45-5p	F10C2.5
Neuron	cel-mir-45-5p	unc-14
Neuron	cel-mir-45-5p	magu-2
Neuron	cel-mir-45-5p	T24B8.4
Neuron	cel-mir-45-5p	bath-40
Neuron	cel-mir-45-5p	vhp-1
Neuron	cel-mir-45-5p	skat-1
Neuron	cel-mir-45-5p	eat-16
Neuron	cel-mir-45-5p	pos-1
Neuron	cel-mir-45-5p	larp-5
Neuron	cel-mir-45-5p	ZK131.11
Neuron	cel-mir-45-5p	tag-131
Neuron	cel-mir-45-5p	ceh-45
Neuron	cel-mir-45-5p	Y54F10AR.1
Neuron	cel-mir-45-5p	F16F9.4
Neuron	cel-mir-45-5p	gei-1
Neuron	cel-mir-45-5p	cwn-1
Neuron	cel-mir-45-5p	paa-1
Neuron	cel-mir-45-5p	dnj-7
Neuron	cel-mir-45-5p	F55D12.5
Neuron	cel-mir-45-5p	F13E9.1
Neuron	cel-mir-45-5p	kvs-5
Neuron	cel-mir-45-5p	Y92H12BM.1
Neuron	cel-mir-45-5p	cnb-1
Neuron	cel-mir-45-5p	C45G3.3
Neuron	cel-mir-45-5p	ttx-7
Neuron	cel-mir-45-5p	blos-2
Neuron	cel-mir-45-5p	dpy-21
Neuron	cel-mir-47-3p	ldb-1
Neuron	cel-mir-47-3p	let-363
Neuron	cel-mir-47-3p	mbl-1
Neuron	cel-mir-47-3p	Y72A10A.1
Neuron	cel-mir-47-3p	C38H2.2
Neuron	cel-mir-47-3p	Y53C12A.3
Neuron	cel-mir-47-3p	unc-6
Neuron	cel-mir-47-3p	F41G3.6
Neuron	cel-mir-47-3p	hmg-5
Neuron	cel-mir-47-3p	inx-7
Neuron	cel-mir-47-3p	gly-4
Neuron	cel-mir-47-3p	grk-1
Neuron	cel-mir-47-3p	unc-2
Neuron	cel-mir-47-3p	hlb-1
Neuron	cel-mir-47-3p	unc-120
Neuron	cel-mir-47-3p	siah-1
Neuron	cel-mir-47-3p	B0001.4
Neuron	cel-mir-47-3p	tlk-1
Neuron	cel-mir-47-3p	nas-6
Neuron	cel-mir-47-3p	ekl-6
Neuron	cel-mir-47-3p	F16F9.1
Neuron	cel-mir-47-3p	lmd-3
Neuron	cel-mir-47-3p	irx-1
Neuron	cel-mir-47-3p	ulp-4
Neuron	cel-mir-47-3p	F21F3.6
Neuron	cel-mir-47-3p	npr-24
Neuron	cel-mir-47-3p	pptr-2
Neuron	cel-mir-47-3p	T28B11.1
Neuron	cel-mir-47-3p	avr-14
Neuron	cel-mir-47-3p	dmd-10
Neuron	cel-mir-47-3p	F42H10.3
Neuron	cel-mir-47-3p	lst-6
Neuron	cel-mir-47-3p	T22B11.4
Neuron	cel-mir-47-3p	ksr-1
Neuron	cel-mir-47-3p	sul-2
Neuron	cel-mir-47-3p	nud-2
Neuron	cel-mir-47-3p	tbc-12
Neuron	cel-mir-47-3p	kcc-2
Neuron	cel-mir-47-3p	Y102A11A.9
Neuron	cel-mir-47-3p	catp-6
Neuron	cel-mir-48-3p	egl-10
Neuron	cel-mir-48-3p	inx-6
Neuron	cel-mir-48-3p	jmjd-1.2
Neuron	cel-mir-48-3p	wrk-1
Neuron	cel-mir-48-3p	sas-4
Neuron	cel-mir-48-3p	ztf-7
Neuron	cel-mir-48-3p	lmp-1
Neuron	cel-mir-48-3p	evl-14
Neuron	cel-mir-48-3p	C50B6.3
Neuron	cel-mir-48-3p	ent-2
Neuron	cel-mir-48-3p	dmd-10
Neuron	cel-mir-48-3p	F41B4.3
Neuron	cel-mir-48-3p	lin-14
Neuron	cel-mir-48-3p	lin-41
Neuron	cel-mir-48-3p	ntl-3
Neuron	cel-mir-48-3p	F32B5.6
Neuron	cel-mir-48-3p	tbc-10
Neuron	cel-mir-48-3p	col-91
Neuron	cel-mir-48-3p	E02A10.4
Neuron	cel-mir-48-3p	nduf-7
Neuron	cel-mir-48-3p	pitr-1
Neuron	cel-mir-48-3p	ttr-31
Neuron	cel-mir-48-3p	nhr-154
Neuron	cel-mir-48-3p	sel-7
Neuron	cel-mir-48-3p	mdt-26
Neuron	cel-mir-48-5p	mct-6
Neuron	cel-mir-48-5p	T04A8.7
Neuron	cel-mir-48-5p	mak-1
Neuron	cel-mir-48-5p	lmp-1
Neuron	cel-mir-48-5p	inx-6
Neuron	cel-mir-48-5p	twk-44
Neuron	cel-mir-48-5p	vit-6
Neuron	cel-mir-48-5p	nhr-41
Neuron	cel-mir-48-5p	psa-3
Neuron	cel-mir-48-5p	ttr-31
Neuron	cel-mir-49-3p	C15C8.4
Neuron	cel-mir-49-3p	F42H10.3
Neuron	cel-mir-49-3p	pqn-73
Neuron	cel-mir-49-3p	atg-4.2
Neuron	cel-mir-49-3p	hgrs-1
Neuron	cel-mir-49-3p	ncl-1
Neuron	cel-mir-49-3p	Y37A1B.17
Neuron	cel-mir-49-3p	aps-3
Neuron	cel-mir-49-3p	cdh-4
Neuron	cel-mir-49-3p	gex-2
Neuron	cel-mir-49-3p	T24B8.4
Neuron	cel-mir-49-3p	fli-1
Neuron	cel-mir-49-3p	F35A5.1
Neuron	cel-mir-49-3p	tag-275
Neuron	cel-mir-49-3p	R173.3
Neuron	cel-mir-49-3p	miro-1
Neuron	cel-mir-50-5p	twk-25
Neuron	cel-mir-50-5p	del-2
Neuron	cel-mir-50-5p	T24B8.7
Neuron	cel-mir-50-5p	mrck-1
Neuron	cel-mir-50-5p	hid-1
Neuron	cel-mir-50-5p	ptr-11
Neuron	cel-mir-50-5p	lipl-1
Neuron	cel-mir-50-5p	gcy-13
Neuron	cel-mir-50-5p	C35D10.12
Neuron	cel-mir-50-5p	akap-1
Neuron	cel-mir-50-5p	T23B7.3
Neuron	cel-mir-50-5p	ddr-2
Neuron	cel-mir-50-5p	adt-1
Neuron	cel-mir-50-5p	sek-3
Neuron	cel-mir-50-5p	R148.3
Neuron	cel-mir-50-5p	pad-1
Neuron	cel-mir-50-5p	dmsr-8
Neuron	cel-mir-50-5p	pix-1
Neuron	cel-mir-50-5p	tct-1
Neuron	cel-mir-50-5p	npp-7
Neuron	cel-mir-50-5p	rap-1
Neuron	cel-mir-50-5p	let-60
Neuron	cel-mir-50-5p	sulp-1
Neuron	cel-mir-50-5p	dhhc-8
Neuron	cel-mir-50-5p	T01D3.3
Neuron	cel-mir-50-5p	zyg-1
Neuron	cel-mir-50-5p	ZK637.2
Neuron	cel-mir-50-5p	mca-1
Neuron	cel-mir-50-5p	ZK563.2
Neuron	cel-mir-50-5p	pifk-1
Neuron	cel-mir-50-5p	vab-3
Neuron	cel-mir-50-5p	pag-3
Neuron	cel-mir-51-5p	F25D1.3
Neuron	cel-mir-51-5p	trap-1
Neuron	cel-mir-51-5p	ptr-14
Neuron	cel-mir-51-5p	acl-4
Neuron	cel-mir-51-5p	lron-15
Neuron	cel-mir-51-5p	F16C3.2
Neuron	cel-mir-51-5p	F28F5.6
Neuron	cel-mir-51-5p	dgat-2
Neuron	cel-mir-51-5p	T04F3.2
Neuron	cel-mir-51-5p	pqn-72
Neuron	cel-mir-51-5p	cyp-29A4
Neuron	cel-mir-51-5p	sms-3
Neuron	cel-mir-51-5p	dcn-1
Neuron	cel-mir-51-5p	swt-3
Neuron	cel-mir-51-5p	K07A12.8
Neuron	cel-mir-51-5p	R12C12.9
Neuron	cel-mir-51-5p	swt-5
Neuron	cel-mir-51-5p	ptr-22
Neuron	cel-mir-51-5p	ncx-6
Neuron	cel-mir-51-5p	B0410.3
Neuron	cel-mir-51-5p	K08E7.5
Neuron	cel-mir-51-5p	ptr-8
Neuron	cel-mir-51-5p	mig-23
Neuron	cel-mir-51-5p	ptr-18
Neuron	cel-mir-51-5p	ndg-4
Neuron	cel-mir-51-5p	rnt-1
Neuron	cel-mir-51-5p	zyg-11
Neuron	cel-mir-51-5p	mrps-6
Neuron	cel-mir-51-5p	kin-9
Neuron	cel-mir-51-5p	F42H10.3
Neuron	cel-mir-51-5p	C07H4.1
Neuron	cel-mir-51-5p	F46G11.2
Neuron	cel-mir-51-5p	C31H1.8
Neuron	cel-mir-51-5p	Y37A1A.2
Neuron	cel-mir-51-5p	klf-1
Neuron	cel-mir-51-5p	acd-2
Neuron	cel-mir-51-5p	Y57G11A.4
Neuron	cel-mir-51-5p	F41C3.2
Neuron	cel-mir-51-5p	egl-20
Neuron	cel-mir-51-5p	lsm-1
Neuron	cel-mir-51-5p	F26A3.4
Neuron	cel-mir-51-5p	rps-20
Neuron	cel-mir-51-5p	cpna-3
Neuron	cel-mir-51-5p	twk-12
Neuron	cel-mir-51-5p	F46C5.6
Neuron	cel-mir-51-5p	C50B8.5
[truncated: 14,923 more rows]

## Sheet: Day 8  All miRs
Tissue	miRNAs	Target
Neuron	cel-let-7-5p	T25D10.4
Neuron	cel-let-7-5p	nhr-84
Neuron	cel-let-7-5p	ztf-7
Neuron	cel-let-7-5p	crn-6
Neuron	cel-let-7-5p	nhr-41
Neuron	cel-let-7-5p	F41B4.3
Neuron	cel-let-7-5p	T20G5.9
Neuron	cel-let-7-5p	ets-9
Neuron	cel-let-7-5p	C18H7.1
Neuron	cel-let-7-5p	ttr-31
Neuron	cel-let-7-5p	ephx-1
Neuron	cel-let-7-5p	vit-6
Neuron	cel-let-7-5p	kin-20
Neuron	cel-let-7-5p	C34D10.1
Neuron	cel-let-7-5p	mak-1
Neuron	cel-let-7-5p	fkh-7
Neuron	cel-let-7-5p	daf-9
Neuron	cel-lin-4-5p	F26E4.7
Neuron	cel-lin-4-5p	crh-2
Neuron	cel-lin-4-5p	C17G1.5
Neuron	cel-lin-4-5p	mdt-15
Neuron	cel-lin-4-5p	scd-1
Neuron	cel-lin-4-5p	jun-1
Neuron	cel-lin-4-5p	T02E9.5
Neuron	cel-lin-4-5p	nhr-34
Neuron	cel-lin-4-5p	lin-28
Neuron	cel-lin-4-5p	hlh-30
Neuron	cel-mir-1-3p	dpy-23
Neuron	cel-mir-1-3p	ztf-11
Neuron	cel-mir-1-3p	Y22D7AR.6
Neuron	cel-mir-1-3p	vha-10
Neuron	cel-mir-1-3p	ZK863.8
Neuron	cel-mir-1-3p	gen-1
Neuron	cel-mir-1-3p	vha-5
Neuron	cel-mir-1-3p	T02G5.7
Neuron	cel-mir-1-3p	F26A1.1
Neuron	cel-mir-1-3p	dpy-2
Neuron	cel-mir-1-3p	smk-1
Neuron	cel-mir-1-3p	skpo-3
Neuron	cel-mir-1-3p	F36G3.1
Neuron	cel-mir-1-3p	F53F1.4
Neuron	cel-mir-1-3p	R10H10.6
Neuron	cel-mir-1-3p	somi-1
Neuron	cel-mir-1-3p	kin-20
Neuron	cel-mir-1-3p	dhhc-14
Neuron	cel-mir-1-3p	lron-11
Neuron	cel-mir-1-3p	T18D3.9
Neuron	cel-mir-1-3p	vha-14
Neuron	cel-mir-1-3p	sad-1
Neuron	cel-mir-1-3p	pap-1
Neuron	cel-mir-1-3p	F40E10.5
Neuron	cel-mir-1-3p	vha-13
Neuron	cel-mir-1-3p	egl-8
Neuron	cel-mir-1-3p	F55C12.5
Neuron	cel-mir-1-3p	ced-3
Neuron	cel-mir-1-3p	vha-15
Neuron	cel-mir-1-3p	gcs-1
Neuron	cel-mir-1-3p	chup-1
Neuron	cel-mir-1-3p	T24G10.2
Neuron	cel-mir-1-3p	sel-1
Neuron	cel-mir-1-3p	vha-11
Neuron	cel-mir-1-3p	F57G12.1
Neuron	cel-mir-1-3p	age-1
Neuron	cel-mir-1-3p	pfn-2
Neuron	cel-mir-1-3p	vha-8
Neuron	cel-mir-1-3p	H27A22.1
Neuron	cel-mir-1-3p	dhs-17
Neuron	cel-mir-1-3p	R148.5
Neuron	cel-mir-1-3p	D2092.6
Neuron	cel-mir-1-3p	snf-3
Neuron	cel-mir-1-3p	pho-5
Neuron	cel-mir-1-3p	sdn-1
Neuron	cel-mir-1-3p	nhr-23
Neuron	cel-mir-1-3p	T10H10.2
Neuron	cel-mir-1-3p	uda-1
Neuron	cel-mir-1-3p	F10D7.2
Neuron	cel-mir-1-3p	plc-3
Neuron	cel-mir-1-3p	F09E5.8
Neuron	cel-mir-1-3p	Y106G6E.4
Neuron	cel-mir-1-3p	vha-4
Neuron	cel-mir-1-3p	nos-3
Neuron	cel-mir-1-3p	ttll-5
Neuron	cel-mir-1-3p	T09A12.5
Neuron	cel-mir-1-3p	gmeb-2
Neuron	cel-mir-1-3p	jun-1
Neuron	cel-mir-1-3p	vha-12
Neuron	cel-mir-1-3p	T23F11.4
Neuron	cel-mir-1-3p	nep-1
Neuron	cel-mir-1-3p	vha-2
Neuron	cel-mir-1-3p	mlk-1
Neuron	cel-mir-1-3p	T23B5.3
Neuron	cel-mir-1-3p	C09F5.1
Neuron	cel-mir-1-3p	alh-4
Neuron	cel-mir-1-3p	B0495.7
Neuron	cel-mir-1-3p	pqn-62
Neuron	cel-mir-1-3p	C34D10.2
Neuron	cel-mir-1-3p	Y59E9AL.4
Neuron	cel-mir-1-3p	sek-1
Neuron	cel-mir-1-3p	apa-2
Neuron	cel-mir-1-3p	T10E9.3
Neuron	cel-mir-1-3p	fbn-1
Neuron	cel-mir-1-3p	pde-2
Neuron	cel-mir-1-3p	snx-14
Neuron	cel-mir-1-3p	pept-3
Neuron	cel-mir-1-3p	gpx-5
Neuron	cel-mir-1-3p	alh-9
Neuron	cel-mir-1-3p	qdpr-1
Neuron	cel-mir-1-3p	ncx-1
Neuron	cel-mir-1-3p	gly-3
Neuron	cel-mir-1-3p	vha-19
Neuron	cel-mir-1-3p	F59C12.3
Neuron	cel-mir-1-3p	ras-2
Neuron	cel-mir-1-3p	nkb-3
Neuron	cel-mir-1-3p	apl-1
Neuron	cel-mir-1-3p	eat-6
Neuron	cel-mir-1-3p	T19A5.3
Neuron	cel-mir-1-3p	C48E7.1
Neuron	cel-mir-1-3p	gale-1
Neuron	cel-mir-1-3p	C09D4.4
Neuron	cel-mir-1-3p	sax-2
Neuron	cel-mir-1-3p	T20B12.7
Neuron	cel-mir-2209a-3p	best-23
Neuron	cel-mir-2209a-3p	ddx-17
Neuron	cel-mir-2209a-3p	C10B5.3
Neuron	cel-mir-2209a-3p	ntl-2
Neuron	cel-mir-2209a-3p	C14A4.12
Neuron	cel-mir-2209a-3p	F26A10.2
Neuron	cel-mir-2209a-3p	ugt-8
Neuron	cel-mir-2209a-3p	R07G3.7
Neuron	cel-mir-2209a-3p	tag-260
Neuron	cel-mir-2209a-3p	oac-14
Neuron	cel-mir-2209a-3p	sms-2
Neuron	cel-mir-2209a-3p	hda-2
Neuron	cel-mir-2209a-3p	slcf-1
Neuron	cel-mir-2209a-3p	Y44A6D.3
Neuron	cel-mir-2209a-3p	ZK470.2
Neuron	cel-mir-2209a-3p	T25G3.1
Neuron	cel-mir-2209a-3p	lsy-22
Neuron	cel-mir-2209a-3p	bre-3
Neuron	cel-mir-2209a-3p	fbl-1
Neuron	cel-mir-2209a-3p	dbl-1
Neuron	cel-mir-2209a-3p	ccf-1
Neuron	cel-mir-2209a-3p	K07F5.12
Neuron	cel-mir-2209a-3p	B0410.3
Neuron	cel-mir-2209a-3p	trpa-2
Neuron	cel-mir-2209a-3p	C24H10.1
Neuron	cel-mir-2209a-3p	ttr-23
Neuron	cel-mir-2209a-3p	T27D12.1
Neuron	cel-mir-2209a-3p	twk-46
Neuron	cel-mir-2209a-3p	lrk-1
Neuron	cel-mir-2209a-3p	mrpl-24
Neuron	cel-mir-2209a-3p	F59B2.13
Neuron	cel-mir-2209a-3p	tag-72
Neuron	cel-mir-2209a-3p	sea-2
Neuron	cel-mir-2209a-3p	lin-1
Neuron	cel-mir-2209a-3p	ram-2
Neuron	cel-mir-2209a-3p	hsp-1
Neuron	cel-mir-2209a-3p	gei-6
Neuron	cel-mir-2209a-3p	ivd-1
Neuron	cel-mir-2209a-3p	let-756
Neuron	cel-mir-2209a-3p	F52H2.7
Neuron	cel-mir-2209a-3p	swsn-6
Neuron	cel-mir-2209a-3p	K08E4.2
Neuron	cel-mir-2209a-3p	cdh-9
Neuron	cel-mir-2209a-3p	H20J04.6
Neuron	cel-mir-2209a-3p	ZK180.5
Neuron	cel-mir-2209a-3p	Y43C5A.7
Neuron	cel-mir-2209a-3p	kin-32
Neuron	cel-mir-2209a-3p	lys-1
Neuron	cel-mir-2209a-3p	F23B12.4
Neuron	cel-mir-2209a-3p	C46F11.4
Neuron	cel-mir-2209a-3p	C37H5.13
Neuron	cel-mir-2209a-3p	mbl-1
Neuron	cel-mir-2209a-3p	srv-1
Neuron	cel-mir-2209a-3p	sox-4
Neuron	cel-mir-2209a-3p	C46H11.10
Neuron	cel-mir-2209a-3p	F57B1.6
Neuron	cel-mir-2209a-3p	seb-3
Neuron	cel-mir-228-5p	mboa-2
Neuron	cel-mir-228-5p	mml-1
Neuron	cel-mir-228-5p	tre-1
Neuron	cel-mir-228-5p	pho-12
Neuron	cel-mir-228-5p	gcs-1
Neuron	cel-mir-228-5p	eea-1
Neuron	cel-mir-228-5p	Y52B11A.8
Neuron	cel-mir-228-5p	ZK899.1
Neuron	cel-mir-228-5p	nac-1
Neuron	cel-mir-228-5p	daf-12
Neuron	cel-mir-228-5p	tim-1
Neuron	cel-mir-228-5p	sul-3
Neuron	cel-mir-228-5p	acn-1
Neuron	cel-mir-228-5p	mmcm-1
Neuron	cel-mir-228-5p	alh-9
Neuron	cel-mir-228-5p	arf-6
Neuron	cel-mir-228-5p	pcca-1
Neuron	cel-mir-228-5p	Y76A2B.5
Neuron	cel-mir-228-5p	dab-1
Neuron	cel-mir-228-5p	F41E6.5
Neuron	cel-mir-228-5p	jamp-1
Neuron	cel-mir-228-5p	F27D4.7
Neuron	cel-mir-228-5p	cye-1
Neuron	cel-mir-228-5p	fln-1
Neuron	cel-mir-228-5p	mam-2
Neuron	cel-mir-228-5p	frm-7
Neuron	cel-mir-228-5p	W01C8.5
Neuron	cel-mir-228-5p	hbl-1
Neuron	cel-mir-228-5p	T10H10.2
Neuron	cel-mir-228-5p	T19A5.3
Neuron	cel-mir-228-5p	C08G9.2
Neuron	cel-mir-228-5p	acl-9
Neuron	cel-mir-228-5p	T22B7.7
Neuron	cel-mir-228-5p	alh-8
Neuron	cel-mir-228-5p	fil-1
Neuron	cel-mir-228-5p	bca-2
Neuron	cel-mir-228-5p	T04F8.2
Neuron	cel-mir-228-5p	mlt-7
Neuron	cel-mir-228-5p	fat-2
Neuron	cel-mir-228-5p	Y62E10A.13
Neuron	cel-mir-228-5p	mmab-1
Neuron	cel-mir-228-5p	ksr-2
Neuron	cel-mir-228-5p	faah-2
Neuron	cel-mir-228-5p	ttx-3
Neuron	cel-mir-228-5p	E01A2.1
Neuron	cel-mir-228-5p	elt-3
Neuron	cel-mir-228-5p	F29B9.8
Neuron	cel-mir-228-5p	mce-1
Neuron	cel-mir-228-5p	H18N23.2
Neuron	cel-mir-228-5p	gly-6
Neuron	cel-mir-230-3p	R08D7.7
Neuron	cel-mir-230-3p	lact-3
Neuron	cel-mir-230-3p	mig-6
Neuron	cel-mir-230-3p	icd-1
Neuron	cel-mir-230-3p	glp-1
Neuron	cel-mir-230-3p	oma-1
Neuron	cel-mir-230-3p	mex-5
Neuron	cel-mir-230-3p	jmjd-2
Neuron	cel-mir-230-3p	gld-1
Neuron	cel-mir-230-3p	atn-1
Neuron	cel-mir-230-3p	C36B1.14
Neuron	cel-mir-230-3p	B0393.3
Neuron	cel-mir-230-3p	pars-1
Neuron	cel-mir-230-3p	sqd-1
Neuron	cel-mir-230-3p	C50F2.4
Neuron	cel-mir-230-3p	Y43D4A.5
Neuron	cel-mir-230-3p	dnj-7
Neuron	cel-mir-230-3p	smg-3
Neuron	cel-mir-230-5p	glp-1
Neuron	cel-mir-230-5p	C48B6.9
Neuron	cel-mir-230-5p	jmjd-2
Neuron	cel-mir-230-5p	cyk-4
Neuron	cel-mir-230-5p	smg-3
Neuron	cel-mir-230-5p	F35C11.5
Neuron	cel-mir-230-5p	Y43D4A.5
Neuron	cel-mir-230-5p	sqd-1
Neuron	cel-mir-230-5p	ceh-32
Neuron	cel-mir-230-5p	nas-4
Neuron	cel-mir-230-5p	dnj-7
Neuron	cel-mir-230-5p	atn-1
Neuron	cel-mir-230-5p	lact-3
Neuron	cel-mir-230-5p	mig-6
Neuron	cel-mir-230-5p	Y70D2A.1
Neuron	cel-mir-230-5p	cpn-3
Neuron	cel-mir-230-5p	R03C1.1
Neuron	cel-mir-230-5p	unc-15
Neuron	cel-mir-230-5p	icd-1
Neuron	cel-mir-230-5p	R08D7.7
Neuron	cel-mir-230-5p	B0393.3
Neuron	cel-mir-230-5p	mex-6
Neuron	cel-mir-230-5p	pars-1
Neuron	cel-mir-230-5p	C50F2.4
Neuron	cel-mir-230-5p	lin-14
Neuron	cel-mir-230-5p	K09A9.6
Neuron	cel-mir-230-5p	oma-1
Neuron	cel-mir-230-5p	cbn-1
Neuron	cel-mir-233-3p	cdh-5
Neuron	cel-mir-233-3p	T19A5.3
Neuron	cel-mir-233-3p	sodh-1
Neuron	cel-mir-233-3p	rnr-1
Neuron	cel-mir-233-3p	K07H8.9
Neuron	cel-mir-233-3p	M01B12.4
Neuron	cel-mir-233-3p	twk-2
Neuron	cel-mir-233-3p	ZC84.1
Neuron	cel-mir-233-3p	srap-1
Neuron	cel-mir-233-3p	mml-1
Neuron	cel-mir-233-3p	msi-1
Neuron	cel-mir-233-3p	dnj-11
Neuron	cel-mir-233-3p	D2005.6
Neuron	cel-mir-233-3p	pat-12
Neuron	cel-mir-233-3p	pqn-13
Neuron	cel-mir-233-3p	col-124
Neuron	cel-mir-233-3p	vab-10
Neuron	cel-mir-233-3p	best-24
Neuron	cel-mir-233-3p	mua-3
Neuron	cel-mir-233-3p	efhd-1
Neuron	cel-mir-233-3p	fbn-1
Neuron	cel-mir-233-3p	fln-2
Neuron	cel-mir-233-3p	B0198.2
Neuron	cel-mir-233-3p	F18H3.4
Neuron	cel-mir-233-3p	yap-1
Neuron	cel-mir-233-3p	F56D2.3
Neuron	cel-mir-233-3p	B0393.5
Neuron	cel-mir-233-3p	pqn-20
Neuron	cel-mir-233-3p	C15C8.8
Neuron	cel-mir-233-3p	F59A2.6
Neuron	cel-mir-233-3p	frm-7
Neuron	cel-mir-233-3p	Y87G2A.13
Neuron	cel-mir-233-3p	glo-4
Neuron	cel-mir-233-3p	pqn-73
Neuron	cel-mir-233-3p	K06A9.1
Neuron	cel-mir-233-3p	fli-1
Neuron	cel-mir-233-3p	fasn-1
Neuron	cel-mir-233-3p	unc-52
Neuron	cel-mir-233-3p	wdr-20
Neuron	cel-mir-234-3p	R09H10.5
Neuron	cel-mir-234-3p	C47E8.1
Neuron	cel-mir-234-3p	sec-24.2
Neuron	cel-mir-234-3p	snf-3
Neuron	cel-mir-234-3p	F42F12.4
Neuron	cel-mir-234-3p	ulp-4
Neuron	cel-mir-234-3p	egal-1
Neuron	cel-mir-234-3p	C52B9.4
Neuron	cel-mir-234-3p	ran-5
Neuron	cel-mir-234-3p	cat-4
Neuron	cel-mir-234-3p	glf-1
Neuron	cel-mir-234-3p	mab-31
Neuron	cel-mir-234-3p	lbp-5
Neuron	cel-mir-234-3p	vha-8
Neuron	cel-mir-234-3p	F57A8.7
Neuron	cel-mir-234-3p	vha-13
Neuron	cel-mir-234-3p	D1086.3
Neuron	cel-mir-234-3p	ehs-1
Neuron	cel-mir-235-3p	ced-7
Neuron	cel-mir-235-3p	R06C7.6
Neuron	cel-mir-235-3p	trxr-1
Neuron	cel-mir-235-3p	C34D4.4
Neuron	cel-mir-235-3p	fkh-7
Neuron	cel-mir-235-3p	C03A3.2
Neuron	cel-mir-235-3p	ral-1
Neuron	cel-mir-235-3p	kin-18
Neuron	cel-mir-235-3p	math-33
Neuron	cel-mir-235-3p	R09H10.5
Neuron	cel-mir-235-3p	Y47G6A.18
Neuron	cel-mir-235-3p	dbn-1
Neuron	cel-mir-235-3p	dsbn-1
Neuron	cel-mir-235-3p	T16G1.9
Neuron	cel-mir-235-3p	hpo-13
Neuron	cel-mir-235-3p	C14H10.3
Neuron	cel-mir-235-3p	cut-3
Neuron	cel-mir-235-3p	T10C6.6
Neuron	cel-mir-235-3p	pros-1
Neuron	cel-mir-235-3p	F08C6.5
Neuron	cel-mir-235-3p	pqn-32
Neuron	cel-mir-235-3p	unc-11
Neuron	cel-mir-235-3p	glrx-22
Neuron	cel-mir-235-3p	ile-2
Neuron	cel-mir-235-3p	cut-6
Neuron	cel-mir-235-3p	egal-1
Neuron	cel-mir-235-3p	T13C2.6
Neuron	cel-mir-235-3p	cogc-6
Neuron	cel-mir-235-3p	F49E2.5
Neuron	cel-mir-235-3p	Y44A6D.3
Neuron	cel-mir-235-3p	ran-5
Neuron	cel-mir-235-3p	C52B9.4
Neuron	cel-mir-235-3p	F15A8.6
Neuron	cel-mir-235-3p	ifc-2
Neuron	cel-mir-235-3p	gpc-1
Neuron	cel-mir-235-3p	C32F10.4
Neuron	cel-mir-235-3p	sur-7
Neuron	cel-mir-235-3p	ZC506.1
Neuron	cel-mir-235-3p	stc-1
Neuron	cel-mir-235-3p	mel-11
Neuron	cel-mir-235-3p	mab-31
Neuron	cel-mir-235-3p	igeg-2
Neuron	cel-mir-236-3p	pccb-1
Neuron	cel-mir-236-3p	pde-1
Neuron	cel-mir-236-3p	exc-7
Neuron	cel-mir-236-3p	C07C7.1
Neuron	cel-mir-236-3p	K07H8.2
Neuron	cel-mir-236-3p	egl-46
Neuron	cel-mir-236-3p	anmt-2
Neuron	cel-mir-236-3p	F38H4.3
Neuron	cel-mir-236-3p	cyy-1
Neuron	cel-mir-236-3p	gei-3
Neuron	cel-mir-236-3p	F54E4.3
Neuron	cel-mir-236-3p	lec-3
Neuron	cel-mir-236-3p	ncs-3
Neuron	cel-mir-236-3p	cam-1
Neuron	cel-mir-236-3p	aat-3
Neuron	cel-mir-236-3p	T25E4.1
Neuron	cel-mir-236-3p	Y47D3B.6
Neuron	cel-mir-236-3p	pat-9
Neuron	cel-mir-236-3p	tcer-1
Neuron	cel-mir-236-3p	tps-1
Neuron	cel-mir-236-3p	ctbp-1
Neuron	cel-mir-236-3p	ark-1
Neuron	cel-mir-236-3p	anmt-3
Neuron	cel-mir-236-3p	T04C9.1
Neuron	cel-mir-236-3p	unc-18
Neuron	cel-mir-236-3p	rhgf-2
Neuron	cel-mir-236-3p	vab-3
Neuron	cel-mir-236-3p	cgef-1
Neuron	cel-mir-236-3p	unc-44
Neuron	cel-mir-236-3p	lin-14
Neuron	cel-mir-236-3p	twk-14
Neuron	cel-mir-236-3p	cdh-4
Neuron	cel-mir-236-3p	C11E4.6
Neuron	cel-mir-236-3p	F13E6.1
Neuron	cel-mir-236-3p	Y24F12A.1
Neuron	cel-mir-236-3p	unc-132
Neuron	cel-mir-236-3p	paqr-1
Neuron	cel-mir-236-3p	kin-29
Neuron	cel-mir-236-3p	unc-33
Neuron	cel-mir-236-3p	ZC443.3
Neuron	cel-mir-236-3p	Y17G9B.8
Neuron	cel-mir-236-3p	npp-5
Neuron	cel-mir-236-3p	magi-1
Neuron	cel-mir-236-3p	pcca-1
Neuron	cel-mir-236-3p	lag-1
Neuron	cel-mir-236-3p	T28B11.1
Neuron	cel-mir-236-3p	C46C2.2
Neuron	cel-mir-236-3p	pqn-26
Neuron	cel-mir-236-3p	slc-17.2
Neuron	cel-mir-236-3p	sel-10
Neuron	cel-mir-236-3p	vang-1
Neuron	cel-mir-236-3p	snb-1
Neuron	cel-mir-236-3p	F57A8.1
Neuron	cel-mir-236-3p	ric-4
Neuron	cel-mir-236-3p	T28D6.4
Neuron	cel-mir-236-3p	ima-3
Neuron	cel-mir-236-3p	mca-3
Neuron	cel-mir-236-3p	R148.5
Neuron	cel-mir-236-3p	larp-5
Neuron	cel-mir-236-3p	ZK816.1
Neuron	cel-mir-236-3p	nhl-1
Neuron	cel-mir-236-3p	DH11.5
Neuron	cel-mir-236-3p	rab-30
Neuron	cel-mir-236-3p	ZK1127.6
Neuron	cel-mir-236-3p	pho-7
Neuron	cel-mir-236-3p	K10C3.4
Neuron	cel-mir-236-3p	dmsr-1
Neuron	cel-mir-236-3p	sym-2
Neuron	cel-mir-236-3p	irx-1
Neuron	cel-mir-236-3p	F07C6.4
Neuron	cel-mir-236-3p	ptc-1
Neuron	cel-mir-236-3p	ipgm-1
Neuron	cel-mir-236-3p	sem-2
Neuron	cel-mir-236-3p	cya-1
Neuron	cel-mir-236-3p	sto-4
Neuron	cel-mir-236-3p	best-15
Neuron	cel-mir-236-3p	sax-7
Neuron	cel-mir-237-5p	gei-1
Neuron	cel-mir-237-5p	F26E4.7
Neuron	cel-mir-237-5p	crh-2
Neuron	cel-mir-237-5p	let-502
Neuron	cel-mir-237-5p	Y77E11A.14
Neuron	cel-mir-237-5p	nud-2
Neuron	cel-mir-237-5p	F53A10.2
Neuron	cel-mir-239a-5p	nlp-24
Neuron	cel-mir-239a-5p	unc-40
Neuron	cel-mir-239a-5p	sta-2
Neuron	cel-mir-239a-5p	F10G8.8
Neuron	cel-mir-239a-5p	grl-16
Neuron	cel-mir-239a-5p	ccch-1
Neuron	cel-mir-239a-5p	ztf-16
Neuron	cel-mir-239a-5p	F53C11.4
Neuron	cel-mir-239a-5p	hrg-3
Neuron	cel-mir-239a-5p	nhr-137
Neuron	cel-mir-239a-5p	hil-7
Neuron	cel-mir-239a-5p	ccr-4
Neuron	cel-mir-239a-5p	T25E4.1
Neuron	cel-mir-239a-5p	glb-20
Neuron	cel-mir-239a-5p	T23B12.11
Neuron	cel-mir-239a-5p	R09E10.6
Neuron	cel-mir-239a-5p	ZC376.6
Neuron	cel-mir-239a-5p	best-7
Neuron	cel-mir-239a-5p	Y38A10A.2
Neuron	cel-mir-239a-5p	nlf-1
Neuron	cel-mir-239a-5p	hosl-1
Neuron	cel-mir-239a-5p	pkg-2
Neuron	cel-mir-239a-5p	C05E11.3
Neuron	cel-mir-239a-5p	F07C3.2
Neuron	cel-mir-239a-5p	B0416.5
Neuron	cel-mir-239a-5p	gmeb-2
Neuron	cel-mir-239a-5p	lin-44
Neuron	cel-mir-239a-5p	daf-5
Neuron	cel-mir-239a-5p	gcy-28
Neuron	cel-mir-239a-5p	C11G10.1
Neuron	cel-mir-239a-5p	ZK154.6
Neuron	cel-mir-239a-5p	lips-10
Neuron	cel-mir-239a-5p	hif-1
Neuron	cel-mir-239a-5p	dop-2
Neuron	cel-mir-239a-5p	slo-2
Neuron	cel-mir-239a-5p	egl-3
Neuron	cel-mir-239a-5p	pitp-1
Neuron	cel-mir-239a-5p	mdt-15
Neuron	cel-mir-239a-5p	C06A5.3
Neuron	cel-mir-239a-5p	agl-1
Neuron	cel-mir-239a-5p	daf-12
Neuron	cel-mir-239a-5p	M02B1.3
Neuron	cel-mir-239a-5p	cyd-1
Neuron	cel-mir-239a-5p	eat-16
Neuron	cel-mir-239a-5p	clec-1
Neuron	cel-mir-239a-5p	clc-5
Neuron	cel-mir-239a-5p	ZC449.4
Neuron	cel-mir-239a-5p	rfs-1
Neuron	cel-mir-239a-5p	F57A8.1
Neuron	cel-mir-239a-5p	kin-29
Neuron	cel-mir-239a-5p	hpk-1
Neuron	cel-mir-239a-5p	unc-6
Neuron	cel-mir-239a-5p	R102.11
Neuron	cel-mir-239a-5p	dml-1
Neuron	cel-mir-239a-5p	idhg-1
Neuron	cel-mir-239a-5p	sphk-1
Neuron	cel-mir-239a-5p	lin-29
Neuron	cel-mir-239a-5p	ZK131.11
Neuron	cel-mir-239a-5p	clip-1
Neuron	cel-mir-239a-5p	F57G12.1
Neuron	cel-mir-239a-5p	K07E1.1
Neuron	cel-mir-239a-5p	paqr-1
Neuron	cel-mir-239a-5p	pxf-1
Neuron	cel-mir-239a-5p	atf-7
Neuron	cel-mir-239a-5p	C29H12.6
Neuron	cel-mir-2-3p	F42H10.6
Neuron	cel-mir-2-3p	tfg-1
Neuron	cel-mir-2-3p	scp-1
Neuron	cel-mir-2-3p	F36A2.9
Neuron	cel-mir-2-3p	emb-8
Neuron	cel-mir-2-3p	ppk-3
Neuron	cel-mir-2-3p	F36D4.5
Neuron	cel-mir-2-3p	gly-5
Neuron	cel-mir-2-3p	sec-24.1
Neuron	cel-mir-2-3p	gbf-1
Neuron	cel-mir-2-3p	dhhc-6
Neuron	cel-mir-2-3p	R12E2.11
Neuron	cel-mir-2-3p	nhx-8
Neuron	cel-mir-2-3p	T16G1.9
Neuron	cel-mir-2-3p	ncl-1
Neuron	cel-mir-2-3p	cup-5
Neuron	cel-mir-2-3p	F58D5.5
Neuron	cel-mir-2-3p	T26C5.3
Neuron	cel-mir-2-3p	Y57E12AM.1
Neuron	cel-mir-2-3p	nhr-100
Neuron	cel-mir-2-3p	eps-8
Neuron	cel-mir-2-3p	F44E7.9
Neuron	cel-mir-2-3p	C10G8.8
Neuron	cel-mir-2-3p	nhr-17
Neuron	cel-mir-2-3p	nhr-35
Neuron	cel-mir-2-3p	copb-2
Neuron	cel-mir-2-3p	T25B9.9
Neuron	cel-mir-2-3p	prx-14
Neuron	cel-mir-2-3p	obr-1
Neuron	cel-mir-2-3p	jmjd-5
Neuron	cel-mir-2-3p	cytb-5.2
Neuron	cel-mir-2-3p	F22B5.10
Neuron	cel-mir-2-3p	vha-17
Neuron	cel-mir-2-3p	cgt-3
Neuron	cel-mir-2-3p	vha-11
Neuron	cel-mir-2-3p	arf-3
Neuron	cel-mir-2-3p	mon-2
Neuron	cel-mir-2-3p	Y18D10A.9
Neuron	cel-mir-2-3p	alh-9
Neuron	cel-mir-2-3p	tsn-1
Neuron	cel-mir-2-3p	C35A5.8
Neuron	cel-mir-2-3p	gop-1
Neuron	cel-mir-2-3p	vps-35
Neuron	cel-mir-2-3p	ets-4
Neuron	cel-mir-2-3p	lfe-2
Neuron	cel-mir-2-3p	mans-2
Neuron	cel-mir-2-3p	Y73E7A.6
Neuron	cel-mir-2-3p	sek-3
Neuron	cel-mir-2-3p	F54D1.6
Neuron	cel-mir-2-3p	vha-10
Neuron	cel-mir-2-3p	T24H7.2
Neuron	cel-mir-2-3p	fre-1
Neuron	cel-mir-2-3p	sel-5
Neuron	cel-mir-2-3p	K08D8.3
Neuron	cel-mir-2-3p	C13F10.5
Neuron	cel-mir-2-3p	bicd-1
Neuron	cel-mir-2-3p	pigv-1
Neuron	cel-mir-2-3p	F59F4.2
Neuron	cel-mir-2-3p	gly-9
Neuron	cel-mir-2-3p	C06A6.4
Neuron	cel-mir-2-3p	W09D10.1
Neuron	cel-mir-2-3p	vav-1
Neuron	cel-mir-2-3p	dpm-3
Neuron	cel-mir-2-3p	C14H10.3
Neuron	cel-mir-2-3p	ZK632.12
Neuron	cel-mir-2-3p	Y105E8A.2
Neuron	cel-mir-2-3p	R144.6
Neuron	cel-mir-2-3p	arf-1.2
Neuron	cel-mir-2-3p	C34D10.2
Neuron	cel-mir-2-3p	nep-16
Neuron	cel-mir-2-3p	cdd-2
Neuron	cel-mir-2-3p	apm-1
Neuron	cel-mir-2-3p	tag-335
Neuron	cel-mir-2-3p	chc-1
Neuron	cel-mir-2-3p	ogt-1
Neuron	cel-mir-2-3p	F59A2.6
Neuron	cel-mir-2-3p	idh-1
Neuron	cel-mir-2-3p	let-502
Neuron	cel-mir-2-3p	vps-41
Neuron	cel-mir-2-3p	vha-8
Neuron	cel-mir-2-3p	paqr-2
Neuron	cel-mir-2-3p	rab-11.1
Neuron	cel-mir-2-3p	vha-13
Neuron	cel-mir-2-3p	F48E8.3
Neuron	cel-mir-2-3p	crh-1
Neuron	cel-mir-2-3p	aps-1
Neuron	cel-mir-2-3p	Y47G6A.18
Neuron	cel-mir-2-3p	arl-5
Neuron	cel-mir-2-3p	fat-4
Neuron	cel-mir-2-3p	B0334.3
Neuron	cel-mir-2-3p	Y71F9AL.9
Neuron	cel-mir-2-3p	R12C12.9
Neuron	cel-mir-2-3p	B0495.7
Neuron	cel-mir-2-3p	nhr-46
Neuron	cel-mir-2-3p	yap-1
Neuron	cel-mir-2-3p	rskn-2
Neuron	cel-mir-2-3p	K07E3.4
Neuron	cel-mir-2-3p	F26A3.1
Neuron	cel-mir-2-3p	alh-3
Neuron	cel-mir-2-3p	trpp-8
Neuron	cel-mir-2-3p	ztf-27
Neuron	cel-mir-2-3p	flp-25
Neuron	cel-mir-2-3p	Y32H12A.8
Neuron	cel-mir-2-3p	clc-1
Neuron	cel-mir-2-3p	tat-2
Neuron	cel-mir-2-3p	odd-2
Neuron	cel-mir-2-3p	Y32F6B.1
Neuron	cel-mir-2-3p	mab-31
Neuron	cel-mir-2-3p	W02D9.2
Neuron	cel-mir-2-3p	faah-2
Neuron	cel-mir-2-3p	F56C9.8
Neuron	cel-mir-2-3p	pek-1
Neuron	cel-mir-2-3p	nrfl-1
Neuron	cel-mir-2-3p	R07E5.7
Neuron	cel-mir-2-3p	F10D7.2
Neuron	cel-mir-2-3p	F53F1.2
Neuron	cel-mir-2-3p	apg-1
Neuron	cel-mir-2-3p	nstp-2
Neuron	cel-mir-2-3p	C25H3.11
Neuron	cel-mir-2-3p	C11H1.3
Neuron	cel-mir-2-3p	hipr-1
Neuron	cel-mir-2-3p	pst-2
Neuron	cel-mir-2-3p	vha-3
Neuron	cel-mir-2-3p	C04G6.4
Neuron	cel-mir-2-3p	C14B9.2
Neuron	cel-mir-2-3p	stim-1
Neuron	cel-mir-2-3p	gfat-1
Neuron	cel-mir-2-3p	catp-8
Neuron	cel-mir-2-3p	lim-8
Neuron	cel-mir-2-3p	emo-1
Neuron	cel-mir-2-3p	herc-1
Neuron	cel-mir-2-3p	aco-1
Neuron	cel-mir-2-3p	F10C2.5
Neuron	cel-mir-2-3p	F37B12.3
Neuron	cel-mir-2-3p	apl-1
Neuron	cel-mir-2-3p	lsm-3
Neuron	cel-mir-2-3p	W02D3.4
Neuron	cel-mir-2-3p	odr-4
Neuron	cel-mir-2-3p	tbc-9
Neuron	cel-mir-2-3p	T24B1.1
Neuron	cel-mir-2-3p	ubxn-4
Neuron	cel-mir-2-3p	VF13D12L.3
Neuron	cel-mir-2-3p	Y71H2AR.1
Neuron	cel-mir-2-3p	vps-11
Neuron	cel-mir-2-3p	uda-1
Neuron	cel-mir-2-3p	aka-1
Neuron	cel-mir-2-3p	ttr-53
Neuron	cel-mir-2-3p	sftd-3
Neuron	cel-mir-2-3p	T07A5.5
Neuron	cel-mir-2-3p	srsx-17
Neuron	cel-mir-2-3p	vha-9
Neuron	cel-mir-2-3p	stt-3
Neuron	cel-mir-2-3p	pgp-2
Neuron	cel-mir-2-3p	vps-26
Neuron	cel-mir-2-3p	R07H5.8
Neuron	cel-mir-2-3p	fut-6
Neuron	cel-mir-2-3p	D2005.6
Neuron	cel-mir-2-3p	uba-5
Neuron	cel-mir-2-3p	rab-1
Neuron	cel-mir-2-3p	kin-20
Neuron	cel-mir-2-3p	lron-7
Neuron	cel-mir-2-3p	acs-13
Neuron	cel-mir-2-3p	C30B5.2
Neuron	cel-mir-2-3p	sec-8
Neuron	cel-mir-2-3p	F21D5.7
Neuron	cel-mir-2-3p	vem-1
Neuron	cel-mir-2-3p	ima-3
Neuron	cel-mir-2-3p	Y45G5AM.9
Neuron	cel-mir-2-3p	clic-1
Neuron	cel-mir-2-3p	dct-6
Neuron	cel-mir-2-3p	nhr-138
Neuron	cel-mir-2-3p	ncr-1
Neuron	cel-mir-2-3p	F58B4.6
Neuron	cel-mir-2-3p	Y39G8B.1
Neuron	cel-mir-2-3p	gcs-1
Neuron	cel-mir-2-3p	puf-9
Neuron	cel-mir-2-3p	rer-1
Neuron	cel-mir-2-3p	gst-15
Neuron	cel-mir-2-3p	madf-4
Neuron	cel-mir-2-3p	mig-23
Neuron	cel-mir-2-3p	C54G4.7
Neuron	cel-mir-2-3p	T09A5.4
Neuron	cel-mir-2-3p	vacl-14
Neuron	cel-mir-2-3p	ZK899.1
Neuron	cel-mir-2-3p	cogc-3
Neuron	cel-mir-2-3p	gls-1
Neuron	cel-mir-2-3p	M106.2
Neuron	cel-mir-240-3p	lfe-2
Neuron	cel-mir-240-3p	trx-3
Neuron	cel-mir-240-3p	set-4
Neuron	cel-mir-240-3p	dpy-11
Neuron	cel-mir-240-3p	lfe-2
Neuron	cel-mir-240-3p	trx-3
Neuron	cel-mir-240-3p	set-4
Neuron	cel-mir-240-3p	dpy-11
Neuron	cel-mir-241-3p	lmp-1
Neuron	cel-mir-241-3p	vit-6
Neuron	cel-mir-241-3p	F41B4.3
Neuron	cel-mir-241-3p	ets-9
Neuron	cel-mir-241-3p	rnt-1
Neuron	cel-mir-241-3p	crn-6
Neuron	cel-mir-241-3p	mdf-2
Neuron	cel-mir-241-3p	T25D10.4
Neuron	cel-mir-241-3p	T20G5.9
Neuron	cel-mir-241-3p	nhr-84
Neuron	cel-mir-241-3p	mdt-26
Neuron	cel-mir-241-5p	ets-9
Neuron	cel-mir-241-5p	psa-3
Neuron	cel-mir-241-5p	vit-6
Neuron	cel-mir-241-5p	ephx-1
Neuron	cel-mir-241-5p	mab-31
Neuron	cel-mir-241-5p	kin-20
Neuron	cel-mir-241-5p	nhr-41
Neuron	cel-mir-241-5p	T25D10.4
Neuron	cel-mir-241-5p	crn-6
Neuron	cel-mir-241-5p	nhr-138
Neuron	cel-mir-241-5p	C34D10.1
Neuron	cel-mir-241-5p	mak-1
Neuron	cel-mir-241-5p	nhr-84
Neuron	cel-mir-241-5p	tsp-9
Neuron	cel-mir-241-5p	C18H7.1
Neuron	cel-mir-244-5p	sec-24.2
Neuron	cel-mir-244-5p	ZC443.3
Neuron	cel-mir-244-5p	dnj-20
Neuron	cel-mir-244-5p	patr-1
Neuron	cel-mir-244-5p	rom-4
Neuron	cel-mir-244-5p	gly-7
Neuron	cel-mir-244-5p	gly-10
Neuron	cel-mir-244-5p	lin-45
Neuron	cel-mir-245-3p	M60.4
Neuron	cel-mir-245-3p	Y57G11B.2
Neuron	cel-mir-245-3p	pqn-73
Neuron	cel-mir-245-3p	ajm-1
Neuron	cel-mir-245-3p	C03H12.1
Neuron	cel-mir-245-3p	Y65B4BL.1
Neuron	cel-mir-245-3p	ifb-1
Neuron	cel-mir-245-3p	ras-1
Neuron	cel-mir-245-3p	T03G11.9
Neuron	cel-mir-245-3p	prk-2
Neuron	cel-mir-245-3p	F07F6.4
Neuron	cel-mir-246-3p	catp-7
Neuron	cel-mir-246-3p	jamp-1
Neuron	cel-mir-246-3p	clh-3
Neuron	cel-mir-246-3p	rskn-2
Neuron	cel-mir-246-3p	Y32F6A.4
Neuron	cel-mir-246-3p	pbs-5
Neuron	cel-mir-246-3p	mboa-2
Neuron	cel-mir-246-3p	mop-25.2
Neuron	cel-mir-246-3p	ZK1290.14
Neuron	cel-mir-246-3p	pmp-1
Neuron	cel-mir-246-3p	fil-1
Neuron	cel-mir-246-3p	dnj-24
Neuron	cel-mir-246-3p	tth-1
Neuron	cel-mir-246-3p	gck-1
Neuron	cel-mir-246-3p	fib-1
Neuron	cel-mir-246-3p	F54B11.5
Neuron	cel-mir-246-3p	T09A12.5
Neuron	cel-mir-246-3p	C05D2.10
Neuron	cel-mir-246-3p	hint-3
Neuron	cel-mir-246-3p	F15A8.6
Neuron	cel-mir-246-3p	vha-1
Neuron	cel-mir-246-3p	esyt-2
Neuron	cel-mir-246-3p	F02E9.7
Neuron	cel-mir-246-3p	let-92
Neuron	cel-mir-246-3p	valv-1
Neuron	cel-mir-246-3p	F26A3.4
Neuron	cel-mir-246-3p	rsp-2
Neuron	cel-mir-246-3p	ets-4
Neuron	cel-mir-246-3p	M01H9.3
Neuron	cel-mir-246-3p	T05C1.1
Neuron	cel-mir-250-3p	lim-8
Neuron	cel-mir-250-3p	K01A12.3
Neuron	cel-mir-250-3p	C44B7.7
Neuron	cel-mir-250-3p	ostb-1
Neuron	cel-mir-250-3p	akir-1
Neuron	cel-mir-250-3p	tol-1
Neuron	cel-mir-250-3p	nhr-4
Neuron	cel-mir-250-3p	T28B4.1
Neuron	cel-mir-250-3p	nhr-49
Neuron	cel-mir-250-3p	tbc-17
Neuron	cel-mir-250-3p	egl-38
Neuron	cel-mir-250-3p	Y56A3A.2
Neuron	cel-mir-250-3p	W03G11.4
Neuron	cel-mir-250-3p	C08G9.1
Neuron	cel-mir-250-3p	C35C5.10
Neuron	cel-mir-250-3p	ina-1
Neuron	cel-mir-250-3p	rab-14
Neuron	cel-mir-250-3p	ima-3
Neuron	cel-mir-250-3p	T14G10.5
Neuron	cel-mir-250-3p	ipla-1
Neuron	cel-mir-250-3p	F53C11.5
Neuron	cel-mir-250-3p	C46F11.6
Neuron	cel-mir-250-3p	cdc-42
Neuron	cel-mir-250-3p	egl-9
Neuron	cel-mir-250-3p	seb-3
Neuron	cel-mir-250-3p	pes-4
Neuron	cel-mir-250-3p	vab-1
Neuron	cel-mir-250-3p	jamp-1
Neuron	cel-mir-250-3p	syx-5
Neuron	cel-mir-250-3p	ZC506.1
Neuron	cel-mir-250-3p	dhs-30
Neuron	cel-mir-250-3p	wwp-1
Neuron	cel-mir-250-3p	vps-45
Neuron	cel-mir-250-3p	daf-16
Neuron	cel-mir-250-3p	kdin-1
Neuron	cel-mir-250-3p	otub-2
Neuron	cel-mir-250-3p	T04C9.1
Neuron	cel-mir-250-3p	T19D2.2
Neuron	cel-mir-250-3p	C43H6.3
Neuron	cel-mir-250-3p	blos-2
Neuron	cel-mir-250-3p	F38A5.2
Neuron	cel-mir-250-3p	R07A4.2
Neuron	cel-mir-250-3p	acr-16
Neuron	cel-mir-250-3p	pld-1
Neuron	cel-mir-250-3p	bath-40
Neuron	cel-mir-250-3p	mec-2
Neuron	cel-mir-250-3p	nbet-1
Neuron	cel-mir-250-3p	hpk-1
Neuron	cel-mir-250-3p	catp-8
Neuron	cel-mir-250-3p	F31E3.2
Neuron	cel-mir-250-3p	btbd-10
Neuron	cel-mir-250-3p	pxf-1
Neuron	cel-mir-250-3p	sma-9
Neuron	cel-mir-250-3p	tag-296
Neuron	cel-mir-250-3p	M110.3
Neuron	cel-mir-250-3p	odr-8
Neuron	cel-mir-250-3p	Y65A5A.1
Neuron	cel-mir-250-3p	flp-12
Neuron	cel-mir-250-3p	C29H12.2
Neuron	cel-mir-250-3p	tbcb-1
Neuron	cel-mir-250-3p	vav-1
Neuron	cel-mir-250-3p	zyg-11
Neuron	cel-mir-250-3p	C34B7.2
Neuron	cel-mir-250-3p	cogc-5
Neuron	cel-mir-250-3p	slc-17.4
Neuron	cel-mir-250-3p	kcnl-1
Neuron	cel-mir-250-3p	lin-10
Neuron	cel-mir-250-3p	K10G9.2
Neuron	cel-mir-250-3p	C09F5.3
Neuron	cel-mir-250-3p	gsa-1
Neuron	cel-mir-250-3p	mab-10
Neuron	cel-mir-250-3p	gos-28
Neuron	cel-mir-250-3p	C18E9.2
Neuron	cel-mir-250-3p	rskn-1
Neuron	cel-mir-250-3p	ZC487.1
Neuron	cel-mir-250-3p	ptp-3
Neuron	cel-mir-250-3p	F15G9.5
Neuron	cel-mir-250-3p	bre-3
Neuron	cel-mir-250-3p	tat-5
Neuron	cel-mir-250-3p	K07H8.2
Neuron	cel-mir-250-3p	tax-6
Neuron	cel-mir-250-3p	gfat-1
Neuron	cel-mir-250-3p	rab-6.2
Neuron	cel-mir-250-3p	cah-6
Neuron	cel-mir-250-3p	ZK287.1
Neuron	cel-mir-250-3p	fut-1
Neuron	cel-mir-250-3p	F32B5.7
Neuron	cel-mir-250-3p	C48E7.6
Neuron	cel-mir-250-3p	atf-8
Neuron	cel-mir-250-3p	dsbn-1
Neuron	cel-mir-250-3p	faah-2
Neuron	cel-mir-250-3p	panl-3
Neuron	cel-mir-250-3p	trk-1
Neuron	cel-mir-250-3p	rgl-1
Neuron	cel-mir-250-3p	lin-23
Neuron	cel-mir-250-3p	scp-1
Neuron	cel-mir-250-3p	C39D10.2
Neuron	cel-mir-250-3p	C30G7.2
Neuron	cel-mir-250-3p	gln-1
Neuron	cel-mir-250-3p	F53B1.3
Neuron	cel-mir-250-3p	pkn-1
Neuron	cel-mir-250-3p	pqn-96
Neuron	cel-mir-250-3p	aps-1
Neuron	cel-mir-250-3p	chat-1
Neuron	cel-mir-250-3p	unc-32
Neuron	cel-mir-250-3p	ppk-1
Neuron	cel-mir-250-3p	dnj-25
Neuron	cel-mir-250-3p	lgc-53
Neuron	cel-mir-250-3p	mtm-3
Neuron	cel-mir-250-3p	dmd-6
Neuron	cel-mir-250-3p	mec-8
Neuron	cel-mir-250-3p	Y45F3A.4
Neuron	cel-mir-250-3p	apg-1
Neuron	cel-mir-250-3p	tsn-1
Neuron	cel-mir-250-3p	insc-1
Neuron	cel-mir-250-3p	magu-2
Neuron	cel-mir-250-3p	larp-5
Neuron	cel-mir-250-3p	gap-2
Neuron	cel-mir-250-3p	mig-38
Neuron	cel-mir-250-3p	R11A5.6
Neuron	cel-mir-250-3p	F10G8.8
Neuron	cel-mir-250-3p	Y73F8A.5
Neuron	cel-mir-250-3p	rimb-1
Neuron	cel-mir-250-3p	F11A10.6
Neuron	cel-mir-250-3p	zfp-3
Neuron	cel-mir-250-3p	par-1
Neuron	cel-mir-250-3p	hgap-2
Neuron	cel-mir-250-3p	F22B5.10
Neuron	cel-mir-250-3p	ZK470.2
Neuron	cel-mir-250-3p	gdi-1
Neuron	cel-mir-250-3p	unc-18
Neuron	cel-mir-250-3p	lin-26
Neuron	cel-mir-250-3p	rhgf-2
Neuron	cel-mir-250-3p	alr-1
Neuron	cel-mir-250-3p	F42C5.9
Neuron	cel-mir-250-3p	ZK816.1
Neuron	cel-mir-250-3p	jmjd-5
Neuron	cel-mir-250-3p	kcnl-2
Neuron	cel-mir-250-3p	D2023.3
Neuron	cel-mir-250-3p	unc-3
Neuron	cel-mir-250-3p	M04F3.4
Neuron	cel-mir-250-3p	W02D3.4
Neuron	cel-mir-250-3p	F54D1.6
Neuron	cel-mir-250-3p	ksr-1
Neuron	cel-mir-250-3p	T22C1.3
Neuron	cel-mir-250-3p	nhr-1
Neuron	cel-mir-250-3p	chd-7
Neuron	cel-mir-250-3p	irk-3
Neuron	cel-mir-250-3p	dmsr-7
Neuron	cel-mir-250-3p	lit-1
Neuron	cel-mir-250-3p	D2013.6
Neuron	cel-mir-250-3p	rpy-1
Neuron	cel-mir-250-3p	copd-1
Neuron	cel-mir-250-3p	sec-16
Neuron	cel-mir-250-3p	unc-76
Neuron	cel-mir-250-3p	hpo-30
Neuron	cel-mir-250-3p	F10G7.5
Neuron	cel-mir-250-3p	klp-12
Neuron	cel-mir-250-3p	lin-39
Neuron	cel-mir-250-3p	mtm-6
Neuron	cel-mir-250-3p	fut-8
Neuron	cel-mir-250-3p	rskd-1
Neuron	cel-mir-250-3p	M02B1.3
Neuron	cel-mir-250-3p	unc-98
Neuron	cel-mir-250-3p	daf-12
Neuron	cel-mir-250-3p	let-2
Neuron	cel-mir-250-3p	unc-104
Neuron	cel-mir-250-3p	ZK858.6
Neuron	cel-mir-250-3p	Y48G9A.9
Neuron	cel-mir-250-3p	sek-1
Neuron	cel-mir-250-3p	Y92H12A.5
Neuron	cel-mir-250-3p	mdt-15
Neuron	cel-mir-250-3p	ptp-1
Neuron	cel-mir-250-3p	F21D5.7
Neuron	cel-mir-250-3p	somi-1
Neuron	cel-mir-250-3p	samp-1
Neuron	cel-mir-250-3p	hlh-30
Neuron	cel-mir-250-3p	let-526
Neuron	cel-mir-250-3p	mvk-1
Neuron	cel-mir-250-3p	gbb-1
Neuron	cel-mir-250-3p	cam-1
Neuron	cel-mir-250-3p	F07C6.4
Neuron	cel-mir-250-3p	ccm-3
Neuron	cel-mir-250-3p	dgk-5
Neuron	cel-mir-250-3p	dbl-1
Neuron	cel-mir-250-3p	F20D1.3
Neuron	cel-mir-250-3p	rabs-5
Neuron	cel-mir-250-3p	csnk-1
Neuron	cel-mir-250-3p	madf-4
Neuron	cel-mir-250-3p	ZK682.7
Neuron	cel-mir-250-3p	T07D1.2
Neuron	cel-mir-250-3p	C53B4.3
Neuron	cel-mir-250-3p	mig-22
Neuron	cel-mir-250-3p	ced-10
Neuron	cel-mir-250-3p	sem-4
Neuron	cel-mir-250-3p	T09A5.4
Neuron	cel-mir-250-3p	wsp-1
Neuron	cel-mir-250-3p	glc-4
Neuron	cel-mir-250-3p	vha-16
Neuron	cel-mir-250-5p	scp-1
Neuron	cel-mir-250-5p	tag-68
Neuron	cel-mir-250-5p	fkb-6
Neuron	cel-mir-250-5p	odr-8
Neuron	cel-mir-250-5p	F32B5.7
Neuron	cel-mir-250-5p	unc-32
Neuron	cel-mir-250-5p	dmd-6
Neuron	cel-mir-250-5p	daf-16
Neuron	cel-mir-250-5p	Y106G6H.14
Neuron	cel-mir-250-5p	crh-2
Neuron	cel-mir-250-5p	mig-38
Neuron	cel-mir-250-5p	srsx-17
Neuron	cel-mir-250-5p	F53C11.5
Neuron	cel-mir-250-5p	C35C5.10
Neuron	cel-mir-250-5p	vps-45
Neuron	cel-mir-250-5p	F38A5.2
Neuron	cel-mir-250-5p	samp-1
Neuron	cel-mir-250-5p	klp-12
Neuron	cel-mir-250-5p	dsbn-1
Neuron	cel-mir-250-5p	C16D9.6
Neuron	cel-mir-250-5p	uba-5
Neuron	cel-mir-250-5p	unc-76
Neuron	cel-mir-250-5p	Y9C2UA.1
Neuron	cel-mir-250-5p	Y105E8A.2
Neuron	cel-mir-250-5p	rgs-3
Neuron	cel-mir-250-5p	gdi-1
Neuron	cel-mir-250-5p	apg-1
Neuron	cel-mir-250-5p	hpk-1
Neuron	cel-mir-250-5p	cdc-42
Neuron	cel-mir-250-5p	R144.6
Neuron	cel-mir-250-5p	T27E4.1
Neuron	cel-mir-250-5p	F20D1.3
Neuron	cel-mir-250-5p	panl-3
Neuron	cel-mir-250-5p	C43H6.3
Neuron	cel-mir-250-5p	dhs-30
Neuron	cel-mir-250-5p	btbd-10
Neuron	cel-mir-250-5p	otub-2
Neuron	cel-mir-250-5p	bath-40
Neuron	cel-mir-250-5p	vhp-1
Neuron	cel-mir-250-5p	M04F3.4
Neuron	cel-mir-250-5p	nhr-71
Neuron	cel-mir-250-5p	csnk-1
Neuron	cel-mir-250-5p	ZK682.7
Neuron	cel-mir-250-5p	flp-27
Neuron	cel-mir-250-5p	arx-3
Neuron	cel-mir-250-5p	mdt-15
Neuron	cel-mir-250-5p	rme-4
Neuron	cel-mir-250-5p	sek-1
Neuron	cel-mir-250-5p	C44B7.7
Neuron	cel-mir-250-5p	ZK287.1
Neuron	cel-mir-250-5p	jun-1
Neuron	cel-mir-250-5p	C18E9.2
Neuron	cel-mir-250-5p	lin-23
Neuron	cel-mir-250-5p	hlh-2
Neuron	cel-mir-250-5p	gbb-1
Neuron	cel-mir-250-5p	dpm-1
Neuron	cel-mir-250-5p	rskd-1
Neuron	cel-mir-250-5p	rgs-1
Neuron	cel-mir-250-5p	dmd-8
Neuron	cel-mir-250-5p	dhhc-9
Neuron	cel-mir-250-5p	F36D4.5
Neuron	cel-mir-250-5p	odr-4
Neuron	cel-mir-250-5p	ubql-1
Neuron	cel-mir-250-5p	glb-23
Neuron	cel-mir-250-5p	lin-10
Neuron	cel-mir-250-5p	rskn-1
Neuron	cel-mir-250-5p	D2013.6
Neuron	cel-mir-250-5p	lit-1
Neuron	cel-mir-250-5p	mnk-1
Neuron	cel-mir-250-5p	dmsr-7
Neuron	cel-mir-250-5p	ppk-1
Neuron	cel-mir-250-5p	ptb-1
Neuron	cel-mir-250-5p	C30G7.2
Neuron	cel-mir-250-5p	R11A5.6
Neuron	cel-mir-250-5p	pxf-1
Neuron	cel-mir-250-5p	chc-1
Neuron	cel-mir-250-5p	F36D4.4
Neuron	cel-mir-250-5p	ptp-3
Neuron	cel-mir-250-5p	enpl-1
Neuron	cel-mir-250-5p	nhr-49
Neuron	cel-mir-250-5p	C08G9.1
Neuron	cel-mir-250-5p	hgap-2
Neuron	cel-mir-250-5p	chat-1
Neuron	cel-mir-250-5p	glb-18
Neuron	cel-mir-250-5p	F42H10.6
Neuron	cel-mir-250-5p	F22B5.10
Neuron	cel-mir-250-5p	pes-4
Neuron	cel-mir-250-5p	zfp-3
Neuron	cel-mir-250-5p	C34B7.2
Neuron	cel-mir-250-5p	larp-5
Neuron	cel-mir-250-5p	twk-17
Neuron	cel-mir-250-5p	ZK816.1
Neuron	cel-mir-250-5p	T22C1.3
Neuron	cel-mir-250-5p	unc-3
Neuron	cel-mir-250-5p	syx-5
Neuron	cel-mir-250-5p	kcnl-2
Neuron	cel-mir-250-5p	nhr-1
Neuron	cel-mir-250-5p	mtm-6
Neuron	cel-mir-250-5p	T19D2.2
Neuron	cel-mir-250-5p	unc-98
Neuron	cel-mir-250-5p	nhr-4
Neuron	cel-mir-250-5p	ZK686.3
Neuron	cel-mir-250-5p	unc-108
Neuron	cel-mir-250-5p	akir-1
Neuron	cel-mir-250-5p	chd-7
Neuron	cel-mir-250-5p	flp-12
Neuron	cel-mir-250-5p	F11A10.6
Neuron	cel-mir-250-5p	zyg-11
Neuron	cel-mir-250-5p	par-1
Neuron	cel-mir-250-5p	sec-16
Neuron	cel-mir-250-5p	F10G7.5
Neuron	cel-mir-250-5p	R08A2.7
Neuron	cel-mir-250-5p	hlh-30
Neuron	cel-mir-250-5p	abt-2
Neuron	cel-mir-250-5p	dgk-5
Neuron	cel-mir-250-5p	tol-1
Neuron	cel-mir-250-5p	ZC168.2
Neuron	cel-mir-250-5p	pqn-96
Neuron	cel-mir-250-5p	pkn-1
Neuron	cel-mir-250-5p	dbl-1
Neuron	cel-mir-250-5p	blmp-1
Neuron	cel-mir-250-5p	K07C5.9
Neuron	cel-mir-250-5p	W03G11.4
Neuron	cel-mir-250-5p	gls-1
Neuron	cel-mir-250-5p	ZK1128.7
Neuron	cel-mir-250-5p	trk-1
Neuron	cel-mir-250-5p	mec-2
Neuron	cel-mir-250-5p	dnj-25
Neuron	cel-mir-250-5p	vab-2
Neuron	cel-mir-250-5p	lgc-53
Neuron	cel-mir-250-5p	Y45F3A.4
Neuron	cel-mir-250-5p	slc-17.4
Neuron	cel-mir-250-5p	rab-6.2
Neuron	cel-mir-250-5p	C29H12.2
Neuron	cel-mir-250-5p	sma-9
Neuron	cel-mir-250-5p	mtm-3
Neuron	cel-mir-250-5p	fut-1
Neuron	cel-mir-250-5p	glb-27
Neuron	cel-mir-250-5p	cgt-3
Neuron	cel-mir-250-5p	lin-11
Neuron	cel-mir-250-5p	Y43F4B.5
Neuron	cel-mir-250-5p	pqn-51
Neuron	cel-mir-250-5p	D1007.3
Neuron	cel-mir-250-5p	coq-2
Neuron	cel-mir-250-5p	wwp-1
Neuron	cel-mir-250-5p	jamp-1
Neuron	cel-mir-250-5p	atx-2
Neuron	cel-mir-250-5p	tbc-3
Neuron	cel-mir-250-5p	ell-1
Neuron	cel-mir-250-5p	let-526
Neuron	cel-mir-250-5p	M106.2
Neuron	cel-mir-252-5p	tbc-6
Neuron	cel-mir-252-5p	sax-3
Neuron	cel-mir-252-5p	Y47D3B.6
Neuron	cel-mir-252-5p	atgp-2
Neuron	cel-mir-252-5p	rbc-1
Neuron	cel-mir-252-5p	C05E11.7
Neuron	cel-mir-252-5p	unc-2
Neuron	cel-mir-252-5p	tsp-20
Neuron	cel-mir-252-5p	K03B8.6
Neuron	cel-mir-252-5p	F11E6.8
Neuron	cel-mir-252-5p	chs-2
Neuron	cel-mir-252-5p	T04F3.1
Neuron	cel-mir-252-5p	epn-1
Neuron	cel-mir-252-5p	rgl-1
Neuron	cel-mir-252-5p	acy-3
Neuron	cel-mir-252-5p	Y55B1AR.2
Neuron	cel-mir-253-3p	egl-8
Neuron	cel-mir-253-3p	F53A9.6
Neuron	cel-mir-253-3p	cdc-14
Neuron	cel-mir-253-3p	F57G12.1
Neuron	cel-mir-253-3p	C30F12.4
Neuron	cel-mir-253-3p	Y97E10C.1
Neuron	cel-mir-253-3p	valv-1
Neuron	cel-mir-253-3p	mtl-2
Neuron	cel-mir-253-3p	exc-9
Neuron	cel-mir-253-3p	F53A9.8
Neuron	cel-mir-253-3p	snet-1
Neuron	cel-mir-253-3p	sodh-1
Neuron	cel-mir-253-3p	hpk-1
Neuron	cel-mir-34-5p	sams-1
Neuron	cel-mir-34-5p	Y97E10C.1
Neuron	cel-mir-34-5p	magu-3
Neuron	cel-mir-34-5p	W03G11.4
Neuron	cel-mir-34-5p	lim-7
Neuron	cel-mir-34-5p	zyx-1
Neuron	cel-mir-34-5p	let-2
Neuron	cel-mir-34-5p	unc-70
Neuron	cel-mir-34-5p	lec-3
Neuron	cel-mir-34-5p	mig-6
Neuron	cel-mir-34-5p	twk-18
Neuron	cel-mir-34-5p	F26E4.3
Neuron	cel-mir-34-5p	cle-1
Neuron	cel-mir-34-5p	gsnl-1
Neuron	cel-mir-34-5p	F45E4.5
Neuron	cel-mir-34-5p	elf-1
Neuron	cel-mir-34-5p	unc-64
Neuron	cel-mir-34-5p	T23B12.11
Neuron	cel-mir-34-5p	lec-1
Neuron	cel-mir-34-5p	lmn-1
Neuron	cel-mir-34-5p	pqn-52
Neuron	cel-mir-34-5p	F07C3.2
Neuron	cel-mir-34-5p	ZC116.1
Neuron	cel-mir-34-5p	larp-5
Neuron	cel-mir-34-5p	D2092.4
Neuron	cel-mir-34-5p	cpg-9
Neuron	cel-mir-34-5p	T03G6.3
Neuron	cel-mir-34-5p	K11H12.7
Neuron	cel-mir-34-5p	ost-1
Neuron	cel-mir-35-3p	ZK899.1
Neuron	cel-mir-35-3p	bli-4
Neuron	cel-mir-35-3p	letm-1
Neuron	cel-mir-35-3p	K03B8.6
Neuron	cel-mir-35-3p	toh-1
Neuron	cel-mir-35-3p	lin-29
Neuron	cel-mir-35-3p	dnj-1
Neuron	cel-mir-35-3p	C30F12.2
Neuron	cel-mir-35-3p	unc-52
Neuron	cel-mir-35-3p	lin-23
Neuron	cel-mir-35-3p	Y44A6D.3
Neuron	cel-mir-35-3p	C13B4.1
Neuron	cel-mir-35-3p	cal-5
Neuron	cel-mir-35-3p	F13H8.5
Neuron	cel-mir-35-3p	pat-12
Neuron	cel-mir-35-3p	F29B9.8
Neuron	cel-mir-35-3p	ptr-23
Neuron	cel-mir-35-3p	snb-2
Neuron	cel-mir-35-3p	tsn-1
Neuron	cel-mir-35-3p	F26A3.4
Neuron	cel-mir-35-3p	F09G2.1
Neuron	cel-mir-355-5p	dim-1
Neuron	cel-mir-355-5p	C06E8.5
Neuron	cel-mir-355-5p	bnc-1
Neuron	cel-mir-355-5p	F28C6.8
Neuron	cel-mir-355-5p	mod-1
Neuron	cel-mir-355-5p	unc-1
Neuron	cel-mir-355-5p	flcn-1
Neuron	cel-mir-355-5p	D1086.8
Neuron	cel-mir-355-5p	Y54G9A.5
Neuron	cel-mir-355-5p	pqn-22
Neuron	cel-mir-355-5p	F08F3.1
Neuron	cel-mir-355-5p	isw-1
Neuron	cel-mir-355-5p	frm-3
Neuron	cel-mir-355-5p	F35C11.5
Neuron	cel-mir-355-5p	pdfr-1
Neuron	cel-mir-355-5p	ZK809.8
Neuron	cel-mir-355-5p	ncs-4
Neuron	cel-mir-355-5p	C32D5.8
Neuron	cel-mir-355-5p	F07A5.4
Neuron	cel-mir-355-5p	Y34B4A.9
Neuron	cel-mir-355-5p	alg-1
Neuron	cel-mir-355-5p	K08B12.3
Neuron	cel-mir-355-5p	gpa-3
Neuron	cel-mir-355-5p	B0252.8
Neuron	cel-mir-355-5p	C15H9.5
Neuron	cel-mir-355-5p	daf-2
Neuron	cel-mir-355-5p	T22F3.11
Neuron	cel-mir-355-5p	dbl-1
Neuron	cel-mir-355-5p	unc-103
Neuron	cel-mir-355-5p	F07F6.4
Neuron	cel-mir-355-5p	F35B12.10
Neuron	cel-mir-355-5p	H14N18.4
Neuron	cel-mir-355-5p	F13D12.8
Neuron	cel-mir-355-5p	cpn-3
Neuron	cel-mir-355-5p	irld-13
Neuron	cel-mir-355-5p	egl-19
Neuron	cel-mir-355-5p	T07F12.4
Neuron	cel-mir-355-5p	cash-1
Neuron	cel-mir-355-5p	T25C8.1
Neuron	cel-mir-355-5p	dph-2
Neuron	cel-mir-355-5p	cah-3
Neuron	cel-mir-355-5p	F54E7.9
Neuron	cel-mir-355-5p	T01G1.2
Neuron	cel-mir-355-5p	F27B10.1
Neuron	cel-mir-355-5p	cdc-25.1
Neuron	cel-mir-355-5p	K09F6.10
Neuron	cel-mir-355-5p	W02B8.1
Neuron	cel-mir-355-5p	C25F6.7
Neuron	cel-mir-355-5p	F02E9.1
Neuron	cel-mir-355-5p	dig-1
Neuron	cel-mir-355-5p	T04F8.2
Neuron	cel-mir-355-5p	unc-96
Neuron	cel-mir-355-5p	rbc-2
Neuron	cel-mir-355-5p	igeg-2
Neuron	cel-mir-355-5p	drap-1
Neuron	cel-mir-355-5p	F14B8.5
Neuron	cel-mir-355-5p	F25H5.10
Neuron	cel-mir-355-5p	ceh-31
Neuron	cel-mir-355-5p	K10D3.4
Neuron	cel-mir-355-5p	cdc-42
Neuron	cel-mir-355-5p	F16F9.1
Neuron	cel-mir-355-5p	aha-1
Neuron	cel-mir-355-5p	gcy-28
Neuron	cel-mir-355-5p	mvk-1
Neuron	cel-mir-355-5p	ldb-1
Neuron	cel-mir-355-5p	cah-1
Neuron	cel-mir-355-5p	C08B6.11
Neuron	cel-mir-355-5p	Y79H2A.2
Neuron	cel-mir-355-5p	T23G11.7
Neuron	cel-mir-355-5p	T26A5.6
Neuron	cel-mir-355-5p	F13D2.1
Neuron	cel-mir-355-5p	kcc-2
Neuron	cel-mir-355-5p	spc-1
Neuron	cel-mir-355-5p	Y37E3.8
Neuron	cel-mir-355-5p	cex-1
Neuron	cel-mir-355-5p	sulp-4
Neuron	cel-mir-355-5p	egl-20
Neuron	cel-mir-355-5p	pqn-13
Neuron	cel-mir-355-5p	gsp-2
Neuron	cel-mir-355-5p	F53A9.9
Neuron	cel-mir-355-5p	asd-1
Neuron	cel-mir-355-5p	unc-120
Neuron	cel-mir-355-5p	R09H10.6
Neuron	cel-mir-355-5p	lbp-3
Neuron	cel-mir-355-5p	npr-28
Neuron	cel-mir-355-5p	C29H12.2
Neuron	cel-mir-36-3p	lin-29
Neuron	cel-mir-36-3p	doxa-1
Neuron	cel-mir-36-3p	snb-2
Neuron	cel-mir-36-3p	K03B8.6
Neuron	cel-mir-36-3p	unc-52
Neuron	cel-mir-36-3p	tsn-1
Neuron	cel-mir-36-3p	cal-5
Neuron	cel-mir-36-3p	C13B4.1
Neuron	cel-mir-36-3p	lron-11
Neuron	cel-mir-36-3p	letm-1
Neuron	cel-mir-36-3p	F13H8.5
Neuron	cel-mir-36-3p	mca-2
Neuron	cel-mir-36-3p	Y44A6D.3
Neuron	cel-mir-36-3p	lin-23
Neuron	cel-mir-36-3p	ZK899.1
Neuron	cel-mir-36-3p	C30F12.2
Neuron	cel-mir-36-3p	dnj-1
Neuron	cel-mir-36-3p	ptr-23
Neuron	cel-mir-36-3p	F26A3.4
Neuron	cel-mir-36-3p	toh-1
Neuron	cel-mir-36-3p	pat-12
Neuron	cel-mir-37-3p	pat-12
Neuron	cel-mir-37-3p	F26A3.4
Neuron	cel-mir-37-3p	tsn-1
Neuron	cel-mir-37-3p	toh-1
Neuron	cel-mir-37-3p	letm-1
Neuron	cel-mir-37-3p	ptr-23
Neuron	cel-mir-37-3p	lin-29
Neuron	cel-mir-37-3p	F09G2.1
Neuron	cel-mir-37-3p	lin-23
Neuron	cel-mir-37-3p	Y44A6D.3
Neuron	cel-mir-37-3p	K03B8.6
Neuron	cel-mir-37-3p	unc-52
Neuron	cel-mir-37-3p	F29B9.8
Neuron	cel-mir-37-3p	dnj-1
Neuron	cel-mir-37-3p	C30F12.2
Neuron	cel-mir-37-3p	ZK899.1
Neuron	cel-mir-37-3p	cal-5
Neuron	cel-mir-37-3p	snb-2
Neuron	cel-mir-38-3p	ric-7
Neuron	cel-mir-38-3p	lin-23
Neuron	cel-mir-38-3p	cab-1
Neuron	cel-mir-38-3p	dsh-1
Neuron	cel-mir-38-3p	dnj-1
Neuron	cel-mir-38-3p	cho-1
Neuron	cel-mir-38-3p	lron-11
Neuron	cel-mir-38-3p	F53B1.3
Neuron	cel-mir-38-3p	F32D8.1
Neuron	cel-mir-38-3p	T28D6.4
Neuron	cel-mir-38-3p	rig-6
Neuron	cel-mir-38-3p	rgs-6
Neuron	cel-mir-38-3p	cutl-15
Neuron	cel-mir-38-3p	mig-10
Neuron	cel-mir-38-3p	mca-3
Neuron	cel-mir-38-3p	bath-40
Neuron	cel-mir-38-3p	snf-1
Neuron	cel-mir-38-3p	Y44A6D.3
Neuron	cel-mir-38-3p	W05B5.1
Neuron	cel-mir-38-3p	H10E21.5
Neuron	cel-mir-38-3p	nhl-2
Neuron	cel-mir-38-3p	ndk-1
Neuron	cel-mir-38-3p	K03B8.6
Neuron	cel-mir-38-3p	ceh-18
Neuron	cel-mir-38-3p	par-1
Neuron	cel-mir-38-3p	nlp-15
Neuron	cel-mir-38-3p	tsn-1
Neuron	cel-mir-38-3p	egl-3
Neuron	cel-mir-38-3p	ser-3
Neuron	cel-mir-38-3p	R05H11.2
Neuron	cel-mir-38-3p	lin-29
Neuron	cel-mir-38-3p	alr-1
Neuron	cel-mir-38-3p	shk-1
Neuron	cel-mir-39-3p	bli-4
Neuron	cel-mir-39-3p	C39E9.8
Neuron	cel-mir-39-3p	K03B8.6
Neuron	cel-mir-39-3p	ceh-18
Neuron	cel-mir-39-3p	C13B4.1
Neuron	cel-mir-39-3p	F29B9.8
Neuron	cel-mir-39-3p	tsn-1
Neuron	cel-mir-39-3p	pat-12
Neuron	cel-mir-39-3p	doxa-1
Neuron	cel-mir-39-3p	mca-2
Neuron	cel-mir-39-3p	T28D6.4
Neuron	cel-mir-39-3p	lin-29
Neuron	cel-mir-39-3p	lron-11
Neuron	cel-mir-39-3p	toh-1
Neuron	cel-mir-39-3p	wrt-3
Neuron	cel-mir-39-3p	lin-23
Neuron	cel-mir-39-3p	dnj-1
Neuron	cel-mir-39-3p	letm-1
Neuron	cel-mir-39-3p	snf-1
Neuron	cel-mir-39-3p	unc-52
Neuron	cel-mir-39-3p	ndk-1
Neuron	cel-mir-39-3p	ZK899.1
Neuron	cel-mir-39-3p	cal-5
Neuron	cel-mir-39-3p	F13H8.5
Neuron	cel-mir-40-3p	ptr-23
Neuron	cel-mir-40-3p	snb-2
Neuron	cel-mir-40-3p	F09G2.1
Neuron	cel-mir-40-3p	uig-1
Neuron	cel-mir-40-3p	C13B4.1
Neuron	cel-mir-40-3p	tsn-1
Neuron	cel-mir-40-3p	Y44A6D.3
Neuron	cel-mir-40-3p	F26A3.4
Neuron	cel-mir-40-3p	ZK899.1
Neuron	cel-mir-40-3p	unc-52
Neuron	cel-mir-40-3p	C30F12.2
Neuron	cel-mir-42-3p	F07C6.4
Neuron	cel-mir-42-3p	tnt-2
Neuron	cel-mir-42-3p	tsn-1
Neuron	cel-mir-42-3p	dab-1
Neuron	cel-mir-42-3p	tag-275
Neuron	cel-mir-42-3p	Y44A6D.3
Neuron	cel-mir-42-3p	trp-4
Neuron	cel-mir-42-3p	hlh-11
Neuron	cel-mir-42-3p	F42H10.3
Neuron	cel-mir-42-3p	F09G2.1
Neuron	cel-mir-42-3p	rig-4
Neuron	cel-mir-42-3p	bath-40
Neuron	cel-mir-42-3p	ptr-23
Neuron	cel-mir-42-5p	F09G2.1
Neuron	cel-mir-42-5p	Y44A6D.3
Neuron	cel-mir-42-5p	C13B4.1
Neuron	cel-mir-42-5p	F29B9.8
Neuron	cel-mir-42-5p	cex-2
Neuron	cel-mir-42-5p	F07C6.4
Neuron	cel-mir-42-5p	dab-1
Neuron	cel-mir-42-5p	ptr-23
Neuron	cel-mir-42-5p	spn-4
Neuron	cel-mir-42-5p	nas-1
Neuron	cel-mir-42-5p	srap-1
Neuron	cel-mir-42-5p	ser-3
Neuron	cel-mir-42-5p	ell-1
Neuron	cel-mir-42-5p	rig-4
Neuron	cel-mir-42-5p	F42H10.3
Neuron	cel-mir-44-3p	magu-2
Neuron	cel-mir-44-3p	nhx-8
Neuron	cel-mir-44-3p	mans-3
Neuron	cel-mir-44-3p	cnb-1
Neuron	cel-mir-44-3p	dod-6
Neuron	cel-mir-44-3p	nep-26
Neuron	cel-mir-44-3p	perm-3
Neuron	cel-mir-44-3p	pos-1
Neuron	cel-mir-44-3p	T04F8.6
Neuron	cel-mir-44-3p	blos-2
Neuron	cel-mir-44-3p	tag-131
Neuron	cel-mir-44-3p	imp-2
Neuron	cel-mir-44-3p	ZK131.11
Neuron	cel-mir-44-3p	cyk-3
Neuron	cel-mir-44-3p	dpy-21
Neuron	cel-mir-44-3p	larp-5
Neuron	cel-mir-44-3p	kin-2
Neuron	cel-mir-44-3p	tag-321
Neuron	cel-mir-44-3p	unc-16
Neuron	cel-mir-44-3p	W05H7.1
Neuron	cel-mir-44-3p	miz-1
Neuron	cel-mir-44-3p	cdgs-1
Neuron	cel-mir-44-3p	bmy-1
Neuron	cel-mir-44-3p	nhr-17
Neuron	cel-mir-44-3p	gly-9
Neuron	cel-mir-44-3p	gpb-1
Neuron	cel-mir-44-3p	R07G3.8
Neuron	cel-mir-44-3p	goa-1
Neuron	cel-mir-44-3p	F39H2.3
Neuron	cel-mir-44-3p	mdt-15
Neuron	cel-mir-44-3p	H09F14.1
Neuron	cel-mir-44-3p	madf-5
Neuron	cel-mir-44-3p	men-1
Neuron	cel-mir-44-3p	lin-14
Neuron	cel-mir-44-3p	wip-1
Neuron	cel-mir-44-3p	unc-14
Neuron	cel-mir-44-3p	K10B3.5
Neuron	cel-mir-44-3p	unc-108
Neuron	cel-mir-44-3p	F10C2.5
Neuron	cel-mir-44-3p	syd-9
Neuron	cel-mir-44-3p	hum-5
Neuron	cel-mir-44-3p	F09F7.5
Neuron	cel-mir-44-3p	nhr-48
Neuron	cel-mir-44-3p	kcc-1
Neuron	cel-mir-44-3p	paa-1
Neuron	cel-mir-44-3p	cwn-1
Neuron	cel-mir-44-3p	dmd-6
Neuron	cel-mir-44-3p	vav-1
Neuron	cel-mir-44-3p	acy-1
Neuron	cel-mir-44-3p	Y54F10AR.1
Neuron	cel-mir-44-3p	gly-13
Neuron	cel-mir-44-3p	dnj-7
Neuron	cel-mir-44-3p	H10D18.5
Neuron	cel-mir-44-3p	snt-1
Neuron	cel-mir-44-3p	Y48G9A.9
Neuron	cel-mir-44-3p	snpn-1
Neuron	cel-mir-44-3p	F16F9.4
Neuron	cel-mir-44-3p	C03A3.2
Neuron	cel-mir-44-3p	C14B9.8
Neuron	cel-mir-44-3p	C15H9.5
Neuron	cel-mir-44-3p	F53B1.8
Neuron	cel-mir-44-3p	egl-13
Neuron	cel-mir-44-3p	crp-1
Neuron	cel-mir-44-3p	unc-80
Neuron	cel-mir-44-3p	C45G3.3
Neuron	cel-mir-44-3p	acs-22
Neuron	cel-mir-44-3p	dma-1
Neuron	cel-mir-44-3p	C38H2.2
Neuron	cel-mir-44-3p	bath-40
Neuron	cel-mir-44-3p	T24B8.4
Neuron	cel-mir-44-3p	F13E9.1
Neuron	cel-mir-44-3p	dnj-24
Neuron	cel-mir-44-3p	ced-5
Neuron	cel-mir-44-3p	sup-12
Neuron	cel-mir-44-3p	gei-1
Neuron	cel-mir-44-3p	eat-16
Neuron	cel-mir-44-3p	arf-3
Neuron	cel-mir-44-3p	skat-1
Neuron	cel-mir-44-3p	rab-39
Neuron	cel-mir-44-3p	hum-2
Neuron	cel-mir-44-3p	vhp-1
Neuron	cel-mir-44-3p	ttx-7
Neuron	cel-mir-44-3p	mab-31
Neuron	cel-mir-44-3p	F21D12.3
Neuron	cel-mir-44-5p	rab-30
Neuron	cel-mir-44-5p	skat-1
Neuron	cel-mir-44-5p	tag-321
Neuron	cel-mir-44-5p	sma-5
Neuron	cel-mir-44-5p	pqn-73
Neuron	cel-mir-44-5p	C16C10.1
Neuron	cel-mir-44-5p	mab-31
Neuron	cel-mir-44-5p	C14B9.8
Neuron	cel-mir-44-5p	tyr-5
Neuron	cel-mir-44-5p	C01B10.9
Neuron	cel-mir-44-5p	pos-1
Neuron	cel-mir-44-5p	sup-12
Neuron	cel-mir-44-5p	mans-3
Neuron	cel-mir-44-5p	gly-9
Neuron	cel-mir-44-5p	T24B8.4
Neuron	cel-mir-44-5p	nhx-8
Neuron	cel-mir-44-5p	unc-22
Neuron	cel-mir-44-5p	gei-1
Neuron	cel-mir-44-5p	eva-1
Neuron	cel-mir-44-5p	lin-41
Neuron	cel-mir-44-5p	emc-1
Neuron	cel-mir-44-5p	gly-13
Neuron	cel-mir-44-5p	cyk-1
Neuron	cel-mir-44-5p	ketn-1
Neuron	cel-mir-44-5p	deb-1
Neuron	cel-mir-44-5p	cdh-3
Neuron	cel-mir-44-5p	cept-1
Neuron	cel-mir-44-5p	unc-82
Neuron	cel-mir-44-5p	C25H3.11
Neuron	cel-mir-44-5p	kcc-1
Neuron	cel-mir-44-5p	F13E9.1
Neuron	cel-mir-44-5p	F48E8.4
Neuron	cel-mir-44-5p	nstp-4
Neuron	cel-mir-44-5p	C38H2.2
Neuron	cel-mir-44-5p	F49E2.1
Neuron	cel-mir-44-5p	Y46G5A.29
Neuron	cel-mir-45-3p	egl-13
Neuron	cel-mir-45-3p	cwn-1
Neuron	cel-mir-45-3p	sup-12
Neuron	cel-mir-45-3p	Y54F10AR.1
Neuron	cel-mir-45-3p	unc-80
Neuron	cel-mir-45-3p	C03A3.2
Neuron	cel-mir-45-3p	unc-14
Neuron	cel-mir-45-3p	nhr-48
Neuron	cel-mir-45-3p	dod-6
Neuron	cel-mir-45-3p	nhx-8
Neuron	cel-mir-45-3p	kin-2
Neuron	cel-mir-45-3p	unc-16
Neuron	cel-mir-45-3p	T04F8.6
Neuron	cel-mir-45-3p	T24B8.4
Neuron	cel-mir-45-3p	F21D12.3
Neuron	cel-mir-45-3p	dnj-7
Neuron	cel-mir-45-3p	snpn-1
Neuron	cel-mir-45-3p	snt-1
Neuron	cel-mir-45-3p	F16F9.4
Neuron	cel-mir-45-3p	pos-1
Neuron	cel-mir-45-3p	eat-16
Neuron	cel-mir-45-3p	cnb-1
Neuron	cel-mir-45-3p	imp-2
Neuron	cel-mir-45-3p	hum-2
Neuron	cel-mir-45-3p	gei-1
Neuron	cel-mir-45-3p	mdt-15
Neuron	cel-mir-45-3p	lin-14
Neuron	cel-mir-45-3p	madf-5
Neuron	cel-mir-45-3p	perm-3
Neuron	cel-mir-45-3p	F09F7.5
Neuron	cel-mir-45-3p	blos-2
Neuron	cel-mir-45-3p	hum-5
Neuron	cel-mir-45-3p	nhr-17
Neuron	cel-mir-45-3p	goa-1
Neuron	cel-mir-45-3p	syd-9
Neuron	cel-mir-45-3p	W05H7.1
Neuron	cel-mir-45-3p	H09F14.1
Neuron	cel-mir-45-3p	unc-108
Neuron	cel-mir-45-3p	cdgs-1
Neuron	cel-mir-45-3p	ttx-7
Neuron	cel-mir-45-3p	crp-1
Neuron	cel-mir-45-3p	C45G3.3
Neuron	cel-mir-45-3p	C38H2.2
Neuron	cel-mir-45-3p	paa-1
Neuron	cel-mir-45-3p	kcc-1
Neuron	cel-mir-45-3p	Y48G9A.9
Neuron	cel-mir-45-3p	dpy-21
Neuron	cel-mir-45-3p	H10D18.5
Neuron	cel-mir-45-3p	dma-1
Neuron	cel-mir-45-3p	acy-1
Neuron	cel-mir-45-3p	F13E9.1
Neuron	cel-mir-45-3p	vav-1
Neuron	cel-mir-45-3p	gly-13
Neuron	cel-mir-45-3p	K10B3.5
Neuron	cel-mir-45-3p	magu-2
Neuron	cel-mir-45-3p	gly-9
Neuron	cel-mir-45-3p	R07G3.8
Neuron	cel-mir-45-3p	vhp-1
Neuron	cel-mir-45-3p	mab-31
Neuron	cel-mir-45-3p	dmd-6
Neuron	cel-mir-45-3p	larp-5
Neuron	cel-mir-45-3p	wip-1
Neuron	cel-mir-45-3p	ZK131.11
Neuron	cel-mir-45-3p	men-1
Neuron	cel-mir-45-3p	nep-26
Neuron	cel-mir-45-3p	cyk-3
Neuron	cel-mir-45-3p	mans-3
Neuron	cel-mir-45-3p	ced-5
Neuron	cel-mir-45-3p	acs-22
Neuron	cel-mir-45-3p	tag-131
Neuron	cel-mir-45-3p	miz-1
Neuron	cel-mir-45-3p	rab-39
Neuron	cel-mir-45-3p	F39H2.3
Neuron	cel-mir-45-3p	C14B9.8
Neuron	cel-mir-45-3p	F53B1.8
Neuron	cel-mir-45-3p	arf-3
Neuron	cel-mir-45-3p	C15H9.5
Neuron	cel-mir-45-3p	bmy-1
Neuron	cel-mir-45-3p	tag-321
Neuron	cel-mir-45-3p	skat-1
Neuron	cel-mir-45-3p	dnj-24
Neuron	cel-mir-45-3p	gpb-1
Neuron	cel-mir-45-3p	bath-40
Neuron	cel-mir-45-3p	F10C2.5
Neuron	cel-mir-47-3p	ldb-1
Neuron	cel-mir-47-3p	let-363
Neuron	cel-mir-47-3p	mbl-1
Neuron	cel-mir-47-3p	Y72A10A.1
Neuron	cel-mir-47-3p	C38H2.2
Neuron	cel-mir-47-3p	Y53C12A.3
Neuron	cel-mir-47-3p	unc-6
Neuron	cel-mir-47-3p	F41G3.6
Neuron	cel-mir-47-3p	hmg-5
Neuron	cel-mir-47-3p	inx-7
Neuron	cel-mir-47-3p	gly-4
Neuron	cel-mir-47-3p	grk-1
Neuron	cel-mir-47-3p	unc-2
Neuron	cel-mir-47-3p	hlb-1
Neuron	cel-mir-47-3p	unc-120
Neuron	cel-mir-47-3p	siah-1
Neuron	cel-mir-47-3p	B0001.4
Neuron	cel-mir-47-3p	tlk-1
Neuron	cel-mir-47-3p	nas-6
Neuron	cel-mir-47-3p	ekl-6
Neuron	cel-mir-47-3p	F16F9.1
Neuron	cel-mir-47-3p	lmd-3
Neuron	cel-mir-47-3p	irx-1
Neuron	cel-mir-47-3p	ulp-4
Neuron	cel-mir-47-3p	F21F3.6
Neuron	cel-mir-47-3p	npr-24
Neuron	cel-mir-47-3p	pptr-2
Neuron	cel-mir-47-3p	T28B11.1
Neuron	cel-mir-47-3p	avr-14
Neuron	cel-mir-47-3p	dmd-10
Neuron	cel-mir-47-3p	F42H10.3
Neuron	cel-mir-47-3p	lst-6
Neuron	cel-mir-47-3p	T22B11.4
Neuron	cel-mir-47-3p	ksr-1
Neuron	cel-mir-47-3p	sul-2
Neuron	cel-mir-47-3p	nud-2
Neuron	cel-mir-47-3p	tbc-12
Neuron	cel-mir-47-3p	kcc-2
Neuron	cel-mir-47-3p	Y102A11A.9
Neuron	cel-mir-47-3p	catp-6
Neuron	cel-mir-48-3p	egl-10
Neuron	cel-mir-48-3p	inx-6
Neuron	cel-mir-48-3p	jmjd-1.2
Neuron	cel-mir-48-3p	wrk-1
Neuron	cel-mir-48-3p	sas-4
Neuron	cel-mir-48-3p	ztf-7
Neuron	cel-mir-48-3p	lmp-1
Neuron	cel-mir-48-3p	evl-14
Neuron	cel-mir-48-3p	C50B6.3
Neuron	cel-mir-48-3p	ent-2
Neuron	cel-mir-48-3p	dmd-10
Neuron	cel-mir-48-3p	F41B4.3
Neuron	cel-mir-48-3p	lin-14
Neuron	cel-mir-48-3p	lin-41
Neuron	cel-mir-48-3p	ntl-3
Neuron	cel-mir-48-3p	F32B5.6
Neuron	cel-mir-48-3p	tbc-10
Neuron	cel-mir-48-3p	col-91
Neuron	cel-mir-48-3p	E02A10.4
Neuron	cel-mir-48-3p	nduf-7
Neuron	cel-mir-48-3p	pitr-1
Neuron	cel-mir-48-3p	ttr-31
Neuron	cel-mir-48-3p	nhr-154
Neuron	cel-mir-48-3p	sel-7
Neuron	cel-mir-48-3p	mdt-26
Neuron	cel-mir-48-5p	mct-6
Neuron	cel-mir-48-5p	T04A8.7
Neuron	cel-mir-48-5p	mak-1
Neuron	cel-mir-48-5p	lmp-1
Neuron	cel-mir-48-5p	inx-6
Neuron	cel-mir-48-5p	twk-44
Neuron	cel-mir-48-5p	vit-6
Neuron	cel-mir-48-5p	nhr-41
Neuron	cel-mir-48-5p	psa-3
Neuron	cel-mir-48-5p	ttr-31
Neuron	cel-mir-49-3p	C15C8.4
Neuron	cel-mir-49-3p	F42H10.3
Neuron	cel-mir-49-3p	pqn-73
Neuron	cel-mir-49-3p	atg-4.2
Neuron	cel-mir-49-3p	hgrs-1
Neuron	cel-mir-49-3p	ncl-1
Neuron	cel-mir-49-3p	Y37A1B.17
Neuron	cel-mir-49-3p	aps-3
Neuron	cel-mir-49-3p	cdh-4
Neuron	cel-mir-49-3p	gex-2
Neuron	cel-mir-49-3p	T24B8.4
Neuron	cel-mir-49-3p	fli-1
Neuron	cel-mir-49-3p	F35A5.1
Neuron	cel-mir-49-3p	tag-275
Neuron	cel-mir-49-3p	R173.3
Neuron	cel-mir-49-3p	miro-1
Neuron	cel-mir-50-5p	twk-25
Neuron	cel-mir-50-5p	del-2
Neuron	cel-mir-50-5p	T24B8.7
Neuron	cel-mir-50-5p	mrck-1
Neuron	cel-mir-50-5p	hid-1
Neuron	cel-mir-50-5p	ptr-11
Neuron	cel-mir-50-5p	lipl-1
Neuron	cel-mir-50-5p	gcy-13
Neuron	cel-mir-50-5p	C35D10.12
Neuron	cel-mir-50-5p	akap-1
Neuron	cel-mir-50-5p	T23B7.3
Neuron	cel-mir-50-5p	ddr-2
Neuron	cel-mir-50-5p	adt-1
Neuron	cel-mir-50-5p	sek-3
Neuron	cel-mir-50-5p	R148.3
Neuron	cel-mir-50-5p	pad-1
Neuron	cel-mir-50-5p	dmsr-8
Neuron	cel-mir-50-5p	pix-1
Neuron	cel-mir-50-5p	tct-1
Neuron	cel-mir-50-5p	npp-7
Neuron	cel-mir-50-5p	rap-1
Neuron	cel-mir-50-5p	let-60
Neuron	cel-mir-50-5p	sulp-1
Neuron	cel-mir-50-5p	dhhc-8
Neuron	cel-mir-50-5p	T01D3.3
Neuron	cel-mir-50-5p	zyg-1
Neuron	cel-mir-50-5p	ZK637.2
Neuron	cel-mir-50-5p	mca-1
Neuron	cel-mir-50-5p	ZK563.2
Neuron	cel-mir-50-5p	pifk-1
Neuron	cel-mir-50-5p	vab-3
Neuron	cel-mir-50-5p	pag-3
Neuron	cel-mir-51-5p	F25D1.3
Neuron	cel-mir-51-5p	trap-1
Neuron	cel-mir-51-5p	ptr-14
Neuron	cel-mir-51-5p	acl-4
Neuron	cel-mir-51-5p	lron-15
Neuron	cel-mir-51-5p	F16C3.2
Neuron	cel-mir-51-5p	F28F5.6
Neuron	cel-mir-51-5p	dgat-2
Neuron	cel-mir-51-5p	T04F3.2
Neuron	cel-mir-51-5p	pqn-72
Neuron	cel-mir-51-5p	cyp-29A4
Neuron	cel-mir-51-5p	sms-3
Neuron	cel-mir-51-5p	dcn-1
Neuron	cel-mir-51-5p	swt-3
Neuron	cel-mir-51-5p	K07A12.8
Neuron	cel-mir-51-5p	R12C12.9
Neuron	cel-mir-51-5p	swt-5
Neuron	cel-mir-51-5p	ptr-22
Neuron	cel-mir-51-5p	ncx-6
Neuron	cel-mir-51-5p	B0410.3
Neuron	cel-mir-51-5p	K08E7.5
Neuron	cel-mir-51-5p	ptr-8
Neuron	cel-mir-51-5p	mig-23
Neuron	cel-mir-51-5p	ptr-18
Neuron	cel-mir-51-5p	ndg-4
Neuron	cel-mir-51-5p	rnt-1
Neuron	cel-mir-51-5p	zyg-11
Neuron	cel-mir-51-5p	mrps-6
Neuron	cel-mir-51-5p	kin-9
Neuron	cel-mir-51-5p	F42H10.3
Neuron	cel-mir-51-5p	C07H4.1
Neuron	cel-mir-51-5p	F46G11.2
Neuron	cel-mir-51-5p	C31H1.8
Neuron	cel-mir-51-5p	Y37A1A.2
Neuron	cel-mir-51-5p	klf-1
Neuron	cel-mir-51-5p	acd-2
Neuron	cel-mir-51-5p	Y57G11A.4
Neuron	cel-mir-51-5p	F41C3.2
Neuron	cel-mir-51-5p	egl-20
Neuron	cel-mir-51-5p	lsm-1
Neuron	cel-mir-51-5p	F26A3.4
Neuron	cel-mir-51-5p	rps-20
Neuron	cel-mir-51-5p	cpna-3
Neuron	cel-mir-51-5p	twk-12
Neuron	cel-mir-51-5p	F46C5.6
Neuron	cel-mir-51-5p	C50B8.5
Neuron	cel-mir-51-5p	C53D6.4
Neuron	cel-mir-51-5p	B0034.1
Neuron	cel-mir-51-5p	prx-2
Neuron	cel-mir-51-5p	tyr-6
Neuron	cel-mir-51-5p	F11E6.3
Neuron	cel-mir-51-5p	R151.4
Neuron	cel-mir-51-5p	K08E4.3
Neuron	cel-mir-51-5p	doxa-1
Neuron	cel-mir-51-5p	ppgn-1
Neuron	cel-mir-51-5p	let-756
Neuron	cel-mir-51-5p	F46C5.10
Neuron	cel-mir-51-5p	ucp-4
Neuron	cel-mir-51-5p	nas-7
Neuron	cel-mir-51-5p	C55C3.1
Neuron	cel-mir-51-5p	nhr-19
Neuron	cel-mir-51-5p	ZK418.7
Neuron	cel-mir-52-5p	lin-12
Neuron	cel-mir-52-5p	B0393.5
Neuron	cel-mir-52-5p	Y57G11C.31
Neuron	cel-mir-52-5p	F32D1.3
Neuron	cel-mir-52-5p	unc-36
Neuron	cel-mir-52-5p	pitr-4
Neuron	cel-mir-52-5p	swt-5
Neuron	cel-mir-52-5p	klf-1
Neuron	cel-mir-52-5p	dpy-20
Neuron	cel-mir-52-5p	F18F11.4
Neuron	cel-mir-52-5p	F14B6.2
Neuron	cel-mir-52-5p	klp-7
Neuron	cel-mir-52-5p	ncx-10
Neuron	cel-mir-52-5p	Y43D4A.5
Neuron	cel-mir-52-5p	F31C3.3
Neuron	cel-mir-52-5p	F45D3.3
Neuron	cel-mir-52-5p	swsn-7
Neuron	cel-mir-52-5p	F46C5.1
Neuron	cel-mir-52-5p	C09G9.5
Neuron	cel-mir-52-5p	C04F12.8
Neuron	cel-mir-52-5p	cnd-1
Neuron	cel-mir-52-5p	T07F12.2
Neuron	cel-mir-52-5p	ZC434.3
Neuron	cel-mir-52-5p	T10G3.3
Neuron	cel-mir-52-5p	igcm-4
Neuron	cel-mir-52-5p	F45D3.4
Neuron	cel-mir-52-5p	F11E6.8
Neuron	cel-mir-52-5p	efn-2
Neuron	cel-mir-52-5p	dnc-1
Neuron	cel-mir-52-5p	ptr-6
Neuron	cel-mir-52-5p	eff-1
Neuron	cel-mir-52-5p	srgp-1
Neuron	cel-mir-52-5p	sms-3
Neuron	cel-mir-52-5p	adt-2
Neuron	cel-mir-52-5p	nhr-35
Neuron	cel-mir-52-5p	ptr-20
Neuron	cel-mir-52-5p	wnk-1
Neuron	cel-mir-52-5p	K08E4.3
Neuron	cel-mir-52-5p	F26E4.7
Neuron	cel-mir-52-5p	frm-7
Neuron	cel-mir-52-5p	mig-23
Neuron	cel-mir-52-5p	Y37A1A.2
Neuron	cel-mir-52-5p	B0252.1
Neuron	cel-mir-52-5p	D2023.1
Neuron	cel-mir-52-5p	nas-31
Neuron	cel-mir-52-5p	W05B2.2
Neuron	cel-mir-53-5p	ptr-18
Neuron	cel-mir-53-5p	dpy-20
Neuron	cel-mir-53-5p	syg-1
Neuron	cel-mir-53-5p	efn-4
Neuron	cel-mir-53-5p	acy-1
Neuron	cel-mir-53-5p	T04F3.2
Neuron	cel-mir-53-5p	pqn-72
Neuron	cel-mir-53-5p	clc-2
Neuron	cel-mir-53-5p	dapk-1
Neuron	cel-mir-53-5p	B0252.1
Neuron	cel-mir-53-5p	F46C5.10
Neuron	cel-mir-53-5p	F14B6.2
Neuron	cel-mir-53-5p	srgp-1
Neuron	cel-mir-53-5p	ncx-6
Neuron	cel-mir-53-5p	C54G4.4
Neuron	cel-mir-53-5p	unc-36
Neuron	cel-mir-53-5p	hlh-14
Neuron	cel-mir-53-5p	hst-1
Neuron	cel-mir-53-5p	mig-1
Neuron	cel-mir-53-5p	npr-27
Neuron	cel-mir-53-5p	ptr-16
Neuron	cel-mir-53-5p	Y37A1A.2
Neuron	cel-mir-53-5p	lin-17
Neuron	cel-mir-53-5p	K08E4.3
Neuron	cel-mir-53-5p	swt-5
Neuron	cel-mir-53-5p	Y43D4A.5
Neuron	cel-mir-53-5p	cnd-1
Neuron	cel-mir-53-5p	inx-18
Neuron	cel-mir-53-5p	efn-2
Neuron	cel-mir-53-5p	tpst-1
Neuron	cel-mir-53-5p	hot-2
Neuron	cel-mir-53-5p	R151.4
Neuron	cel-mir-53-5p	tbck-1
Neuron	cel-mir-53-5p	F13D12.8
Neuron	cel-mir-53-5p	ceh-1
Neuron	cel-mir-53-5p	gpa-3
Neuron	cel-mir-53-5p	F11E6.3
Neuron	cel-mir-53-5p	acd-2
Neuron	cel-mir-53-5p	lsm-1
Neuron	cel-mir-53-5p	phat-3
Neuron	cel-mir-53-5p	F32D1.3
Neuron	cel-mir-53-5p	ptr-3
Neuron	cel-mir-53-5p	kal-1
Neuron	cel-mir-53-5p	mtm-6
Neuron	cel-mir-53-5p	egl-20
Neuron	cel-mir-53-5p	D2023.1
Neuron	cel-mir-53-5p	M01B12.4
Neuron	cel-mir-53-5p	doxa-1
Neuron	cel-mir-54-3p	vhp-1
Neuron	cel-mir-54-3p	ZK131.11
Neuron	cel-mir-54-3p	F32D1.3
Neuron	cel-mir-54-3p	srab-14
Neuron	cel-mir-54-3p	lin-44
Neuron	cel-mir-54-3p	tag-281
Neuron	cel-mir-54-3p	mtm-6
Neuron	cel-mir-54-3p	T12A7.2
Neuron	cel-mir-54-3p	efn-2
Neuron	cel-mir-54-3p	C17G10.7
Neuron	cel-mir-54-3p	unc-36
Neuron	cel-mir-54-3p	igcm-4
Neuron	cel-mir-54-3p	C54G4.4
Neuron	cel-mir-54-3p	ncx-6
Neuron	cel-mir-54-3p	hlh-14
Neuron	cel-mir-54-3p	ptp-3
Neuron	cel-mir-54-3p	ZK154.6
Neuron	cel-mir-54-3p	lact-2
Neuron	cel-mir-54-3p	hst-2
Neuron	cel-mir-54-3p	lpr-1
Neuron	cel-mir-54-3p	F45D3.4
Neuron	cel-mir-54-3p	F08F3.1
Neuron	cel-mir-54-3p	R13H4.5
Neuron	cel-mir-54-3p	ser-4
Neuron	cel-mir-54-3p	hot-2
Neuron	cel-mir-54-3p	F35B12.10
Neuron	cel-mir-54-3p	K01D12.6
Neuron	cel-mir-54-3p	C38C3.6
Neuron	cel-mir-54-3p	inx-18
Neuron	cel-mir-54-3p	skn-1
Neuron	cel-mir-54-3p	unc-79
Neuron	cel-mir-54-3p	clc-2
Neuron	cel-mir-54-3p	nhr-3
Neuron	cel-mir-54-3p	dpy-20
Neuron	cel-mir-54-3p	phat-3
Neuron	cel-mir-54-3p	pdi-6
Neuron	cel-mir-54-3p	F58H1.5
Neuron	cel-mir-54-3p	Y39E4B.6
Neuron	cel-mir-54-3p	T07F12.2
Neuron	cel-mir-54-3p	ZC434.3
Neuron	cel-mir-54-3p	dmsr-4
Neuron	cel-mir-54-3p	cnd-1
Neuron	cel-mir-54-3p	seb-3
Neuron	cel-mir-54-3p	glb-32
Neuron	cel-mir-54-3p	ncx-10
Neuron	cel-mir-54-3p	F46C5.1
Neuron	cel-mir-54-3p	odr-2
Neuron	cel-mir-54-3p	npr-27
Neuron	cel-mir-54-3p	hrg-1
Neuron	cel-mir-54-3p	kal-1
Neuron	cel-mir-54-3p	mig-1
Neuron	cel-mir-54-3p	frpr-9
Neuron	cel-mir-54-3p	F29B9.12
Neuron	cel-mir-54-3p	syg-1
Neuron	cel-mir-54-3p	C30G7.2
Neuron	cel-mir-54-3p	gpa-3
Neuron	cel-mir-54-3p	F13D12.8
Neuron	cel-mir-54-3p	hst-3.2
Neuron	cel-mir-54-3p	egl-20
Neuron	cel-mir-54-3p	T07D1.3
Neuron	cel-mir-54-3p	dnc-1
Neuron	cel-mir-54-3p	M01B12.4
Neuron	cel-mir-54-3p	F14B6.2
Neuron	cel-mir-54-3p	ceh-1
Neuron	cel-mir-54-3p	dmsr-1
Neuron	cel-mir-54-3p	pct-1
Neuron	cel-mir-54-3p	M05D6.9
Neuron	cel-mir-54-3p	lin-17
Neuron	cel-mir-54-3p	acy-1
Neuron	cel-mir-54-3p	klp-7
Neuron	cel-mir-54-3p	efn-4
Neuron	cel-mir-54-3p	cah-2
Neuron	cel-mir-54-3p	pac-1
Neuron	cel-mir-54-3p	Y97E10C.1
[truncated: 15,214 more rows]

## Sheet: Day 1 PITT-miRs
Tissue	miRNAs	Target
Neuron	cel-mir-1-3p	dpy-23
Neuron	cel-mir-1-3p	ztf-11
Neuron	cel-mir-1-3p	Y22D7AR.6
Neuron	cel-mir-1-3p	vha-10
Neuron	cel-mir-1-3p	ZK863.8
Neuron	cel-mir-1-3p	gen-1
Neuron	cel-mir-1-3p	vha-5
Neuron	cel-mir-1-3p	T02G5.7
Neuron	cel-mir-1-3p	F26A1.1
Neuron	cel-mir-1-3p	dpy-2
Neuron	cel-mir-1-3p	smk-1
Neuron	cel-mir-1-3p	skpo-3
Neuron	cel-mir-1-3p	F36G3.1
Neuron	cel-mir-1-3p	F53F1.4
Neuron	cel-mir-1-3p	R10H10.6
Neuron	cel-mir-1-3p	somi-1
Neuron	cel-mir-1-3p	kin-20
Neuron	cel-mir-1-3p	dhhc-14
Neuron	cel-mir-1-3p	lron-11
Neuron	cel-mir-1-3p	T18D3.9
Neuron	cel-mir-1-3p	vha-14
Neuron	cel-mir-1-3p	sad-1
Neuron	cel-mir-1-3p	pap-1
Neuron	cel-mir-1-3p	F40E10.5
Neuron	cel-mir-1-3p	vha-13
Neuron	cel-mir-1-3p	egl-8
Neuron	cel-mir-1-3p	F55C12.5
Neuron	cel-mir-1-3p	ced-3
Neuron	cel-mir-1-3p	vha-15
Neuron	cel-mir-1-3p	gcs-1
Neuron	cel-mir-1-3p	chup-1
Neuron	cel-mir-1-3p	T24G10.2
Neuron	cel-mir-1-3p	sel-1
Neuron	cel-mir-1-3p	vha-11
Neuron	cel-mir-1-3p	F57G12.1
Neuron	cel-mir-1-3p	age-1
Neuron	cel-mir-1-3p	pfn-2
Neuron	cel-mir-1-3p	vha-8
Neuron	cel-mir-1-3p	H27A22.1
Neuron	cel-mir-1-3p	dhs-17
Neuron	cel-mir-1-3p	R148.5
Neuron	cel-mir-1-3p	D2092.6
Neuron	cel-mir-1-3p	snf-3
Neuron	cel-mir-1-3p	pho-5
Neuron	cel-mir-1-3p	sdn-1
Neuron	cel-mir-1-3p	nhr-23
Neuron	cel-mir-1-3p	T10H10.2
Neuron	cel-mir-1-3p	uda-1
Neuron	cel-mir-1-3p	F10D7.2
Neuron	cel-mir-1-3p	plc-3
Neuron	cel-mir-1-3p	F09E5.8
Neuron	cel-mir-1-3p	Y106G6E.4
Neuron	cel-mir-1-3p	vha-4
Neuron	cel-mir-1-3p	nos-3
Neuron	cel-mir-1-3p	ttll-5
Neuron	cel-mir-1-3p	T09A12.5
Neuron	cel-mir-1-3p	gmeb-2
Neuron	cel-mir-1-3p	jun-1
Neuron	cel-mir-1-3p	vha-12
Neuron	cel-mir-1-3p	T23F11.4
Neuron	cel-mir-1-3p	nep-1
Neuron	cel-mir-1-3p	vha-2
Neuron	cel-mir-1-3p	mlk-1
Neuron	cel-mir-1-3p	T23B5.3
Neuron	cel-mir-1-3p	C09F5.1
Neuron	cel-mir-1-3p	alh-4
Neuron	cel-mir-1-3p	B0495.7
Neuron	cel-mir-1-3p	pqn-62
Neuron	cel-mir-1-3p	C34D10.2
Neuron	cel-mir-1-3p	Y59E9AL.4
Neuron	cel-mir-1-3p	sek-1
Neuron	cel-mir-1-3p	apa-2
Neuron	cel-mir-1-3p	T10E9.3
Neuron	cel-mir-1-3p	fbn-1
Neuron	cel-mir-1-3p	pde-2
Neuron	cel-mir-1-3p	snx-14
Neuron	cel-mir-1-3p	pept-3
Neuron	cel-mir-1-3p	gpx-5
Neuron	cel-mir-1-3p	alh-9
Neuron	cel-mir-1-3p	qdpr-1
Neuron	cel-mir-1-3p	ncx-1
Neuron	cel-mir-1-3p	gly-3
Neuron	cel-mir-1-3p	vha-19
Neuron	cel-mir-1-3p	F59C12.3
Neuron	cel-mir-1-3p	ras-2
Neuron	cel-mir-1-3p	nkb-3
Neuron	cel-mir-1-3p	apl-1
Neuron	cel-mir-1-3p	eat-6
Neuron	cel-mir-1-3p	T19A5.3
Neuron	cel-mir-1-3p	C48E7.1
Neuron	cel-mir-1-3p	gale-1
Neuron	cel-mir-1-3p	C09D4.4
Neuron	cel-mir-1-3p	sax-2
Neuron	cel-mir-1-3p	T20B12.7
Neuron	cel-mir-1-5p	dhhc-14
Neuron	cel-mir-1-5p	kin-20
Neuron	cel-mir-1-5p	B0495.7
Neuron	cel-mir-1-5p	Y32F6B.1
Neuron	cel-mir-1-5p	R10H10.6
Neuron	cel-mir-1-5p	gale-1
Neuron	cel-mir-1-5p	Y71H10B.1
Neuron	cel-mir-1-5p	vha-14
Neuron	cel-mir-1-5p	C33C12.10
Neuron	cel-mir-1-5p	vha-8
Neuron	cel-mir-1-5p	mct-6
Neuron	cel-mir-1-5p	ifb-2
Neuron	cel-mir-1-5p	vha-13
Neuron	cel-mir-1-5p	T18D3.9
Neuron	cel-mir-1-5p	Y106G6E.4
Neuron	cel-mir-1-5p	vha-4
Neuron	cel-mir-1-5p	acly-1
Neuron	cel-mir-1-5p	F54C8.7
Neuron	cel-mir-1-5p	mlk-1
Neuron	cel-mir-1-5p	ttll-5
Neuron	cel-mir-1-5p	lir-3
Neuron	cel-mir-1-5p	plc-3
Neuron	cel-mir-1-5p	T25B9.3
Neuron	cel-mir-1-5p	emc-2
Neuron	cel-mir-1-5p	ets-4
Neuron	cel-mir-1-5p	sqst-1
Neuron	cel-mir-1-5p	ncx-1
Neuron	cel-mir-1-5p	skat-1
Neuron	cel-mir-1-5p	sax-2
Neuron	cel-mir-1-5p	C07A12.7
Neuron	cel-mir-1-5p	T10H10.2
Neuron	cel-mir-1-5p	hpo-18
Neuron	cel-mir-1-5p	K03H1.7
Neuron	cel-mir-1-5p	vha-11
Neuron	cel-mir-1-5p	pst-2
Neuron	cel-mir-1-5p	gcs-1
Neuron	cel-mir-1-5p	pfn-2
Neuron	cel-mir-1-5p	scpl-3
Neuron	cel-mir-1-5p	vha-17
Neuron	cel-mir-1-5p	C48B6.10
Neuron	cel-mir-1-5p	vha-9
Neuron	cel-mir-1-5p	vha-15
Neuron	cel-mir-1-5p	acs-1
Neuron	cel-mir-1-5p	F49C12.12
Neuron	cel-mir-1-5p	jmjd-5
Neuron	cel-mir-1-5p	nep-1
Neuron	cel-mir-1-5p	catp-8
Neuron	cel-mir-1-5p	pqn-63
Neuron	cel-mir-1-5p	apl-1
Neuron	cel-mir-1-5p	nkb-3
Neuron	cel-mir-1-5p	ZK863.8
Neuron	cel-mir-1-5p	copb-2
Neuron	cel-mir-1-5p	alh-4
Neuron	cel-mir-1-5p	vha-12
Neuron	cel-mir-1-5p	prx-14
Neuron	cel-mir-1-5p	ntl-4
Neuron	cel-mir-1-5p	hyl-2
Neuron	cel-mir-1-5p	uda-1
Neuron	cel-mir-1-5p	F36G3.1
Neuron	cel-mir-1-5p	patr-1
Neuron	cel-mir-1-5p	Y62E10A.2
Neuron	cel-mir-1-5p	F37B12.3
Neuron	cel-mir-1-5p	lron-11
Neuron	cel-mir-1-5p	F10D7.2
Neuron	cel-mir-1-5p	F09G8.7
Neuron	cel-mir-1-5p	tsp-1
Neuron	cel-mir-1-5p	ZC449.7
Neuron	cel-mir-1-5p	H01G02.1
Neuron	cel-mir-1-5p	Y22D7AR.6
Neuron	cel-mir-1-5p	vha-3
Neuron	cel-mir-1-5p	vha-19
Neuron	cel-mir-1-5p	C09D4.4
Neuron	cel-mir-1-5p	cebp-2
Neuron	cel-mir-1-5p	alh-9
Neuron	cel-mir-1-5p	vha-10
Neuron	cel-mir-1-5p	nrfl-1
Neuron	cel-mir-1-5p	gpx-5
Neuron	cel-mir-1-5p	grl-4
Neuron	cel-mir-1-5p	skpo-3
Neuron	cel-mir-1-5p	C48E7.1
Neuron	cel-mir-1-5p	cec-3
Neuron	cel-mir-1-5p	vha-16
Neuron	cel-mir-1-5p	vha-2
Neuron	cel-mir-228-5p	mboa-2
Neuron	cel-mir-228-5p	mml-1
Neuron	cel-mir-228-5p	tre-1
Neuron	cel-mir-228-5p	pho-12
Neuron	cel-mir-228-5p	gcs-1
Neuron	cel-mir-228-5p	eea-1
Neuron	cel-mir-228-5p	Y52B11A.8
Neuron	cel-mir-228-5p	ZK899.1
Neuron	cel-mir-228-5p	nac-1
Neuron	cel-mir-228-5p	daf-12
Neuron	cel-mir-228-5p	tim-1
Neuron	cel-mir-228-5p	sul-3
Neuron	cel-mir-228-5p	acn-1
Neuron	cel-mir-228-5p	mmcm-1
Neuron	cel-mir-228-5p	alh-9
Neuron	cel-mir-228-5p	arf-6
Neuron	cel-mir-228-5p	pcca-1
Neuron	cel-mir-228-5p	Y76A2B.5
Neuron	cel-mir-228-5p	dab-1
Neuron	cel-mir-228-5p	F41E6.5
Neuron	cel-mir-228-5p	jamp-1
Neuron	cel-mir-228-5p	F27D4.7
Neuron	cel-mir-228-5p	cye-1
Neuron	cel-mir-228-5p	fln-1
Neuron	cel-mir-228-5p	mam-2
Neuron	cel-mir-228-5p	frm-7
Neuron	cel-mir-228-5p	W01C8.5
Neuron	cel-mir-228-5p	hbl-1
Neuron	cel-mir-228-5p	T10H10.2
Neuron	cel-mir-228-5p	T19A5.3
Neuron	cel-mir-228-5p	C08G9.2
Neuron	cel-mir-228-5p	acl-9
Neuron	cel-mir-228-5p	T22B7.7
Neuron	cel-mir-228-5p	alh-8
Neuron	cel-mir-228-5p	fil-1
Neuron	cel-mir-228-5p	bca-2
Neuron	cel-mir-228-5p	T04F8.2
Neuron	cel-mir-228-5p	mlt-7
Neuron	cel-mir-228-5p	fat-2
Neuron	cel-mir-228-5p	Y62E10A.13
Neuron	cel-mir-228-5p	mmab-1
Neuron	cel-mir-228-5p	ksr-2
Neuron	cel-mir-228-5p	faah-2
Neuron	cel-mir-228-5p	ttx-3
Neuron	cel-mir-228-5p	E01A2.1
Neuron	cel-mir-228-5p	elt-3
Neuron	cel-mir-228-5p	F29B9.8
Neuron	cel-mir-228-5p	mce-1
Neuron	cel-mir-228-5p	H18N23.2
Neuron	cel-mir-228-5p	gly-6
Neuron	cel-mir-230-3p	R08D7.7
Neuron	cel-mir-230-3p	lact-3
Neuron	cel-mir-230-3p	mig-6
Neuron	cel-mir-230-3p	icd-1
Neuron	cel-mir-230-3p	glp-1
Neuron	cel-mir-230-3p	oma-1
Neuron	cel-mir-230-3p	mex-5
Neuron	cel-mir-230-3p	jmjd-2
Neuron	cel-mir-230-3p	gld-1
Neuron	cel-mir-230-3p	atn-1
Neuron	cel-mir-230-3p	C36B1.14
Neuron	cel-mir-230-3p	B0393.3
Neuron	cel-mir-230-3p	pars-1
Neuron	cel-mir-230-3p	sqd-1
Neuron	cel-mir-230-3p	C50F2.4
Neuron	cel-mir-230-3p	Y43D4A.5
Neuron	cel-mir-230-3p	dnj-7
Neuron	cel-mir-230-3p	smg-3
Neuron	cel-mir-230-5p	glp-1
Neuron	cel-mir-230-5p	C48B6.9
Neuron	cel-mir-230-5p	jmjd-2
Neuron	cel-mir-230-5p	cyk-4
Neuron	cel-mir-230-5p	smg-3
Neuron	cel-mir-230-5p	F35C11.5
Neuron	cel-mir-230-5p	Y43D4A.5
Neuron	cel-mir-230-5p	sqd-1
Neuron	cel-mir-230-5p	ceh-32
Neuron	cel-mir-230-5p	nas-4
Neuron	cel-mir-230-5p	dnj-7
Neuron	cel-mir-230-5p	atn-1
Neuron	cel-mir-230-5p	lact-3
Neuron	cel-mir-230-5p	mig-6
Neuron	cel-mir-230-5p	Y70D2A.1
Neuron	cel-mir-230-5p	cpn-3
Neuron	cel-mir-230-5p	R03C1.1
Neuron	cel-mir-230-5p	unc-15
Neuron	cel-mir-230-5p	icd-1
Neuron	cel-mir-230-5p	R08D7.7
Neuron	cel-mir-230-5p	B0393.3
Neuron	cel-mir-230-5p	mex-6
Neuron	cel-mir-230-5p	pars-1
Neuron	cel-mir-230-5p	C50F2.4
Neuron	cel-mir-230-5p	lin-14
Neuron	cel-mir-230-5p	K09A9.6
Neuron	cel-mir-230-5p	oma-1
Neuron	cel-mir-230-5p	cbn-1
Neuron	cel-mir-234-3p	R09H10.5
Neuron	cel-mir-234-3p	C47E8.1
Neuron	cel-mir-234-3p	sec-24.2
Neuron	cel-mir-234-3p	snf-3
Neuron	cel-mir-234-3p	F42F12.4
Neuron	cel-mir-234-3p	ulp-4
Neuron	cel-mir-234-3p	egal-1
Neuron	cel-mir-234-3p	C52B9.4
Neuron	cel-mir-234-3p	ran-5
Neuron	cel-mir-234-3p	cat-4
Neuron	cel-mir-234-3p	glf-1
Neuron	cel-mir-234-3p	mab-31
Neuron	cel-mir-234-3p	lbp-5
Neuron	cel-mir-234-3p	vha-8
Neuron	cel-mir-234-3p	F57A8.7
Neuron	cel-mir-234-3p	vha-13
Neuron	cel-mir-234-3p	D1086.3
Neuron	cel-mir-234-3p	ehs-1
Neuron	cel-mir-235-3p	ced-7
Neuron	cel-mir-235-3p	R06C7.6
Neuron	cel-mir-235-3p	trxr-1
Neuron	cel-mir-235-3p	C34D4.4
Neuron	cel-mir-235-3p	fkh-7
Neuron	cel-mir-235-3p	C03A3.2
Neuron	cel-mir-235-3p	ral-1
Neuron	cel-mir-235-3p	kin-18
Neuron	cel-mir-235-3p	math-33
Neuron	cel-mir-235-3p	R09H10.5
Neuron	cel-mir-235-3p	Y47G6A.18
Neuron	cel-mir-235-3p	dbn-1
Neuron	cel-mir-235-3p	dsbn-1
Neuron	cel-mir-235-3p	T16G1.9
Neuron	cel-mir-235-3p	hpo-13
Neuron	cel-mir-235-3p	C14H10.3
Neuron	cel-mir-235-3p	cut-3
Neuron	cel-mir-235-3p	T10C6.6
Neuron	cel-mir-235-3p	pros-1
Neuron	cel-mir-235-3p	F08C6.5
Neuron	cel-mir-235-3p	pqn-32
Neuron	cel-mir-235-3p	unc-11
Neuron	cel-mir-235-3p	glrx-22
Neuron	cel-mir-235-3p	ile-2
Neuron	cel-mir-235-3p	cut-6
Neuron	cel-mir-235-3p	egal-1
Neuron	cel-mir-235-3p	T13C2.6
Neuron	cel-mir-235-3p	cogc-6
Neuron	cel-mir-235-3p	F49E2.5
Neuron	cel-mir-235-3p	Y44A6D.3
Neuron	cel-mir-235-3p	ran-5
Neuron	cel-mir-235-3p	C52B9.4
Neuron	cel-mir-235-3p	F15A8.6
Neuron	cel-mir-235-3p	ifc-2
Neuron	cel-mir-235-3p	gpc-1
Neuron	cel-mir-235-3p	C32F10.4
Neuron	cel-mir-235-3p	sur-7
Neuron	cel-mir-235-3p	ZC506.1
Neuron	cel-mir-235-3p	stc-1
Neuron	cel-mir-235-3p	mel-11
Neuron	cel-mir-235-3p	mab-31
Neuron	cel-mir-235-3p	igeg-2
Neuron	cel-mir-236-3p	pccb-1
Neuron	cel-mir-236-3p	pde-1
Neuron	cel-mir-236-3p	exc-7
Neuron	cel-mir-236-3p	C07C7.1
Neuron	cel-mir-236-3p	K07H8.2
Neuron	cel-mir-236-3p	egl-46
Neuron	cel-mir-236-3p	anmt-2
Neuron	cel-mir-236-3p	F38H4.3
Neuron	cel-mir-236-3p	cyy-1
Neuron	cel-mir-236-3p	gei-3
Neuron	cel-mir-236-3p	F54E4.3
Neuron	cel-mir-236-3p	lec-3
Neuron	cel-mir-236-3p	ncs-3
Neuron	cel-mir-236-3p	cam-1
Neuron	cel-mir-236-3p	aat-3
Neuron	cel-mir-236-3p	T25E4.1
Neuron	cel-mir-236-3p	Y47D3B.6
Neuron	cel-mir-236-3p	pat-9
Neuron	cel-mir-236-3p	tcer-1
Neuron	cel-mir-236-3p	tps-1
Neuron	cel-mir-236-3p	ctbp-1
Neuron	cel-mir-236-3p	ark-1
Neuron	cel-mir-236-3p	anmt-3
Neuron	cel-mir-236-3p	T04C9.1
Neuron	cel-mir-236-3p	unc-18
Neuron	cel-mir-236-3p	rhgf-2
Neuron	cel-mir-236-3p	vab-3
Neuron	cel-mir-236-3p	cgef-1
Neuron	cel-mir-236-3p	unc-44
Neuron	cel-mir-236-3p	lin-14
Neuron	cel-mir-236-3p	twk-14
Neuron	cel-mir-236-3p	cdh-4
Neuron	cel-mir-236-3p	C11E4.6
Neuron	cel-mir-236-3p	F13E6.1
Neuron	cel-mir-236-3p	Y24F12A.1
Neuron	cel-mir-236-3p	unc-132
Neuron	cel-mir-236-3p	paqr-1
Neuron	cel-mir-236-3p	kin-29
Neuron	cel-mir-236-3p	unc-33
Neuron	cel-mir-236-3p	ZC443.3
Neuron	cel-mir-236-3p	Y17G9B.8
Neuron	cel-mir-236-3p	npp-5
Neuron	cel-mir-236-3p	magi-1
Neuron	cel-mir-236-3p	pcca-1
Neuron	cel-mir-236-3p	lag-1
Neuron	cel-mir-236-3p	T28B11.1
Neuron	cel-mir-236-3p	C46C2.2
Neuron	cel-mir-236-3p	pqn-26
Neuron	cel-mir-236-3p	slc-17.2
Neuron	cel-mir-236-3p	sel-10
Neuron	cel-mir-236-3p	vang-1
Neuron	cel-mir-236-3p	snb-1
Neuron	cel-mir-236-3p	F57A8.1
Neuron	cel-mir-236-3p	ric-4
Neuron	cel-mir-236-3p	T28D6.4
Neuron	cel-mir-236-3p	ima-3
Neuron	cel-mir-236-3p	mca-3
Neuron	cel-mir-236-3p	R148.5
Neuron	cel-mir-236-3p	larp-5
Neuron	cel-mir-236-3p	ZK816.1
Neuron	cel-mir-236-3p	nhl-1
Neuron	cel-mir-236-3p	DH11.5
Neuron	cel-mir-236-3p	rab-30
Neuron	cel-mir-236-3p	ZK1127.6
Neuron	cel-mir-236-3p	pho-7
Neuron	cel-mir-236-3p	K10C3.4
Neuron	cel-mir-236-3p	dmsr-1
Neuron	cel-mir-236-3p	sym-2
Neuron	cel-mir-236-3p	irx-1
Neuron	cel-mir-236-3p	F07C6.4
Neuron	cel-mir-236-3p	ptc-1
Neuron	cel-mir-236-3p	ipgm-1
Neuron	cel-mir-236-3p	sem-2
Neuron	cel-mir-236-3p	cya-1
Neuron	cel-mir-236-3p	sto-4
Neuron	cel-mir-236-3p	best-15
Neuron	cel-mir-236-3p	sax-7
Neuron	cel-mir-237-5p	gei-1
Neuron	cel-mir-237-5p	F26E4.7
Neuron	cel-mir-237-5p	crh-2
Neuron	cel-mir-237-5p	let-502
Neuron	cel-mir-237-5p	Y77E11A.14
Neuron	cel-mir-237-5p	nud-2
Neuron	cel-mir-237-5p	F53A10.2
Neuron	cel-mir-240-3p	lfe-2
Neuron	cel-mir-240-3p	trx-3
Neuron	cel-mir-240-3p	set-4
Neuron	cel-mir-240-3p	dpy-11
Neuron	cel-mir-240-3p	lfe-2
Neuron	cel-mir-240-3p	trx-3
Neuron	cel-mir-240-3p	set-4
Neuron	cel-mir-240-3p	dpy-11
Neuron	cel-mir-241-3p	lmp-1
Neuron	cel-mir-241-3p	vit-6
Neuron	cel-mir-241-3p	F41B4.3
Neuron	cel-mir-241-3p	ets-9
Neuron	cel-mir-241-3p	rnt-1
Neuron	cel-mir-241-3p	crn-6
Neuron	cel-mir-241-3p	mdf-2
Neuron	cel-mir-241-3p	T25D10.4
Neuron	cel-mir-241-3p	T20G5.9
Neuron	cel-mir-241-3p	nhr-84
Neuron	cel-mir-241-3p	mdt-26
Neuron	cel-mir-241-5p	ets-9
Neuron	cel-mir-241-5p	psa-3
Neuron	cel-mir-241-5p	vit-6
Neuron	cel-mir-241-5p	ephx-1
Neuron	cel-mir-241-5p	mab-31
Neuron	cel-mir-241-5p	kin-20
Neuron	cel-mir-241-5p	nhr-41
Neuron	cel-mir-241-5p	T25D10.4
Neuron	cel-mir-241-5p	crn-6
Neuron	cel-mir-241-5p	nhr-138
Neuron	cel-mir-241-5p	C34D10.1
Neuron	cel-mir-241-5p	mak-1
Neuron	cel-mir-241-5p	nhr-84
Neuron	cel-mir-241-5p	tsp-9
Neuron	cel-mir-241-5p	C18H7.1
Neuron	cel-mir-244-5p	sec-24.2
Neuron	cel-mir-244-5p	ZC443.3
Neuron	cel-mir-244-5p	dnj-20
Neuron	cel-mir-244-5p	patr-1
Neuron	cel-mir-244-5p	rom-4
Neuron	cel-mir-244-5p	gly-7
Neuron	cel-mir-244-5p	gly-10
Neuron	cel-mir-244-5p	lin-45
Neuron	cel-mir-245-3p	M60.4
Neuron	cel-mir-245-3p	Y57G11B.2
Neuron	cel-mir-245-3p	pqn-73
Neuron	cel-mir-245-3p	ajm-1
Neuron	cel-mir-245-3p	C03H12.1
Neuron	cel-mir-245-3p	Y65B4BL.1
Neuron	cel-mir-245-3p	ifb-1
Neuron	cel-mir-245-3p	ras-1
Neuron	cel-mir-245-3p	T03G11.9
Neuron	cel-mir-245-3p	prk-2
Neuron	cel-mir-245-3p	F07F6.4
Neuron	cel-mir-246-3p	catp-7
Neuron	cel-mir-246-3p	jamp-1
Neuron	cel-mir-246-3p	clh-3
Neuron	cel-mir-246-3p	rskn-2
Neuron	cel-mir-246-3p	Y32F6A.4
Neuron	cel-mir-246-3p	pbs-5
Neuron	cel-mir-246-3p	mboa-2
Neuron	cel-mir-246-3p	mop-25.2
Neuron	cel-mir-246-3p	ZK1290.14
Neuron	cel-mir-246-3p	pmp-1
Neuron	cel-mir-246-3p	fil-1
Neuron	cel-mir-246-3p	dnj-24
Neuron	cel-mir-246-3p	tth-1
Neuron	cel-mir-246-3p	gck-1
Neuron	cel-mir-246-3p	fib-1
Neuron	cel-mir-246-3p	F54B11.5
Neuron	cel-mir-246-3p	T09A12.5
Neuron	cel-mir-246-3p	C05D2.10
Neuron	cel-mir-246-3p	hint-3
Neuron	cel-mir-246-3p	F15A8.6
Neuron	cel-mir-246-3p	vha-1
Neuron	cel-mir-246-3p	esyt-2
Neuron	cel-mir-246-3p	F02E9.7
Neuron	cel-mir-246-3p	let-92
Neuron	cel-mir-246-3p	valv-1
Neuron	cel-mir-246-3p	F26A3.4
Neuron	cel-mir-246-3p	rsp-2
Neuron	cel-mir-246-3p	ets-4
Neuron	cel-mir-246-3p	M01H9.3
Neuron	cel-mir-246-3p	T05C1.1
Neuron	cel-mir-250-3p	lim-8
Neuron	cel-mir-250-3p	K01A12.3
Neuron	cel-mir-250-3p	C44B7.7
Neuron	cel-mir-250-3p	ostb-1
Neuron	cel-mir-250-3p	akir-1
Neuron	cel-mir-250-3p	tol-1
Neuron	cel-mir-250-3p	nhr-4
Neuron	cel-mir-250-3p	T28B4.1
Neuron	cel-mir-250-3p	nhr-49
Neuron	cel-mir-250-3p	tbc-17
Neuron	cel-mir-250-3p	egl-38
Neuron	cel-mir-250-3p	Y56A3A.2
Neuron	cel-mir-250-3p	W03G11.4
Neuron	cel-mir-250-3p	C08G9.1
Neuron	cel-mir-250-3p	C35C5.10
Neuron	cel-mir-250-3p	ina-1
Neuron	cel-mir-250-3p	rab-14
Neuron	cel-mir-250-3p	ima-3
Neuron	cel-mir-250-3p	T14G10.5
Neuron	cel-mir-250-3p	ipla-1
Neuron	cel-mir-250-3p	F53C11.5
Neuron	cel-mir-250-3p	C46F11.6
Neuron	cel-mir-250-3p	cdc-42
Neuron	cel-mir-250-3p	egl-9
Neuron	cel-mir-250-3p	seb-3
Neuron	cel-mir-250-3p	pes-4
Neuron	cel-mir-250-3p	vab-1
Neuron	cel-mir-250-3p	jamp-1
Neuron	cel-mir-250-3p	syx-5
Neuron	cel-mir-250-3p	ZC506.1
Neuron	cel-mir-250-3p	dhs-30
Neuron	cel-mir-250-3p	wwp-1
Neuron	cel-mir-250-3p	vps-45
Neuron	cel-mir-250-3p	daf-16
Neuron	cel-mir-250-3p	kdin-1
Neuron	cel-mir-250-3p	otub-2
Neuron	cel-mir-250-3p	T04C9.1
Neuron	cel-mir-250-3p	T19D2.2
Neuron	cel-mir-250-3p	C43H6.3
Neuron	cel-mir-250-3p	blos-2
Neuron	cel-mir-250-3p	F38A5.2
Neuron	cel-mir-250-3p	R07A4.2
Neuron	cel-mir-250-3p	acr-16
Neuron	cel-mir-250-3p	pld-1
Neuron	cel-mir-250-3p	bath-40
Neuron	cel-mir-250-3p	mec-2
Neuron	cel-mir-250-3p	nbet-1
Neuron	cel-mir-250-3p	hpk-1
Neuron	cel-mir-250-3p	catp-8
Neuron	cel-mir-250-3p	F31E3.2
Neuron	cel-mir-250-3p	btbd-10
Neuron	cel-mir-250-3p	pxf-1
Neuron	cel-mir-250-3p	sma-9
Neuron	cel-mir-250-3p	tag-296
Neuron	cel-mir-250-3p	M110.3
Neuron	cel-mir-250-3p	odr-8
Neuron	cel-mir-250-3p	Y65A5A.1
Neuron	cel-mir-250-3p	flp-12
Neuron	cel-mir-250-3p	C29H12.2
Neuron	cel-mir-250-3p	tbcb-1
Neuron	cel-mir-250-3p	vav-1
Neuron	cel-mir-250-3p	zyg-11
Neuron	cel-mir-250-3p	C34B7.2
Neuron	cel-mir-250-3p	cogc-5
Neuron	cel-mir-250-3p	slc-17.4
Neuron	cel-mir-250-3p	kcnl-1
Neuron	cel-mir-250-3p	lin-10
Neuron	cel-mir-250-3p	K10G9.2
Neuron	cel-mir-250-3p	C09F5.3
Neuron	cel-mir-250-3p	gsa-1
Neuron	cel-mir-250-3p	mab-10
Neuron	cel-mir-250-3p	gos-28
Neuron	cel-mir-250-3p	C18E9.2
Neuron	cel-mir-250-3p	rskn-1
Neuron	cel-mir-250-3p	ZC487.1
Neuron	cel-mir-250-3p	ptp-3
Neuron	cel-mir-250-3p	F15G9.5
Neuron	cel-mir-250-3p	bre-3
Neuron	cel-mir-250-3p	tat-5
Neuron	cel-mir-250-3p	K07H8.2
Neuron	cel-mir-250-3p	tax-6
Neuron	cel-mir-250-3p	gfat-1
Neuron	cel-mir-250-3p	rab-6.2
Neuron	cel-mir-250-3p	cah-6
Neuron	cel-mir-250-3p	ZK287.1
Neuron	cel-mir-250-3p	fut-1
Neuron	cel-mir-250-3p	F32B5.7
Neuron	cel-mir-250-3p	C48E7.6
Neuron	cel-mir-250-3p	atf-8
Neuron	cel-mir-250-3p	dsbn-1
Neuron	cel-mir-250-3p	faah-2
Neuron	cel-mir-250-3p	panl-3
Neuron	cel-mir-250-3p	trk-1
Neuron	cel-mir-250-3p	rgl-1
Neuron	cel-mir-250-3p	lin-23
Neuron	cel-mir-250-3p	scp-1
Neuron	cel-mir-250-3p	C39D10.2
Neuron	cel-mir-250-3p	C30G7.2
Neuron	cel-mir-250-3p	gln-1
Neuron	cel-mir-250-3p	F53B1.3
Neuron	cel-mir-250-3p	pkn-1
Neuron	cel-mir-250-3p	pqn-96
Neuron	cel-mir-250-3p	aps-1
Neuron	cel-mir-250-3p	chat-1
Neuron	cel-mir-250-3p	unc-32
Neuron	cel-mir-250-3p	ppk-1
Neuron	cel-mir-250-3p	dnj-25
Neuron	cel-mir-250-3p	lgc-53
Neuron	cel-mir-250-3p	mtm-3
Neuron	cel-mir-250-3p	dmd-6
Neuron	cel-mir-250-3p	mec-8
Neuron	cel-mir-250-3p	Y45F3A.4
Neuron	cel-mir-250-3p	apg-1
Neuron	cel-mir-250-3p	tsn-1
Neuron	cel-mir-250-3p	insc-1
Neuron	cel-mir-250-3p	magu-2
Neuron	cel-mir-250-3p	larp-5
Neuron	cel-mir-250-3p	gap-2
Neuron	cel-mir-250-3p	mig-38
Neuron	cel-mir-250-3p	R11A5.6
Neuron	cel-mir-250-3p	F10G8.8
Neuron	cel-mir-250-3p	Y73F8A.5
Neuron	cel-mir-250-3p	rimb-1
Neuron	cel-mir-250-3p	F11A10.6
Neuron	cel-mir-250-3p	zfp-3
Neuron	cel-mir-250-3p	par-1
Neuron	cel-mir-250-3p	hgap-2
Neuron	cel-mir-250-3p	F22B5.10
Neuron	cel-mir-250-3p	ZK470.2
Neuron	cel-mir-250-3p	gdi-1
Neuron	cel-mir-250-3p	unc-18
Neuron	cel-mir-250-3p	lin-26
Neuron	cel-mir-250-3p	rhgf-2
Neuron	cel-mir-250-3p	alr-1
Neuron	cel-mir-250-3p	F42C5.9
Neuron	cel-mir-250-3p	ZK816.1
Neuron	cel-mir-250-3p	jmjd-5
Neuron	cel-mir-250-3p	kcnl-2
Neuron	cel-mir-250-3p	D2023.3
Neuron	cel-mir-250-3p	unc-3
Neuron	cel-mir-250-3p	M04F3.4
Neuron	cel-mir-250-3p	W02D3.4
Neuron	cel-mir-250-3p	F54D1.6
Neuron	cel-mir-250-3p	ksr-1
Neuron	cel-mir-250-3p	T22C1.3
Neuron	cel-mir-250-3p	nhr-1
Neuron	cel-mir-250-3p	chd-7
Neuron	cel-mir-250-3p	irk-3
Neuron	cel-mir-250-3p	dmsr-7
Neuron	cel-mir-250-3p	lit-1
Neuron	cel-mir-250-3p	D2013.6
Neuron	cel-mir-250-3p	rpy-1
Neuron	cel-mir-250-3p	copd-1
Neuron	cel-mir-250-3p	sec-16
Neuron	cel-mir-250-3p	unc-76
Neuron	cel-mir-250-3p	hpo-30
Neuron	cel-mir-250-3p	F10G7.5
Neuron	cel-mir-250-3p	klp-12
Neuron	cel-mir-250-3p	lin-39
Neuron	cel-mir-250-3p	mtm-6
Neuron	cel-mir-250-3p	fut-8
Neuron	cel-mir-250-3p	rskd-1
Neuron	cel-mir-250-3p	M02B1.3
Neuron	cel-mir-250-3p	unc-98
Neuron	cel-mir-250-3p	daf-12
Neuron	cel-mir-250-3p	let-2
Neuron	cel-mir-250-3p	unc-104
Neuron	cel-mir-250-3p	ZK858.6
Neuron	cel-mir-250-3p	Y48G9A.9
Neuron	cel-mir-250-3p	sek-1
Neuron	cel-mir-250-3p	Y92H12A.5
Neuron	cel-mir-250-3p	mdt-15
Neuron	cel-mir-250-3p	ptp-1
Neuron	cel-mir-250-3p	F21D5.7
Neuron	cel-mir-250-3p	somi-1
Neuron	cel-mir-250-3p	samp-1
Neuron	cel-mir-250-3p	hlh-30
Neuron	cel-mir-250-3p	let-526
Neuron	cel-mir-250-3p	mvk-1
Neuron	cel-mir-250-3p	gbb-1
Neuron	cel-mir-250-3p	cam-1
Neuron	cel-mir-250-3p	F07C6.4
Neuron	cel-mir-250-3p	ccm-3
Neuron	cel-mir-250-3p	dgk-5
Neuron	cel-mir-250-3p	dbl-1
Neuron	cel-mir-250-3p	F20D1.3
Neuron	cel-mir-250-3p	rabs-5
Neuron	cel-mir-250-3p	csnk-1
Neuron	cel-mir-250-3p	madf-4
Neuron	cel-mir-250-3p	ZK682.7
Neuron	cel-mir-250-3p	T07D1.2
Neuron	cel-mir-250-3p	C53B4.3
Neuron	cel-mir-250-3p	mig-22
Neuron	cel-mir-250-3p	ced-10
Neuron	cel-mir-250-3p	sem-4
Neuron	cel-mir-250-3p	T09A5.4
Neuron	cel-mir-250-3p	wsp-1
Neuron	cel-mir-250-3p	glc-4
Neuron	cel-mir-250-3p	vha-16
Neuron	cel-mir-250-5p	scp-1
Neuron	cel-mir-250-5p	tag-68
Neuron	cel-mir-250-5p	fkb-6
Neuron	cel-mir-250-5p	odr-8
Neuron	cel-mir-250-5p	F32B5.7
Neuron	cel-mir-250-5p	unc-32
Neuron	cel-mir-250-5p	dmd-6
Neuron	cel-mir-250-5p	daf-16
Neuron	cel-mir-250-5p	Y106G6H.14
Neuron	cel-mir-250-5p	crh-2
Neuron	cel-mir-250-5p	mig-38
Neuron	cel-mir-250-5p	srsx-17
Neuron	cel-mir-250-5p	F53C11.5
Neuron	cel-mir-250-5p	C35C5.10
Neuron	cel-mir-250-5p	vps-45
Neuron	cel-mir-250-5p	F38A5.2
Neuron	cel-mir-250-5p	samp-1
Neuron	cel-mir-250-5p	klp-12
Neuron	cel-mir-250-5p	dsbn-1
Neuron	cel-mir-250-5p	C16D9.6
Neuron	cel-mir-250-5p	uba-5
Neuron	cel-mir-250-5p	unc-76
Neuron	cel-mir-250-5p	Y9C2UA.1
Neuron	cel-mir-250-5p	Y105E8A.2
Neuron	cel-mir-250-5p	rgs-3
Neuron	cel-mir-250-5p	gdi-1
Neuron	cel-mir-250-5p	apg-1
Neuron	cel-mir-250-5p	hpk-1
Neuron	cel-mir-250-5p	cdc-42
Neuron	cel-mir-250-5p	R144.6
Neuron	cel-mir-250-5p	T27E4.1
Neuron	cel-mir-250-5p	F20D1.3
Neuron	cel-mir-250-5p	panl-3
Neuron	cel-mir-250-5p	C43H6.3
Neuron	cel-mir-250-5p	dhs-30
Neuron	cel-mir-250-5p	btbd-10
Neuron	cel-mir-250-5p	otub-2
Neuron	cel-mir-250-5p	bath-40
Neuron	cel-mir-250-5p	vhp-1
Neuron	cel-mir-250-5p	M04F3.4
Neuron	cel-mir-250-5p	nhr-71
Neuron	cel-mir-250-5p	csnk-1
Neuron	cel-mir-250-5p	ZK682.7
Neuron	cel-mir-250-5p	flp-27
Neuron	cel-mir-250-5p	arx-3
Neuron	cel-mir-250-5p	mdt-15
Neuron	cel-mir-250-5p	rme-4
Neuron	cel-mir-250-5p	sek-1
Neuron	cel-mir-250-5p	C44B7.7
Neuron	cel-mir-250-5p	ZK287.1
Neuron	cel-mir-250-5p	jun-1
Neuron	cel-mir-250-5p	C18E9.2
Neuron	cel-mir-250-5p	lin-23
Neuron	cel-mir-250-5p	hlh-2
Neuron	cel-mir-250-5p	gbb-1
Neuron	cel-mir-250-5p	dpm-1
Neuron	cel-mir-250-5p	rskd-1
Neuron	cel-mir-250-5p	rgs-1
Neuron	cel-mir-250-5p	dmd-8
Neuron	cel-mir-250-5p	dhhc-9
Neuron	cel-mir-250-5p	F36D4.5
Neuron	cel-mir-250-5p	odr-4
Neuron	cel-mir-250-5p	ubql-1
Neuron	cel-mir-250-5p	glb-23
Neuron	cel-mir-250-5p	lin-10
Neuron	cel-mir-250-5p	rskn-1
Neuron	cel-mir-250-5p	D2013.6
Neuron	cel-mir-250-5p	lit-1
Neuron	cel-mir-250-5p	mnk-1
Neuron	cel-mir-250-5p	dmsr-7
Neuron	cel-mir-250-5p	ppk-1
Neuron	cel-mir-250-5p	ptb-1
Neuron	cel-mir-250-5p	C30G7.2
Neuron	cel-mir-250-5p	R11A5.6
Neuron	cel-mir-250-5p	pxf-1
Neuron	cel-mir-250-5p	chc-1
Neuron	cel-mir-250-5p	F36D4.4
Neuron	cel-mir-250-5p	ptp-3
Neuron	cel-mir-250-5p	enpl-1
Neuron	cel-mir-250-5p	nhr-49
Neuron	cel-mir-250-5p	C08G9.1
Neuron	cel-mir-250-5p	hgap-2
Neuron	cel-mir-250-5p	chat-1
Neuron	cel-mir-250-5p	glb-18
Neuron	cel-mir-250-5p	F42H10.6
Neuron	cel-mir-250-5p	F22B5.10
Neuron	cel-mir-250-5p	pes-4
Neuron	cel-mir-250-5p	zfp-3
Neuron	cel-mir-250-5p	C34B7.2
Neuron	cel-mir-250-5p	larp-5
Neuron	cel-mir-250-5p	twk-17
Neuron	cel-mir-250-5p	ZK816.1
Neuron	cel-mir-250-5p	T22C1.3
Neuron	cel-mir-250-5p	unc-3
Neuron	cel-mir-250-5p	syx-5
Neuron	cel-mir-250-5p	kcnl-2
Neuron	cel-mir-250-5p	nhr-1
Neuron	cel-mir-250-5p	mtm-6
Neuron	cel-mir-250-5p	T19D2.2
Neuron	cel-mir-250-5p	unc-98
Neuron	cel-mir-250-5p	nhr-4
Neuron	cel-mir-250-5p	ZK686.3
Neuron	cel-mir-250-5p	unc-108
Neuron	cel-mir-250-5p	akir-1
Neuron	cel-mir-250-5p	chd-7
Neuron	cel-mir-250-5p	flp-12
Neuron	cel-mir-250-5p	F11A10.6
Neuron	cel-mir-250-5p	zyg-11
Neuron	cel-mir-250-5p	par-1
Neuron	cel-mir-250-5p	sec-16
Neuron	cel-mir-250-5p	F10G7.5
Neuron	cel-mir-250-5p	R08A2.7
Neuron	cel-mir-250-5p	hlh-30
Neuron	cel-mir-250-5p	abt-2
Neuron	cel-mir-250-5p	dgk-5
Neuron	cel-mir-250-5p	tol-1
Neuron	cel-mir-250-5p	ZC168.2
Neuron	cel-mir-250-5p	pqn-96
Neuron	cel-mir-250-5p	pkn-1
Neuron	cel-mir-250-5p	dbl-1
Neuron	cel-mir-250-5p	blmp-1
Neuron	cel-mir-250-5p	K07C5.9
Neuron	cel-mir-250-5p	W03G11.4
Neuron	cel-mir-250-5p	gls-1
Neuron	cel-mir-250-5p	ZK1128.7
Neuron	cel-mir-250-5p	trk-1
Neuron	cel-mir-250-5p	mec-2
Neuron	cel-mir-250-5p	dnj-25
Neuron	cel-mir-250-5p	vab-2
Neuron	cel-mir-250-5p	lgc-53
Neuron	cel-mir-250-5p	Y45F3A.4
Neuron	cel-mir-250-5p	slc-17.4
Neuron	cel-mir-250-5p	rab-6.2
Neuron	cel-mir-250-5p	C29H12.2
Neuron	cel-mir-250-5p	sma-9
Neuron	cel-mir-250-5p	mtm-3
Neuron	cel-mir-250-5p	fut-1
Neuron	cel-mir-250-5p	glb-27
Neuron	cel-mir-250-5p	cgt-3
Neuron	cel-mir-250-5p	lin-11
Neuron	cel-mir-250-5p	Y43F4B.5
Neuron	cel-mir-250-5p	pqn-51
Neuron	cel-mir-250-5p	D1007.3
Neuron	cel-mir-250-5p	coq-2
Neuron	cel-mir-250-5p	wwp-1
Neuron	cel-mir-250-5p	jamp-1
Neuron	cel-mir-250-5p	atx-2
Neuron	cel-mir-250-5p	tbc-3
Neuron	cel-mir-250-5p	ell-1
Neuron	cel-mir-250-5p	let-526
Neuron	cel-mir-250-5p	M106.2
Neuron	cel-mir-259-3p	snf-3
Neuron	cel-mir-259-3p	chd-7
Neuron	cel-mir-259-3p	abl-1
Neuron	cel-mir-259-3p	ced-3
Neuron	cel-mir-259-3p	F21F3.7
Neuron	cel-mir-259-3p	dep-1
Neuron	cel-mir-259-3p	F53B1.8
Neuron	cel-mir-259-3p	rap-3
Neuron	cel-mir-259-3p	srap-1
Neuron	cel-mir-259-3p	somi-1
Neuron	cel-mir-259-3p	ttn-1
Neuron	cel-mir-259-3p	gld-1
Neuron	cel-mir-259-3p	sos-1
Neuron	cel-mir-259-3p	tsp-12
Neuron	cel-mir-259-3p	lon-1
Neuron	cel-mir-259-3p	hda-6
Neuron	cel-mir-259-3p	Y53C12B.7
Neuron	cel-mir-259-5p	srap-1
Neuron	cel-mir-259-5p	F13E9.1
Neuron	cel-mir-259-5p	rap-3
Neuron	cel-mir-259-5p	sos-1
Neuron	cel-mir-259-5p	dep-1
Neuron	cel-mir-259-5p	gld-1
Neuron	cel-mir-259-5p	Y53C12B.7
Neuron	cel-mir-259-5p	ttn-1
Neuron	cel-mir-259-5p	snf-3
Neuron	cel-mir-259-5p	lon-1
Neuron	cel-mir-259-5p	tsp-12
Neuron	cel-mir-259-5p	flp-17
Neuron	cel-mir-259-5p	chd-7
Neuron	cel-mir-259-5p	ced-3
Neuron	cel-mir-35-3p	ZK899.1
Neuron	cel-mir-35-3p	bli-4
Neuron	cel-mir-35-3p	letm-1
Neuron	cel-mir-35-3p	K03B8.6
Neuron	cel-mir-35-3p	toh-1
Neuron	cel-mir-35-3p	lin-29
Neuron	cel-mir-35-3p	dnj-1
Neuron	cel-mir-35-3p	C30F12.2
Neuron	cel-mir-35-3p	unc-52
Neuron	cel-mir-35-3p	lin-23
Neuron	cel-mir-35-3p	Y44A6D.3
Neuron	cel-mir-35-3p	C13B4.1
Neuron	cel-mir-35-3p	cal-5
Neuron	cel-mir-35-3p	F13H8.5
Neuron	cel-mir-35-3p	pat-12
Neuron	cel-mir-35-3p	F29B9.8
Neuron	cel-mir-35-3p	ptr-23
Neuron	cel-mir-35-3p	snb-2
Neuron	cel-mir-35-3p	tsn-1
Neuron	cel-mir-35-3p	F26A3.4
Neuron	cel-mir-35-3p	F09G2.1
Neuron	cel-mir-36-3p	lin-29
Neuron	cel-mir-36-3p	doxa-1
Neuron	cel-mir-36-3p	snb-2
Neuron	cel-mir-36-3p	K03B8.6
Neuron	cel-mir-36-3p	unc-52
Neuron	cel-mir-36-3p	tsn-1
Neuron	cel-mir-36-3p	cal-5
Neuron	cel-mir-36-3p	C13B4.1
Neuron	cel-mir-36-3p	lron-11
Neuron	cel-mir-36-3p	letm-1
Neuron	cel-mir-36-3p	F13H8.5
Neuron	cel-mir-36-3p	mca-2
Neuron	cel-mir-36-3p	Y44A6D.3
Neuron	cel-mir-36-3p	lin-23
Neuron	cel-mir-36-3p	ZK899.1
Neuron	cel-mir-36-3p	C30F12.2
Neuron	cel-mir-36-3p	dnj-1
Neuron	cel-mir-36-3p	ptr-23
Neuron	cel-mir-36-3p	F26A3.4
Neuron	cel-mir-36-3p	toh-1
Neuron	cel-mir-36-3p	pat-12
Neuron	cel-mir-37-3p	pat-12
Neuron	cel-mir-37-3p	F26A3.4
Neuron	cel-mir-37-3p	tsn-1
Neuron	cel-mir-37-3p	toh-1
Neuron	cel-mir-37-3p	letm-1
Neuron	cel-mir-37-3p	ptr-23
Neuron	cel-mir-37-3p	lin-29
Neuron	cel-mir-37-3p	F09G2.1
Neuron	cel-mir-37-3p	lin-23
Neuron	cel-mir-37-3p	Y44A6D.3
Neuron	cel-mir-37-3p	K03B8.6
Neuron	cel-mir-37-3p	unc-52
Neuron	cel-mir-37-3p	F29B9.8
Neuron	cel-mir-37-3p	dnj-1
Neuron	cel-mir-37-3p	C30F12.2
Neuron	cel-mir-37-3p	ZK899.1
Neuron	cel-mir-37-3p	cal-5
Neuron	cel-mir-37-3p	snb-2
Neuron	cel-mir-38-3p	ric-7
Neuron	cel-mir-38-3p	lin-23
Neuron	cel-mir-38-3p	cab-1
Neuron	cel-mir-38-3p	dsh-1
Neuron	cel-mir-38-3p	dnj-1
Neuron	cel-mir-38-3p	cho-1
Neuron	cel-mir-38-3p	lron-11
Neuron	cel-mir-38-3p	F53B1.3
Neuron	cel-mir-38-3p	F32D8.1
Neuron	cel-mir-38-3p	T28D6.4
Neuron	cel-mir-38-3p	rig-6
Neuron	cel-mir-38-3p	rgs-6
Neuron	cel-mir-38-3p	cutl-15
Neuron	cel-mir-38-3p	mig-10
Neuron	cel-mir-38-3p	mca-3
Neuron	cel-mir-38-3p	bath-40
Neuron	cel-mir-38-3p	snf-1
Neuron	cel-mir-38-3p	Y44A6D.3
Neuron	cel-mir-38-3p	W05B5.1
Neuron	cel-mir-38-3p	H10E21.5
Neuron	cel-mir-38-3p	nhl-2
Neuron	cel-mir-38-3p	ndk-1
Neuron	cel-mir-38-3p	K03B8.6
Neuron	cel-mir-38-3p	ceh-18
Neuron	cel-mir-38-3p	par-1
Neuron	cel-mir-38-3p	nlp-15
Neuron	cel-mir-38-3p	tsn-1
Neuron	cel-mir-38-3p	egl-3
Neuron	cel-mir-38-3p	ser-3
Neuron	cel-mir-38-3p	R05H11.2
Neuron	cel-mir-38-3p	lin-29
Neuron	cel-mir-38-3p	alr-1
Neuron	cel-mir-38-3p	shk-1
Neuron	cel-mir-39-3p	bli-4
Neuron	cel-mir-39-3p	C39E9.8
Neuron	cel-mir-39-3p	K03B8.6
Neuron	cel-mir-39-3p	ceh-18
Neuron	cel-mir-39-3p	C13B4.1
Neuron	cel-mir-39-3p	F29B9.8
Neuron	cel-mir-39-3p	tsn-1
Neuron	cel-mir-39-3p	pat-12
Neuron	cel-mir-39-3p	doxa-1
Neuron	cel-mir-39-3p	mca-2
Neuron	cel-mir-39-3p	T28D6.4
Neuron	cel-mir-39-3p	lin-29
Neuron	cel-mir-39-3p	lron-11
Neuron	cel-mir-39-3p	toh-1
Neuron	cel-mir-39-3p	wrt-3
Neuron	cel-mir-39-3p	lin-23
Neuron	cel-mir-39-3p	dnj-1
Neuron	cel-mir-39-3p	letm-1
Neuron	cel-mir-39-3p	snf-1
Neuron	cel-mir-39-3p	unc-52
Neuron	cel-mir-39-3p	ndk-1
Neuron	cel-mir-39-3p	ZK899.1
Neuron	cel-mir-39-3p	cal-5
Neuron	cel-mir-39-3p	F13H8.5
Neuron	cel-mir-40-3p	ptr-23
Neuron	cel-mir-40-3p	snb-2
Neuron	cel-mir-40-3p	F09G2.1
Neuron	cel-mir-40-3p	uig-1
Neuron	cel-mir-40-3p	C13B4.1
Neuron	cel-mir-40-3p	tsn-1
Neuron	cel-mir-40-3p	Y44A6D.3
Neuron	cel-mir-40-3p	F26A3.4
Neuron	cel-mir-40-3p	ZK899.1
Neuron	cel-mir-40-3p	unc-52
Neuron	cel-mir-40-3p	C30F12.2
Neuron	cel-mir-42-3p	F07C6.4
Neuron	cel-mir-42-3p	tnt-2
Neuron	cel-mir-42-3p	tsn-1
Neuron	cel-mir-42-3p	dab-1
Neuron	cel-mir-42-3p	tag-275
Neuron	cel-mir-42-3p	Y44A6D.3
Neuron	cel-mir-42-3p	trp-4
Neuron	cel-mir-42-3p	hlh-11
Neuron	cel-mir-42-3p	F42H10.3
Neuron	cel-mir-42-3p	F09G2.1
Neuron	cel-mir-42-3p	rig-4
Neuron	cel-mir-42-3p	bath-40
Neuron	cel-mir-42-3p	ptr-23
Neuron	cel-mir-42-5p	F09G2.1
Neuron	cel-mir-42-5p	Y44A6D.3
Neuron	cel-mir-42-5p	C13B4.1
Neuron	cel-mir-42-5p	F29B9.8
Neuron	cel-mir-42-5p	cex-2
Neuron	cel-mir-42-5p	F07C6.4
Neuron	cel-mir-42-5p	dab-1
Neuron	cel-mir-42-5p	ptr-23
Neuron	cel-mir-42-5p	spn-4
Neuron	cel-mir-42-5p	nas-1
Neuron	cel-mir-42-5p	srap-1
Neuron	cel-mir-42-5p	ser-3
Neuron	cel-mir-42-5p	ell-1
Neuron	cel-mir-42-5p	rig-4
Neuron	cel-mir-42-5p	F42H10.3
Neuron	cel-mir-44-3p	magu-2
Neuron	cel-mir-44-3p	nhx-8
Neuron	cel-mir-44-3p	mans-3
Neuron	cel-mir-44-3p	cnb-1
Neuron	cel-mir-44-3p	dod-6
Neuron	cel-mir-44-3p	nep-26
Neuron	cel-mir-44-3p	perm-3
Neuron	cel-mir-44-3p	pos-1
Neuron	cel-mir-44-3p	T04F8.6
Neuron	cel-mir-44-3p	blos-2
Neuron	cel-mir-44-3p	tag-131
Neuron	cel-mir-44-3p	imp-2
Neuron	cel-mir-44-3p	ZK131.11
Neuron	cel-mir-44-3p	cyk-3
Neuron	cel-mir-44-3p	dpy-21
Neuron	cel-mir-44-3p	larp-5
Neuron	cel-mir-44-3p	kin-2
Neuron	cel-mir-44-3p	tag-321
Neuron	cel-mir-44-3p	unc-16
Neuron	cel-mir-44-3p	W05H7.1
Neuron	cel-mir-44-3p	miz-1
Neuron	cel-mir-44-3p	cdgs-1
Neuron	cel-mir-44-3p	bmy-1
Neuron	cel-mir-44-3p	nhr-17
Neuron	cel-mir-44-3p	gly-9
Neuron	cel-mir-44-3p	gpb-1
Neuron	cel-mir-44-3p	R07G3.8
Neuron	cel-mir-44-3p	goa-1
Neuron	cel-mir-44-3p	F39H2.3
Neuron	cel-mir-44-3p	mdt-15
Neuron	cel-mir-44-3p	H09F14.1
Neuron	cel-mir-44-3p	madf-5
Neuron	cel-mir-44-3p	men-1
Neuron	cel-mir-44-3p	lin-14
Neuron	cel-mir-44-3p	wip-1
Neuron	cel-mir-44-3p	unc-14
Neuron	cel-mir-44-3p	K10B3.5
Neuron	cel-mir-44-3p	unc-108
Neuron	cel-mir-44-3p	F10C2.5
Neuron	cel-mir-44-3p	syd-9
Neuron	cel-mir-44-3p	hum-5
Neuron	cel-mir-44-3p	F09F7.5
Neuron	cel-mir-44-3p	nhr-48
Neuron	cel-mir-44-3p	kcc-1
Neuron	cel-mir-44-3p	paa-1
Neuron	cel-mir-44-3p	cwn-1
Neuron	cel-mir-44-3p	dmd-6
Neuron	cel-mir-44-3p	vav-1
Neuron	cel-mir-44-3p	acy-1
Neuron	cel-mir-44-3p	Y54F10AR.1
Neuron	cel-mir-44-3p	gly-13
Neuron	cel-mir-44-3p	dnj-7
Neuron	cel-mir-44-3p	H10D18.5
Neuron	cel-mir-44-3p	snt-1
Neuron	cel-mir-44-3p	Y48G9A.9
Neuron	cel-mir-44-3p	snpn-1
Neuron	cel-mir-44-3p	F16F9.4
Neuron	cel-mir-44-3p	C03A3.2
Neuron	cel-mir-44-3p	C14B9.8
Neuron	cel-mir-44-3p	C15H9.5
Neuron	cel-mir-44-3p	F53B1.8
Neuron	cel-mir-44-3p	egl-13
Neuron	cel-mir-44-3p	crp-1
Neuron	cel-mir-44-3p	unc-80
Neuron	cel-mir-44-3p	C45G3.3
Neuron	cel-mir-44-3p	acs-22
Neuron	cel-mir-44-3p	dma-1
Neuron	cel-mir-44-3p	C38H2.2
Neuron	cel-mir-44-3p	bath-40
Neuron	cel-mir-44-3p	T24B8.4
Neuron	cel-mir-44-3p	F13E9.1
Neuron	cel-mir-44-3p	dnj-24
Neuron	cel-mir-44-3p	ced-5
Neuron	cel-mir-44-3p	sup-12
Neuron	cel-mir-44-3p	gei-1
Neuron	cel-mir-44-3p	eat-16
Neuron	cel-mir-44-3p	arf-3
Neuron	cel-mir-44-3p	skat-1
Neuron	cel-mir-44-3p	rab-39
Neuron	cel-mir-44-3p	hum-2
Neuron	cel-mir-44-3p	vhp-1
Neuron	cel-mir-44-3p	ttx-7
Neuron	cel-mir-44-3p	mab-31
Neuron	cel-mir-44-3p	F21D12.3
Neuron	cel-mir-44-5p	rab-30
Neuron	cel-mir-44-5p	skat-1
Neuron	cel-mir-44-5p	tag-321
Neuron	cel-mir-44-5p	sma-5
Neuron	cel-mir-44-5p	pqn-73
Neuron	cel-mir-44-5p	C16C10.1
Neuron	cel-mir-44-5p	mab-31
Neuron	cel-mir-44-5p	C14B9.8
Neuron	cel-mir-44-5p	tyr-5
Neuron	cel-mir-44-5p	C01B10.9
Neuron	cel-mir-44-5p	pos-1
Neuron	cel-mir-44-5p	sup-12
Neuron	cel-mir-44-5p	mans-3
Neuron	cel-mir-44-5p	gly-9
Neuron	cel-mir-44-5p	T24B8.4
Neuron	cel-mir-44-5p	nhx-8
Neuron	cel-mir-44-5p	unc-22
Neuron	cel-mir-44-5p	gei-1
Neuron	cel-mir-44-5p	eva-1
Neuron	cel-mir-44-5p	lin-41
Neuron	cel-mir-44-5p	emc-1
Neuron	cel-mir-44-5p	gly-13
Neuron	cel-mir-44-5p	cyk-1
Neuron	cel-mir-44-5p	ketn-1
Neuron	cel-mir-44-5p	deb-1
Neuron	cel-mir-44-5p	cdh-3
Neuron	cel-mir-44-5p	cept-1
Neuron	cel-mir-44-5p	unc-82
Neuron	cel-mir-44-5p	C25H3.11
Neuron	cel-mir-44-5p	kcc-1
Neuron	cel-mir-44-5p	F13E9.1
Neuron	cel-mir-44-5p	F48E8.4
Neuron	cel-mir-44-5p	nstp-4
Neuron	cel-mir-44-5p	C38H2.2
Neuron	cel-mir-44-5p	F49E2.1
Neuron	cel-mir-44-5p	Y46G5A.29
Neuron	cel-mir-45-3p	egl-13
Neuron	cel-mir-45-3p	cwn-1
Neuron	cel-mir-45-3p	sup-12
Neuron	cel-mir-45-3p	Y54F10AR.1
Neuron	cel-mir-45-3p	unc-80
Neuron	cel-mir-45-3p	C03A3.2
Neuron	cel-mir-45-3p	unc-14
Neuron	cel-mir-45-3p	nhr-48
Neuron	cel-mir-45-3p	dod-6
Neuron	cel-mir-45-3p	nhx-8
Neuron	cel-mir-45-3p	kin-2
Neuron	cel-mir-45-3p	unc-16
Neuron	cel-mir-45-3p	T04F8.6
Neuron	cel-mir-45-3p	T24B8.4
Neuron	cel-mir-45-3p	F21D12.3
Neuron	cel-mir-45-3p	dnj-7
Neuron	cel-mir-45-3p	snpn-1
Neuron	cel-mir-45-3p	snt-1
Neuron	cel-mir-45-3p	F16F9.4
Neuron	cel-mir-45-3p	pos-1
Neuron	cel-mir-45-3p	eat-16
Neuron	cel-mir-45-3p	cnb-1
Neuron	cel-mir-45-3p	imp-2
Neuron	cel-mir-45-3p	hum-2
Neuron	cel-mir-45-3p	gei-1
Neuron	cel-mir-45-3p	mdt-15
Neuron	cel-mir-45-3p	lin-14
Neuron	cel-mir-45-3p	madf-5
Neuron	cel-mir-45-3p	perm-3
Neuron	cel-mir-45-3p	F09F7.5
Neuron	cel-mir-45-3p	blos-2
Neuron	cel-mir-45-3p	hum-5
Neuron	cel-mir-45-3p	nhr-17
Neuron	cel-mir-45-3p	goa-1
Neuron	cel-mir-45-3p	syd-9
Neuron	cel-mir-45-3p	W05H7.1
Neuron	cel-mir-45-3p	H09F14.1
Neuron	cel-mir-45-3p	unc-108
Neuron	cel-mir-45-3p	cdgs-1
Neuron	cel-mir-45-3p	ttx-7
Neuron	cel-mir-45-3p	crp-1
Neuron	cel-mir-45-3p	C45G3.3
Neuron	cel-mir-45-3p	C38H2.2
Neuron	cel-mir-45-3p	paa-1
Neuron	cel-mir-45-3p	kcc-1
Neuron	cel-mir-45-3p	Y48G9A.9
Neuron	cel-mir-45-3p	dpy-21
Neuron	cel-mir-45-3p	H10D18.5
Neuron	cel-mir-45-3p	dma-1
Neuron	cel-mir-45-3p	acy-1
Neuron	cel-mir-45-3p	F13E9.1
Neuron	cel-mir-45-3p	vav-1
Neuron	cel-mir-45-3p	gly-13
Neuron	cel-mir-45-3p	K10B3.5
Neuron	cel-mir-45-3p	magu-2
Neuron	cel-mir-45-3p	gly-9
Neuron	cel-mir-45-3p	R07G3.8
Neuron	cel-mir-45-3p	vhp-1
Neuron	cel-mir-45-3p	mab-31
Neuron	cel-mir-45-3p	dmd-6
Neuron	cel-mir-45-3p	larp-5
Neuron	cel-mir-45-3p	wip-1
Neuron	cel-mir-45-3p	ZK131.11
Neuron	cel-mir-45-3p	men-1
Neuron	cel-mir-45-3p	nep-26
Neuron	cel-mir-45-3p	cyk-3
Neuron	cel-mir-45-3p	mans-3
Neuron	cel-mir-45-3p	ced-5
Neuron	cel-mir-45-3p	acs-22
Neuron	cel-mir-45-3p	tag-131
Neuron	cel-mir-45-3p	miz-1
Neuron	cel-mir-45-3p	rab-39
Neuron	cel-mir-45-3p	F39H2.3
Neuron	cel-mir-45-3p	C14B9.8
Neuron	cel-mir-45-3p	F53B1.8
Neuron	cel-mir-45-3p	arf-3
Neuron	cel-mir-45-3p	C15H9.5
Neuron	cel-mir-45-3p	bmy-1
Neuron	cel-mir-45-3p	tag-321
Neuron	cel-mir-45-3p	skat-1
Neuron	cel-mir-45-3p	dnj-24
Neuron	cel-mir-45-3p	gpb-1
Neuron	cel-mir-45-3p	bath-40
Neuron	cel-mir-45-3p	F10C2.5
Neuron	cel-mir-45-5p	F21D12.3
Neuron	cel-mir-45-5p	vav-1
Neuron	cel-mir-45-5p	gly-13
Neuron	cel-mir-45-5p	acy-1
Neuron	cel-mir-45-5p	rab-39
Neuron	cel-mir-45-5p	C15H9.5
Neuron	cel-mir-45-5p	ketn-1
Neuron	cel-mir-45-5p	C38H2.2
Neuron	cel-mir-45-5p	F53B1.8
Neuron	cel-mir-45-5p	C14B9.8
Neuron	cel-mir-45-5p	crp-1
Neuron	cel-mir-45-5p	R07G3.8
Neuron	cel-mir-45-5p	nhx-8
Neuron	cel-mir-45-5p	perm-3
Neuron	cel-mir-45-5p	gly-9
Neuron	cel-mir-45-5p	T04F8.6
Neuron	cel-mir-45-5p	syd-9
Neuron	cel-mir-45-5p	W05H7.1
Neuron	cel-mir-45-5p	bmy-1
Neuron	cel-mir-45-5p	kin-2
Neuron	cel-mir-45-5p	nhr-17
Neuron	cel-mir-45-5p	trpp-9
Neuron	cel-mir-45-5p	gpb-1
Neuron	cel-mir-45-5p	unc-130
Neuron	cel-mir-45-5p	F39H2.3
Neuron	cel-mir-45-5p	nhr-48
Neuron	cel-mir-45-5p	hum-5
Neuron	cel-mir-45-5p	imp-2
Neuron	cel-mir-45-5p	snt-1
Neuron	cel-mir-45-5p	cyk-3
Neuron	cel-mir-45-5p	mdt-15
Neuron	cel-mir-45-5p	H10D18.5
Neuron	cel-mir-45-5p	Y48G9A.9
Neuron	cel-mir-45-5p	K10B3.5
Neuron	cel-mir-45-5p	dod-6
Neuron	cel-mir-45-5p	nep-26
Neuron	cel-mir-45-5p	wip-1
Neuron	cel-mir-45-5p	lin-41
Neuron	cel-mir-45-5p	flp-10
Neuron	cel-mir-45-5p	hst-3.2
Neuron	cel-mir-45-5p	unc-16
Neuron	cel-mir-45-5p	mlc-3
Neuron	cel-mir-45-5p	tag-321
Neuron	cel-mir-45-5p	pqn-73
Neuron	cel-mir-45-5p	goa-1
Neuron	cel-mir-45-5p	lin-14
Neuron	cel-mir-45-5p	madf-5
Neuron	cel-mir-45-5p	cdgs-1
Neuron	cel-mir-45-5p	F48E8.4
Neuron	cel-mir-45-5p	rars-2
Neuron	cel-mir-45-5p	snpn-1
Neuron	cel-mir-45-5p	mpz-1
Neuron	cel-mir-45-5p	dnj-24
Neuron	cel-mir-45-5p	mab-31
Neuron	cel-mir-45-5p	C03A3.2
Neuron	cel-mir-45-5p	osta-3
Neuron	cel-mir-45-5p	acs-22
Neuron	cel-mir-45-5p	sup-12
Neuron	cel-mir-45-5p	C02D5.2
Neuron	cel-mir-45-5p	mans-3
Neuron	cel-mir-45-5p	F10C2.5
Neuron	cel-mir-45-5p	unc-14
Neuron	cel-mir-45-5p	magu-2
Neuron	cel-mir-45-5p	T24B8.4
Neuron	cel-mir-45-5p	bath-40
Neuron	cel-mir-45-5p	vhp-1
Neuron	cel-mir-45-5p	skat-1
Neuron	cel-mir-45-5p	eat-16
Neuron	cel-mir-45-5p	pos-1
Neuron	cel-mir-45-5p	larp-5
Neuron	cel-mir-45-5p	ZK131.11
Neuron	cel-mir-45-5p	tag-131
Neuron	cel-mir-45-5p	ceh-45
Neuron	cel-mir-45-5p	Y54F10AR.1
Neuron	cel-mir-45-5p	F16F9.4
Neuron	cel-mir-45-5p	gei-1
Neuron	cel-mir-45-5p	cwn-1
Neuron	cel-mir-45-5p	paa-1
Neuron	cel-mir-45-5p	dnj-7
Neuron	cel-mir-45-5p	F55D12.5
Neuron	cel-mir-45-5p	F13E9.1
Neuron	cel-mir-45-5p	kvs-5
Neuron	cel-mir-45-5p	Y92H12BM.1
Neuron	cel-mir-45-5p	cnb-1
Neuron	cel-mir-45-5p	C45G3.3
Neuron	cel-mir-45-5p	ttx-7
Neuron	cel-mir-45-5p	blos-2
Neuron	cel-mir-45-5p	dpy-21
Neuron	cel-mir-47-3p	ldb-1
Neuron	cel-mir-47-3p	let-363
Neuron	cel-mir-47-3p	mbl-1
Neuron	cel-mir-47-3p	Y72A10A.1
Neuron	cel-mir-47-3p	C38H2.2
Neuron	cel-mir-47-3p	Y53C12A.3
Neuron	cel-mir-47-3p	unc-6
Neuron	cel-mir-47-3p	F41G3.6
Neuron	cel-mir-47-3p	hmg-5
Neuron	cel-mir-47-3p	inx-7
Neuron	cel-mir-47-3p	gly-4
Neuron	cel-mir-47-3p	grk-1
Neuron	cel-mir-47-3p	unc-2
Neuron	cel-mir-47-3p	hlb-1
Neuron	cel-mir-47-3p	unc-120
Neuron	cel-mir-47-3p	siah-1
Neuron	cel-mir-47-3p	B0001.4
Neuron	cel-mir-47-3p	tlk-1
Neuron	cel-mir-47-3p	nas-6
Neuron	cel-mir-47-3p	ekl-6
Neuron	cel-mir-47-3p	F16F9.1
Neuron	cel-mir-47-3p	lmd-3
Neuron	cel-mir-47-3p	irx-1
Neuron	cel-mir-47-3p	ulp-4
Neuron	cel-mir-47-3p	F21F3.6
Neuron	cel-mir-47-3p	npr-24
Neuron	cel-mir-47-3p	pptr-2
Neuron	cel-mir-47-3p	T28B11.1
Neuron	cel-mir-47-3p	avr-14
Neuron	cel-mir-47-3p	dmd-10
Neuron	cel-mir-47-3p	F42H10.3
Neuron	cel-mir-47-3p	lst-6
Neuron	cel-mir-47-3p	T22B11.4
Neuron	cel-mir-47-3p	ksr-1
Neuron	cel-mir-47-3p	sul-2
Neuron	cel-mir-47-3p	nud-2
Neuron	cel-mir-47-3p	tbc-12
Neuron	cel-mir-47-3p	kcc-2
Neuron	cel-mir-47-3p	Y102A11A.9
Neuron	cel-mir-47-3p	catp-6
Neuron	cel-mir-48-3p	egl-10
Neuron	cel-mir-48-3p	inx-6
Neuron	cel-mir-48-3p	jmjd-1.2
Neuron	cel-mir-48-3p	wrk-1
Neuron	cel-mir-48-3p	sas-4
Neuron	cel-mir-48-3p	ztf-7
Neuron	cel-mir-48-3p	lmp-1
Neuron	cel-mir-48-3p	evl-14
Neuron	cel-mir-48-3p	C50B6.3
Neuron	cel-mir-48-3p	ent-2
Neuron	cel-mir-48-3p	dmd-10
Neuron	cel-mir-48-3p	F41B4.3
Neuron	cel-mir-48-3p	lin-14
Neuron	cel-mir-48-3p	lin-41
Neuron	cel-mir-48-3p	ntl-3
Neuron	cel-mir-48-3p	F32B5.6
Neuron	cel-mir-48-3p	tbc-10
Neuron	cel-mir-48-3p	col-91
Neuron	cel-mir-48-3p	E02A10.4
Neuron	cel-mir-48-3p	nduf-7
Neuron	cel-mir-48-3p	pitr-1
Neuron	cel-mir-48-3p	ttr-31
Neuron	cel-mir-48-3p	nhr-154
Neuron	cel-mir-48-3p	sel-7
Neuron	cel-mir-48-3p	mdt-26
Neuron	cel-mir-48-5p	mct-6
Neuron	cel-mir-48-5p	T04A8.7
Neuron	cel-mir-48-5p	mak-1
Neuron	cel-mir-48-5p	lmp-1
Neuron	cel-mir-48-5p	inx-6
Neuron	cel-mir-48-5p	twk-44
Neuron	cel-mir-48-5p	vit-6
Neuron	cel-mir-48-5p	nhr-41
Neuron	cel-mir-48-5p	psa-3
Neuron	cel-mir-48-5p	ttr-31
Neuron	cel-mir-51-5p	F25D1.3
Neuron	cel-mir-51-5p	trap-1
Neuron	cel-mir-51-5p	ptr-14
Neuron	cel-mir-51-5p	acl-4
Neuron	cel-mir-51-5p	lron-15
Neuron	cel-mir-51-5p	F16C3.2
Neuron	cel-mir-51-5p	F28F5.6
Neuron	cel-mir-51-5p	dgat-2
Neuron	cel-mir-51-5p	T04F3.2
Neuron	cel-mir-51-5p	pqn-72
Neuron	cel-mir-51-5p	cyp-29A4
Neuron	cel-mir-51-5p	sms-3
Neuron	cel-mir-51-5p	dcn-1
Neuron	cel-mir-51-5p	swt-3
Neuron	cel-mir-51-5p	K07A12.8
Neuron	cel-mir-51-5p	R12C12.9
Neuron	cel-mir-51-5p	swt-5
Neuron	cel-mir-51-5p	ptr-22
Neuron	cel-mir-51-5p	ncx-6
Neuron	cel-mir-51-5p	B0410.3
Neuron	cel-mir-51-5p	K08E7.5
Neuron	cel-mir-51-5p	ptr-8
Neuron	cel-mir-51-5p	mig-23
Neuron	cel-mir-51-5p	ptr-18
Neuron	cel-mir-51-5p	ndg-4
Neuron	cel-mir-51-5p	rnt-1
Neuron	cel-mir-51-5p	zyg-11
Neuron	cel-mir-51-5p	mrps-6
Neuron	cel-mir-51-5p	kin-9
Neuron	cel-mir-51-5p	F42H10.3
Neuron	cel-mir-51-5p	C07H4.1
Neuron	cel-mir-51-5p	F46G11.2
Neuron	cel-mir-51-5p	C31H1.8
Neuron	cel-mir-51-5p	Y37A1A.2
Neuron	cel-mir-51-5p	klf-1
Neuron	cel-mir-51-5p	acd-2
Neuron	cel-mir-51-5p	Y57G11A.4
Neuron	cel-mir-51-5p	F41C3.2
Neuron	cel-mir-51-5p	egl-20
Neuron	cel-mir-51-5p	lsm-1
Neuron	cel-mir-51-5p	F26A3.4
Neuron	cel-mir-51-5p	rps-20
Neuron	cel-mir-51-5p	cpna-3
Neuron	cel-mir-51-5p	twk-12
Neuron	cel-mir-51-5p	F46C5.6
Neuron	cel-mir-51-5p	C50B8.5
Neuron	cel-mir-51-5p	C53D6.4
Neuron	cel-mir-51-5p	B0034.1
Neuron	cel-mir-51-5p	prx-2
Neuron	cel-mir-51-5p	tyr-6
Neuron	cel-mir-51-5p	F11E6.3
Neuron	cel-mir-51-5p	R151.4
Neuron	cel-mir-51-5p	K08E4.3
Neuron	cel-mir-51-5p	doxa-1
Neuron	cel-mir-51-5p	ppgn-1
Neuron	cel-mir-51-5p	let-756
Neuron	cel-mir-51-5p	F46C5.10
Neuron	cel-mir-51-5p	ucp-4
Neuron	cel-mir-51-5p	nas-7
Neuron	cel-mir-51-5p	C55C3.1
Neuron	cel-mir-51-5p	nhr-19
Neuron	cel-mir-51-5p	ZK418.7
Neuron	cel-mir-52-5p	lin-12
Neuron	cel-mir-52-5p	B0393.5
Neuron	cel-mir-52-5p	Y57G11C.31
Neuron	cel-mir-52-5p	F32D1.3
Neuron	cel-mir-52-5p	unc-36
Neuron	cel-mir-52-5p	pitr-4
Neuron	cel-mir-52-5p	swt-5
Neuron	cel-mir-52-5p	klf-1
Neuron	cel-mir-52-5p	dpy-20
Neuron	cel-mir-52-5p	F18F11.4
Neuron	cel-mir-52-5p	F14B6.2
Neuron	cel-mir-52-5p	klp-7
Neuron	cel-mir-52-5p	ncx-10
Neuron	cel-mir-52-5p	Y43D4A.5
Neuron	cel-mir-52-5p	F31C3.3
Neuron	cel-mir-52-5p	F45D3.3
Neuron	cel-mir-52-5p	swsn-7
Neuron	cel-mir-52-5p	F46C5.1
Neuron	cel-mir-52-5p	C09G9.5
Neuron	cel-mir-52-5p	C04F12.8
Neuron	cel-mir-52-5p	cnd-1
Neuron	cel-mir-52-5p	T07F12.2
Neuron	cel-mir-52-5p	ZC434.3
Neuron	cel-mir-52-5p	T10G3.3
Neuron	cel-mir-52-5p	igcm-4
Neuron	cel-mir-52-5p	F45D3.4
Neuron	cel-mir-52-5p	F11E6.8
Neuron	cel-mir-52-5p	efn-2
Neuron	cel-mir-52-5p	dnc-1
Neuron	cel-mir-52-5p	ptr-6
Neuron	cel-mir-52-5p	eff-1
Neuron	cel-mir-52-5p	srgp-1
Neuron	cel-mir-52-5p	sms-3
Neuron	cel-mir-52-5p	adt-2
Neuron	cel-mir-52-5p	nhr-35
Neuron	cel-mir-52-5p	ptr-20
Neuron	cel-mir-52-5p	wnk-1
Neuron	cel-mir-52-5p	K08E4.3
Neuron	cel-mir-52-5p	F26E4.7
Neuron	cel-mir-52-5p	frm-7
Neuron	cel-mir-52-5p	mig-23
Neuron	cel-mir-52-5p	Y37A1A.2
Neuron	cel-mir-52-5p	B0252.1
Neuron	cel-mir-52-5p	D2023.1
Neuron	cel-mir-52-5p	nas-31
Neuron	cel-mir-52-5p	W05B2.2
Neuron	cel-mir-53-5p	ptr-18
Neuron	cel-mir-53-5p	dpy-20
Neuron	cel-mir-53-5p	syg-1
Neuron	cel-mir-53-5p	efn-4
Neuron	cel-mir-53-5p	acy-1
Neuron	cel-mir-53-5p	T04F3.2
Neuron	cel-mir-53-5p	pqn-72
Neuron	cel-mir-53-5p	clc-2
Neuron	cel-mir-53-5p	dapk-1
Neuron	cel-mir-53-5p	B0252.1
Neuron	cel-mir-53-5p	F46C5.10
Neuron	cel-mir-53-5p	F14B6.2
Neuron	cel-mir-53-5p	srgp-1
Neuron	cel-mir-53-5p	ncx-6
Neuron	cel-mir-53-5p	C54G4.4
Neuron	cel-mir-53-5p	unc-36
Neuron	cel-mir-53-5p	hlh-14
Neuron	cel-mir-53-5p	hst-1
Neuron	cel-mir-53-5p	mig-1
Neuron	cel-mir-53-5p	npr-27
Neuron	cel-mir-53-5p	ptr-16
Neuron	cel-mir-53-5p	Y37A1A.2
Neuron	cel-mir-53-5p	lin-17
Neuron	cel-mir-53-5p	K08E4.3
Neuron	cel-mir-53-5p	swt-5
Neuron	cel-mir-53-5p	Y43D4A.5
Neuron	cel-mir-53-5p	cnd-1
Neuron	cel-mir-53-5p	inx-18
Neuron	cel-mir-53-5p	efn-2
Neuron	cel-mir-53-5p	tpst-1
Neuron	cel-mir-53-5p	hot-2
Neuron	cel-mir-53-5p	R151.4
Neuron	cel-mir-53-5p	tbck-1
Neuron	cel-mir-53-5p	F13D12.8
Neuron	cel-mir-53-5p	ceh-1
Neuron	cel-mir-53-5p	gpa-3
Neuron	cel-mir-53-5p	F11E6.3
Neuron	cel-mir-53-5p	acd-2
Neuron	cel-mir-53-5p	lsm-1
Neuron	cel-mir-53-5p	phat-3
Neuron	cel-mir-53-5p	F32D1.3
Neuron	cel-mir-53-5p	ptr-3
Neuron	cel-mir-53-5p	kal-1
Neuron	cel-mir-53-5p	mtm-6
Neuron	cel-mir-53-5p	egl-20
Neuron	cel-mir-53-5p	D2023.1
Neuron	cel-mir-53-5p	M01B12.4
Neuron	cel-mir-53-5p	doxa-1
Neuron	cel-mir-57-5p	cyk-1
Neuron	cel-mir-57-5p	ztf-27
Neuron	cel-mir-57-5p	grd-1
Neuron	cel-mir-57-5p	wsp-1
Neuron	cel-mir-57-5p	fbn-1
Neuron	cel-mir-57-5p	mca-2
Neuron	cel-mir-57-5p	col-17
Neuron	cel-mir-57-5p	T27E4.7
Neuron	cel-mir-60-3p	dpy-23
Neuron	cel-mir-60-3p	K07H8.2
Neuron	cel-mir-60-3p	aps-2
Neuron	cel-mir-60-3p	lin-26
Neuron	cel-mir-60-3p	ser-7
Neuron	cel-mir-60-3p	flcn-1
Neuron	cel-mir-60-3p	F41H10.4
Neuron	cel-mir-60-3p	clhm-1
Neuron	cel-mir-60-3p	sax-2
Neuron	cel-mir-60-3p	unc-115
Neuron	cel-mir-60-3p	col-186
Neuron	cel-mir-60-3p	mtm-6
Neuron	cel-mir-60-3p	nhr-34
Neuron	cel-mir-60-3p	inx-7
Neuron	cel-mir-60-3p	dao-4
Neuron	cel-mir-60-3p	C25B8.8
Neuron	cel-mir-60-3p	osm-8
Neuron	cel-mir-60-3p	rgs-5
Neuron	cel-mir-60-3p	abl-1
Neuron	cel-mir-60-3p	eat-16
Neuron	cel-mir-60-3p	tpa-1
Neuron	cel-mir-60-3p	ark-1
Neuron	cel-mir-60-3p	pept-3
Neuron	cel-mir-60-3p	maco-1
Neuron	cel-mir-60-3p	nos-3
Neuron	cel-mir-60-3p	asd-2
Neuron	cel-mir-60-3p	aho-3
Neuron	cel-mir-60-3p	M02B1.2
Neuron	cel-mir-60-3p	rab-3
Neuron	cel-mir-60-3p	tba-1
Neuron	cel-mir-60-3p	Y64G10A.7
Neuron	cel-mir-60-3p	C34B4.2
Neuron	cel-mir-60-3p	rme-1
Neuron	cel-mir-60-3p	sto-2
Neuron	cel-mir-60-3p	C27A7.5
Neuron	cel-mir-60-3p	nhr-43
Neuron	cel-mir-60-3p	F10D7.1
Neuron	cel-mir-60-3p	idhg-1
Neuron	cel-mir-60-3p	tbc-17
Neuron	cel-mir-60-3p	sra-10
Neuron	cel-mir-60-3p	T27A10.6
Neuron	cel-mir-60-3p	dgn-1
Neuron	cel-mir-60-3p	glc-3
Neuron	cel-mir-60-3p	tbx-2
Neuron	cel-mir-60-3p	F55C10.5
Neuron	cel-mir-60-3p	vha-5
Neuron	cel-mir-60-3p	C46C2.2
Neuron	cel-mir-60-3p	hil-1
Neuron	cel-mir-60-3p	bris-1
Neuron	cel-mir-60-3p	unc-73
Neuron	cel-mir-60-3p	aex-2
Neuron	cel-mir-60-3p	B0252.3
Neuron	cel-mir-60-3p	M60.6
Neuron	cel-mir-60-3p	unc-40
Neuron	cel-mir-60-3p	fkh-2
Neuron	cel-mir-60-3p	cyy-1
Neuron	cel-mir-60-3p	ZK154.6
Neuron	cel-mir-60-3p	ubc-8
Neuron	cel-mir-60-3p	F35H12.6
Neuron	cel-mir-60-3p	srgp-1
Neuron	cel-mir-60-3p	flp-3
Neuron	cel-mir-60-3p	tps-1
Neuron	cel-mir-60-3p	T27F6.7
Neuron	cel-mir-60-3p	cey-1
Neuron	cel-mir-60-3p	pat-12
Neuron	cel-mir-60-3p	fcho-1
Neuron	cel-mir-60-3p	ceh-18
Neuron	cel-mir-60-3p	alh-9
Neuron	cel-mir-60-3p	fozi-1
Neuron	cel-mir-60-3p	itsn-1
Neuron	cel-mir-60-3p	apa-2
Neuron	cel-mir-60-3p	panl-3
Neuron	cel-mir-60-3p	E04D5.2
Neuron	cel-mir-60-3p	F59C12.3
Neuron	cel-mir-60-3p	mbk-2
Neuron	cel-mir-60-3p	ncx-3
Neuron	cel-mir-60-3p	W02B12.11
Neuron	cel-mir-60-3p	T04F3.2
Neuron	cel-mir-60-3p	ZC155.4
Neuron	cel-mir-60-3p	dnj-8
Neuron	cel-mir-60-3p	T01B6.1
Neuron	cel-mir-60-3p	hmp-1
Neuron	cel-mir-60-3p	B0410.3
Neuron	cel-mir-60-3p	dmd-6
Neuron	cel-mir-60-3p	abts-1
Neuron	cel-mir-60-3p	got-2.2
Neuron	cel-mir-60-3p	swt-3
Neuron	cel-mir-60-3p	slc-17.1
Neuron	cel-mir-60-3p	ins-1
Neuron	cel-mir-60-3p	alh-6
Neuron	cel-mir-60-3p	aipl-1
Neuron	cel-mir-60-3p	ric-4
Neuron	cel-mir-60-3p	adt-1
Neuron	cel-mir-60-3p	gly-3
Neuron	cel-mir-60-3p	F40A3.2
Neuron	cel-mir-60-3p	hsp-25
Neuron	cel-mir-60-3p	wdfy-3
Neuron	cel-mir-60-3p	K10C3.4
Neuron	cel-mir-60-3p	mlt-8
Neuron	cel-mir-60-3p	asd-1
Neuron	cel-mir-60-3p	flr-2
Neuron	cel-mir-60-3p	pan-1
Neuron	cel-mir-60-3p	R02F11.3
Neuron	cel-mir-60-3p	ksr-2
Neuron	cel-mir-60-3p	C03A3.3
Neuron	cel-mir-60-3p	pccb-1
Neuron	cel-mir-60-3p	ced-3
Neuron	cel-mir-60-3p	unc-129
Neuron	cel-mir-60-3p	F44A2.3
Neuron	cel-mir-60-3p	rab-14
Neuron	cel-mir-60-3p	K08F8.7
Neuron	cel-mir-60-3p	Y92H12A.2
Neuron	cel-mir-60-3p	unc-33
Neuron	cel-mir-60-3p	ZK813.4
Neuron	cel-mir-60-3p	lit-1
Neuron	cel-mir-60-3p	cnt-1
Neuron	cel-mir-60-3p	hmbx-1
Neuron	cel-mir-60-3p	aqp-7
Neuron	cel-mir-60-3p	R17.3
Neuron	cel-mir-61-3p	Y48G9A.9
Neuron	cel-mir-61-3p	skat-1
Neuron	cel-mir-61-3p	C02D5.2
Neuron	cel-mir-61-3p	pos-1
Neuron	cel-mir-61-3p	C16C10.1
Neuron	cel-mir-61-3p	rars-2
Neuron	cel-mir-61-3p	F53B1.8
Neuron	cel-mir-61-3p	vav-1
Neuron	cel-mir-61-3p	vhp-1
Neuron	cel-mir-61-3p	W05H7.1
Neuron	cel-mir-61-3p	wip-1
Neuron	cel-mir-61-3p	tag-321
Neuron	cel-mir-61-3p	ketn-1
Neuron	cel-mir-61-3p	unc-130
Neuron	cel-mir-61-3p	men-1
Neuron	cel-mir-61-3p	F49E2.1
Neuron	cel-mir-61-3p	T04F8.6
Neuron	cel-mir-61-3p	gei-1
Neuron	cel-mir-61-3p	gly-13
Neuron	cel-mir-61-3p	F48E8.4
Neuron	cel-mir-61-3p	nhr-48
Neuron	cel-mir-61-3p	rab-39
Neuron	cel-mir-61-3p	C38H2.2
Neuron	cel-mir-61-3p	fli-1
Neuron	cel-mir-61-3p	C14B9.8
Neuron	cel-mir-61-3p	cyk-1
Neuron	cel-mir-61-3p	pqn-73
Neuron	cel-mir-61-3p	sup-12
Neuron	cel-mir-61-3p	mans-3
Neuron	cel-mir-61-3p	F10C2.5
Neuron	cel-mir-61-3p	dod-6
Neuron	cel-mir-61-3p	lin-41
Neuron	cel-mir-61-3p	nstp-4
Neuron	cel-mir-61-3p	trpp-9
Neuron	cel-mir-61-3p	kcc-1
Neuron	cel-mir-61-3p	K10B3.5
Neuron	cel-mir-61-3p	peb-1
Neuron	cel-mir-61-3p	hum-2
Neuron	cel-mir-61-3p	clr-1
Neuron	cel-mir-61-3p	kvs-5
Neuron	cel-mir-61-3p	bath-40
Neuron	cel-mir-61-3p	T24B8.4
Neuron	cel-mir-61-3p	imp-2
Neuron	cel-mir-61-3p	tag-131
Neuron	cel-mir-61-3p	45170
Neuron	cel-mir-61-5p	dod-6
Neuron	cel-mir-61-5p	trpp-9
Neuron	cel-mir-61-5p	nstp-4
Neuron	cel-mir-61-5p	tag-321
Neuron	cel-mir-61-5p	wip-1
Neuron	cel-mir-61-5p	rars-2
Neuron	cel-mir-61-5p	T24B8.4
Neuron	cel-mir-61-5p	K10B3.5
Neuron	cel-mir-61-5p	cyk-1
Neuron	cel-mir-61-5p	nhr-66
Neuron	cel-mir-61-5p	rab-39
Neuron	cel-mir-61-5p	peb-1
Neuron	cel-mir-61-5p	F09F7.5
Neuron	cel-mir-61-5p	Y48G9A.9
Neuron	cel-mir-61-5p	mab-31
Neuron	cel-mir-61-5p	C15H9.4
Neuron	cel-mir-61-5p	bath-40
Neuron	cel-mir-61-5p	pos-1
Neuron	cel-mir-61-5p	F16F9.4
Neuron	cel-mir-61-5p	F49E2.1
Neuron	cel-mir-61-5p	fli-1
Neuron	cel-mir-63-3p	F32D8.15
Neuron	cel-mir-63-3p	frpr-16
Neuron	cel-mir-63-3p	M03C11.3
Neuron	cel-mir-63-3p	rpn-6.1
Neuron	cel-mir-63-3p	ldb-1
Neuron	cel-mir-63-3p	dgn-1
Neuron	cel-mir-63-3p	shw-1
Neuron	cel-mir-63-3p	gbb-1
Neuron	cel-mir-63-3p	K10G9.2
Neuron	cel-mir-63-3p	agmo-1
Neuron	cel-mir-63-3p	swan-2
Neuron	cel-mir-63-3p	rgs-1
Neuron	cel-mir-63-3p	F17E5.2
Neuron	cel-mir-63-3p	clc-2
Neuron	cel-mir-63-3p	T23F11.4
Neuron	cel-mir-63-3p	nmy-1
Neuron	cel-mir-63-3p	nhr-1
Neuron	cel-mir-63-3p	snx-17
Neuron	cel-mir-63-3p	inx-1
Neuron	cel-mir-63-3p	pfk-1.1
Neuron	cel-mir-63-3p	C24H10.1
Neuron	cel-mir-63-3p	ptrn-1
Neuron	cel-mir-63-3p	rgl-1
Neuron	cel-mir-63-3p	kin-2
Neuron	cel-mir-63-3p	dyn-1
Neuron	cel-mir-63-3p	asd-2
Neuron	cel-mir-63-3p	ftt-2
Neuron	cel-mir-63-3p	nucb-1
Neuron	cel-mir-63-3p	prom-1
Neuron	cel-mir-63-3p	got-2.2
Neuron	cel-mir-63-3p	ncx-4
Neuron	cel-mir-63-3p	mec-2
Neuron	cel-mir-63-3p	abl-1
Neuron	cel-mir-63-3p	nlp-33
Neuron	cel-mir-63-3p	nra-3
Neuron	cel-mir-63-3p	rskd-1
Neuron	cel-mir-63-3p	sup-12
Neuron	cel-mir-63-3p	ceh-30
Neuron	cel-mir-63-3p	snf-1
Neuron	cel-mir-63-3p	bli-4
Neuron	cel-mir-72-5p	D2092.4
Neuron	cel-mir-72-5p	C16A3.2
Neuron	cel-mir-72-5p	M02B1.2
Neuron	cel-mir-72-5p	mbl-1
Neuron	cel-mir-72-5p	F17E5.2
Neuron	cel-mir-72-5p	gsa-1
Neuron	cel-mir-72-5p	mai-1
Neuron	cel-mir-72-5p	gex-2
Neuron	cel-mir-72-5p	pdfr-1
Neuron	cel-mir-72-5p	spk-1
Neuron	cel-mir-72-5p	scd-1
Neuron	cel-mir-72-5p	vps-25
Neuron	cel-mir-72-5p	T04C12.7
Neuron	cel-mir-72-5p	unc-14
Neuron	cel-mir-72-5p	vps-22
Neuron	cel-mir-72-5p	F53B1.8
Neuron	cel-mir-72-5p	T06E4.8
Neuron	cel-mir-72-5p	F54C9.11
Neuron	cel-mir-72-5p	npr-28
Neuron	cel-mir-72-5p	Y47G6A.32
Neuron	cel-mir-72-5p	spv-1
Neuron	cel-mir-72-5p	lron-11
Neuron	cel-mir-72-5p	F14B8.5
Neuron	cel-mir-72-5p	hex-5
Neuron	cel-mir-72-5p	Y92H12A.2
Neuron	cel-mir-72-5p	zag-1
Neuron	cel-mir-72-5p	nlr-1
Neuron	cel-mir-72-5p	imp-3
Neuron	cel-mir-72-5p	pxf-1
Neuron	cel-mir-72-5p	ceh-14
Neuron	cel-mir-72-5p	nspb-10
Neuron	cel-mir-72-5p	viln-1
Neuron	cel-mir-72-5p	col-109
Neuron	cel-mir-72-5p	unc-129
Neuron	cel-mir-72-5p	sdn-1
Neuron	cel-mir-72-5p	R07G3.8
Neuron	cel-mir-72-5p	ccg-1
Neuron	cel-mir-72-5p	sek-1
Neuron	cel-mir-72-5p	vha-5
Neuron	cel-mir-72-5p	npr-6
Neuron	cel-mir-72-5p	tol-1
Neuron	cel-mir-72-5p	W02B12.11
Neuron	cel-mir-72-5p	lin-26
Neuron	cel-mir-72-5p	unc-2
Neuron	cel-mir-72-5p	F13H8.5
Neuron	cel-mir-72-5p	acy-1
Neuron	cel-mir-72-5p	F54E4.3
Neuron	cel-mir-72-5p	daf-5
Neuron	cel-mir-72-5p	F26F12.3
Neuron	cel-mir-72-5p	tbc-12
Neuron	cel-mir-72-5p	hst-3.2
Neuron	cel-mir-72-5p	pde-4
Neuron	cel-mir-72-5p	C28C12.4
Neuron	cel-mir-72-5p	mdt-15
Neuron	cel-mir-72-5p	fmi-1
Neuron	cel-mir-72-5p	F59B10.4
Neuron	cel-mir-72-5p	syg-1
Neuron	cel-mir-72-5p	F45E1.1
Neuron	cel-mir-72-5p	aff-1
Neuron	cel-mir-72-5p	nspb-9
Neuron	cel-mir-72-5p	clhm-1
Neuron	cel-mir-72-5p	hmr-1
Neuron	cel-mir-72-5p	sup-17
Neuron	cel-mir-72-5p	lrp-2
Neuron	cel-mir-72-5p	B0222.5
Neuron	cel-mir-72-5p	R08A2.7
Neuron	cel-mir-72-5p	hmbx-1
Neuron	cel-mir-72-5p	daf-19
Neuron	cel-mir-72-5p	nhr-40
Neuron	cel-mir-72-5p	perm-5
Neuron	cel-mir-72-5p	mcu-1
Neuron	cel-mir-72-5p	kin-1
Neuron	cel-mir-72-5p	Y64G10A.7
Neuron	cel-mir-72-5p	aakg-2
Neuron	cel-mir-72-5p	nhr-31
Neuron	cel-mir-784-5p	sup-12
Neuron	cel-mir-784-5p	skpo-1
Neuron	cel-mir-784-5p	unc-112
Neuron	cel-mir-784-5p	let-2
Neuron	cel-mir-784-5p	vps-39
Neuron	cel-mir-784-5p	C07A9.12
Neuron	cel-mir-784-5p	let-268
Neuron	cel-mir-784-5p	R31.2
Neuron	cel-mir-784-5p	unc-52
Neuron	cel-mir-784-5p	C53B4.4
Neuron	cel-mir-784-5p	grl-17
Neuron	cel-mir-784-5p	pat-12
Neuron	cel-mir-784-5p	dhs-13
Neuron	cel-mir-784-5p	ogdh-1
Neuron	cel-mir-784-5p	H13N06.2
Neuron	cel-mir-784-5p	tim-1
Neuron	cel-mir-784-5p	ccz-1
Neuron	cel-mir-784-5p	inx-6
Neuron	cel-mir-784-5p	fbf-1
Neuron	cel-mir-784-5p	unc-89
Neuron	cel-mir-784-5p	mig-22
Neuron	cel-mir-784-5p	bli-3
Neuron	cel-mir-784-5p	lin-36
Neuron	cel-mir-784-5p	avr-14
Neuron	cel-mir-784-5p	hcp-1
Neuron	cel-mir-784-5p	gon-1
Neuron	cel-mir-784-5p	mce-1
Neuron	cel-mir-784-5p	C01B10.9
Neuron	cel-mir-784-5p	rsu-1
Neuron	cel-mir-784-5p	hsp-6
Neuron	cel-mir-786-3p	acs-13
Neuron	cel-mir-786-3p	C11H1.3
Neuron	cel-mir-786-3p	R01B10.4
Neuron	cel-mir-786-3p	acs-13
Neuron	cel-mir-786-3p	C11H1.3
Neuron	cel-mir-786-3p	R01B10.4
Neuron	cel-mir-791-3p	ccz-1
Neuron	cel-mir-791-3p	F13H8.5
Neuron	cel-mir-791-3p	rom-4
Neuron	cel-mir-791-3p	snf-11
Neuron	cel-mir-791-3p	F13D2.1
Neuron	cel-mir-791-3p	vab-10
Neuron	cel-mir-791-3p	dhs-13
Neuron	cel-mir-791-3p	F16F9.1
Neuron	cel-mir-791-3p	fce-1
Neuron	cel-mir-791-3p	sup-12
Neuron	cel-mir-791-3p	M01F1.3
Neuron	cel-mir-791-3p	tat-1
Neuron	cel-mir-791-3p	dig-1
Neuron	cel-mir-791-3p	eps-8
Neuron	cel-mir-791-3p	copb-2
Neuron	cel-mir-791-3p	T23E7.2
Neuron	cel-mir-791-3p	hyl-2
Neuron	cel-mir-791-3p	Y44A6D.3
Neuron	cel-mir-791-3p	fln-2
Neuron	cel-mir-791-3p	let-805
Neuron	cel-mir-791-3p	grl-17
Neuron	cel-mir-791-3p	ZC84.6
Neuron	cel-mir-81-3p	lin-52
Neuron	cel-mir-81-3p	K11H3.5
Neuron	cel-mir-81-3p	dnj-23
Neuron	cel-mir-81-3p	wts-1
Neuron	cel-mir-81-3p	dop-2
Neuron	cel-mir-81-3p	flp-18
Neuron	cel-mir-81-3p	wdr-5.1
Neuron	cel-mir-81-3p	F14D7.8
Neuron	cel-mir-81-3p	ZK792.7
Neuron	cel-mir-81-3p	nhr-120
Neuron	cel-mir-81-3p	alr-1
Neuron	cel-mir-81-3p	npr-21
Neuron	cel-mir-81-3p	his-72
Neuron	cel-mir-81-3p	Y53C10A.5
Neuron	cel-mir-81-3p	rsp-1
Neuron	cel-mir-81-3p	ogt-1
Neuron	cel-mir-81-3p	twk-23
Neuron	cel-mir-81-3p	mec-2
Neuron	cel-mir-81-3p	ZC449.4
Neuron	cel-mir-81-3p	F28D1.6
Neuron	cel-mir-81-3p	ins-17
Neuron	cel-mir-81-3p	ZK287.1
Neuron	cel-mir-81-3p	mcm-3
Neuron	cel-mir-81-3p	ham-3
Neuron	cel-mir-81-3p	frm-10
Neuron	cel-mir-81-3p	ddr-1
Neuron	cel-mir-81-3p	akap-1
Neuron	cel-mir-81-3p	cyb-1
Neuron	cel-mir-81-3p	C46H11.10
Neuron	cel-mir-81-3p	snfc-5
Neuron	cel-mir-81-3p	flr-2
Neuron	cel-mir-81-3p	dgk-5
Neuron	cel-mir-81-3p	F55D10.4
Neuron	cel-mir-81-3p	ZK1248.11
Neuron	cel-mir-81-3p	npr-27
Neuron	cel-mir-81-3p	B0462.4
Neuron	cel-mir-81-3p	T24B8.3
Neuron	cel-mir-81-3p	ttr-23
Neuron	cel-mir-81-3p	T10B5.4
Neuron	cel-mir-81-3p	grk-1
Neuron	cel-mir-81-3p	swd-2.2
Neuron	cel-mir-81-3p	srv-1
Neuron	cel-mir-81-3p	egl-1
Neuron	cel-mir-81-3p	C50B8.4
Neuron	cel-mir-81-3p	F28F5.6
Neuron	cel-mir-81-3p	C32D5.7
Neuron	cel-mir-81-3p	set-1
Neuron	cel-mir-81-3p	ser-2
Neuron	cel-mir-81-3p	wapl-1
Neuron	cel-mir-81-3p	tbc-18
Neuron	cel-mir-81-3p	vab-23
Neuron	cel-mir-81-3p	F28C1.3
Neuron	cel-mir-81-3p	gfl-1
Neuron	cel-mir-81-3p	mix-1
Neuron	cel-mir-81-3p	cdc-26
Neuron	cel-mir-81-3p	cho-1
Neuron	cel-mir-81-3p	bro-1
Neuron	cel-mir-81-3p	cdh-9
Neuron	cel-mir-81-3p	gpb-1
Neuron	cel-mir-81-3p	gck-2
Neuron	cel-mir-81-3p	mdt-26
Neuron	cel-mir-81-3p	glb-27
Neuron	cel-mir-81-3p	F57B7.2
Neuron	cel-mir-81-3p	C40H5.2
Neuron	cel-mir-81-3p	flp-11
Neuron	cel-mir-81-3p	twk-46
Neuron	cel-mir-81-3p	mcm-7
Neuron	cel-mir-81-3p	rpb-4
Neuron	cel-mir-81-3p	F28H1.1
Neuron	cel-mir-81-3p	lin-24
Neuron	cel-mir-81-3p	ins-1
Neuron	cel-mir-81-3p	egrh-1
Neuron	cel-mir-81-3p	nep-26
[truncated: 7,481 more rows]

## Sheet: Day 8 PITT-miRs
Tissue	miRNAs	Target
Neuron	cel-let-7-5p	T25D10.4
Neuron	cel-let-7-5p	nhr-84
Neuron	cel-let-7-5p	ztf-7
Neuron	cel-let-7-5p	crn-6
Neuron	cel-let-7-5p	nhr-41
Neuron	cel-let-7-5p	F41B4.3
Neuron	cel-let-7-5p	T20G5.9
Neuron	cel-let-7-5p	ets-9
Neuron	cel-let-7-5p	C18H7.1
Neuron	cel-let-7-5p	ttr-31
Neuron	cel-let-7-5p	ephx-1
Neuron	cel-let-7-5p	vit-6
Neuron	cel-let-7-5p	kin-20
Neuron	cel-let-7-5p	C34D10.1
Neuron	cel-let-7-5p	mak-1
Neuron	cel-let-7-5p	fkh-7
Neuron	cel-let-7-5p	daf-9
Neuron	cel-lin-4-5p	F26E4.7
Neuron	cel-lin-4-5p	crh-2
Neuron	cel-lin-4-5p	C17G1.5
Neuron	cel-lin-4-5p	mdt-15
Neuron	cel-lin-4-5p	scd-1
Neuron	cel-lin-4-5p	jun-1
Neuron	cel-lin-4-5p	T02E9.5
Neuron	cel-lin-4-5p	nhr-34
Neuron	cel-lin-4-5p	lin-28
Neuron	cel-lin-4-5p	hlh-30
Neuron	cel-mir-1-3p	dpy-23
Neuron	cel-mir-1-3p	ztf-11
Neuron	cel-mir-1-3p	Y22D7AR.6
Neuron	cel-mir-1-3p	vha-10
Neuron	cel-mir-1-3p	ZK863.8
Neuron	cel-mir-1-3p	gen-1
Neuron	cel-mir-1-3p	vha-5
Neuron	cel-mir-1-3p	T02G5.7
Neuron	cel-mir-1-3p	F26A1.1
Neuron	cel-mir-1-3p	dpy-2
Neuron	cel-mir-1-3p	smk-1
Neuron	cel-mir-1-3p	skpo-3
Neuron	cel-mir-1-3p	F36G3.1
Neuron	cel-mir-1-3p	F53F1.4
Neuron	cel-mir-1-3p	R10H10.6
Neuron	cel-mir-1-3p	somi-1
Neuron	cel-mir-1-3p	kin-20
Neuron	cel-mir-1-3p	dhhc-14
Neuron	cel-mir-1-3p	lron-11
Neuron	cel-mir-1-3p	T18D3.9
Neuron	cel-mir-1-3p	vha-14
Neuron	cel-mir-1-3p	sad-1
Neuron	cel-mir-1-3p	pap-1
Neuron	cel-mir-1-3p	F40E10.5
Neuron	cel-mir-1-3p	vha-13
Neuron	cel-mir-1-3p	egl-8
Neuron	cel-mir-1-3p	F55C12.5
Neuron	cel-mir-1-3p	ced-3
Neuron	cel-mir-1-3p	vha-15
Neuron	cel-mir-1-3p	gcs-1
Neuron	cel-mir-1-3p	chup-1
Neuron	cel-mir-1-3p	T24G10.2
Neuron	cel-mir-1-3p	sel-1
Neuron	cel-mir-1-3p	vha-11
Neuron	cel-mir-1-3p	F57G12.1
Neuron	cel-mir-1-3p	age-1
Neuron	cel-mir-1-3p	pfn-2
Neuron	cel-mir-1-3p	vha-8
Neuron	cel-mir-1-3p	H27A22.1
Neuron	cel-mir-1-3p	dhs-17
Neuron	cel-mir-1-3p	R148.5
Neuron	cel-mir-1-3p	D2092.6
Neuron	cel-mir-1-3p	snf-3
Neuron	cel-mir-1-3p	pho-5
Neuron	cel-mir-1-3p	sdn-1
Neuron	cel-mir-1-3p	nhr-23
Neuron	cel-mir-1-3p	T10H10.2
Neuron	cel-mir-1-3p	uda-1
Neuron	cel-mir-1-3p	F10D7.2
Neuron	cel-mir-1-3p	plc-3
Neuron	cel-mir-1-3p	F09E5.8
Neuron	cel-mir-1-3p	Y106G6E.4
Neuron	cel-mir-1-3p	vha-4
Neuron	cel-mir-1-3p	nos-3
Neuron	cel-mir-1-3p	ttll-5
Neuron	cel-mir-1-3p	T09A12.5
Neuron	cel-mir-1-3p	gmeb-2
Neuron	cel-mir-1-3p	jun-1
Neuron	cel-mir-1-3p	vha-12
Neuron	cel-mir-1-3p	T23F11.4
Neuron	cel-mir-1-3p	nep-1
Neuron	cel-mir-1-3p	vha-2
Neuron	cel-mir-1-3p	mlk-1
Neuron	cel-mir-1-3p	T23B5.3
Neuron	cel-mir-1-3p	C09F5.1
Neuron	cel-mir-1-3p	alh-4
Neuron	cel-mir-1-3p	B0495.7
Neuron	cel-mir-1-3p	pqn-62
Neuron	cel-mir-1-3p	C34D10.2
Neuron	cel-mir-1-3p	Y59E9AL.4
Neuron	cel-mir-1-3p	sek-1
Neuron	cel-mir-1-3p	apa-2
Neuron	cel-mir-1-3p	T10E9.3
Neuron	cel-mir-1-3p	fbn-1
Neuron	cel-mir-1-3p	pde-2
Neuron	cel-mir-1-3p	snx-14
Neuron	cel-mir-1-3p	pept-3
Neuron	cel-mir-1-3p	gpx-5
Neuron	cel-mir-1-3p	alh-9
Neuron	cel-mir-1-3p	qdpr-1
Neuron	cel-mir-1-3p	ncx-1
Neuron	cel-mir-1-3p	gly-3
Neuron	cel-mir-1-3p	vha-19
Neuron	cel-mir-1-3p	F59C12.3
Neuron	cel-mir-1-3p	ras-2
Neuron	cel-mir-1-3p	nkb-3
Neuron	cel-mir-1-3p	apl-1
Neuron	cel-mir-1-3p	eat-6
Neuron	cel-mir-1-3p	T19A5.3
Neuron	cel-mir-1-3p	C48E7.1
Neuron	cel-mir-1-3p	gale-1
Neuron	cel-mir-1-3p	C09D4.4
Neuron	cel-mir-1-3p	sax-2
Neuron	cel-mir-1-3p	T20B12.7
Neuron	cel-mir-228-5p	mboa-2
Neuron	cel-mir-228-5p	mml-1
Neuron	cel-mir-228-5p	tre-1
Neuron	cel-mir-228-5p	pho-12
Neuron	cel-mir-228-5p	gcs-1
Neuron	cel-mir-228-5p	eea-1
Neuron	cel-mir-228-5p	Y52B11A.8
Neuron	cel-mir-228-5p	ZK899.1
Neuron	cel-mir-228-5p	nac-1
Neuron	cel-mir-228-5p	daf-12
Neuron	cel-mir-228-5p	tim-1
Neuron	cel-mir-228-5p	sul-3
Neuron	cel-mir-228-5p	acn-1
Neuron	cel-mir-228-5p	mmcm-1
Neuron	cel-mir-228-5p	alh-9
Neuron	cel-mir-228-5p	arf-6
Neuron	cel-mir-228-5p	pcca-1
Neuron	cel-mir-228-5p	Y76A2B.5
Neuron	cel-mir-228-5p	dab-1
Neuron	cel-mir-228-5p	F41E6.5
Neuron	cel-mir-228-5p	jamp-1
Neuron	cel-mir-228-5p	F27D4.7
Neuron	cel-mir-228-5p	cye-1
Neuron	cel-mir-228-5p	fln-1
Neuron	cel-mir-228-5p	mam-2
Neuron	cel-mir-228-5p	frm-7
Neuron	cel-mir-228-5p	W01C8.5
Neuron	cel-mir-228-5p	hbl-1
Neuron	cel-mir-228-5p	T10H10.2
Neuron	cel-mir-228-5p	T19A5.3
Neuron	cel-mir-228-5p	C08G9.2
Neuron	cel-mir-228-5p	acl-9
Neuron	cel-mir-228-5p	T22B7.7
Neuron	cel-mir-228-5p	alh-8
Neuron	cel-mir-228-5p	fil-1
Neuron	cel-mir-228-5p	bca-2
Neuron	cel-mir-228-5p	T04F8.2
Neuron	cel-mir-228-5p	mlt-7
Neuron	cel-mir-228-5p	fat-2
Neuron	cel-mir-228-5p	Y62E10A.13
Neuron	cel-mir-228-5p	mmab-1
Neuron	cel-mir-228-5p	ksr-2
Neuron	cel-mir-228-5p	faah-2
Neuron	cel-mir-228-5p	ttx-3
Neuron	cel-mir-228-5p	E01A2.1
Neuron	cel-mir-228-5p	elt-3
Neuron	cel-mir-228-5p	F29B9.8
Neuron	cel-mir-228-5p	mce-1
Neuron	cel-mir-228-5p	H18N23.2
Neuron	cel-mir-228-5p	gly-6
Neuron	cel-mir-234-3p	R09H10.5
Neuron	cel-mir-234-3p	C47E8.1
Neuron	cel-mir-234-3p	sec-24.2
Neuron	cel-mir-234-3p	snf-3
Neuron	cel-mir-234-3p	F42F12.4
Neuron	cel-mir-234-3p	ulp-4
Neuron	cel-mir-234-3p	egal-1
Neuron	cel-mir-234-3p	C52B9.4
Neuron	cel-mir-234-3p	ran-5
Neuron	cel-mir-234-3p	cat-4
Neuron	cel-mir-234-3p	glf-1
Neuron	cel-mir-234-3p	mab-31
Neuron	cel-mir-234-3p	lbp-5
Neuron	cel-mir-234-3p	vha-8
Neuron	cel-mir-234-3p	F57A8.7
Neuron	cel-mir-234-3p	vha-13
Neuron	cel-mir-234-3p	D1086.3
Neuron	cel-mir-234-3p	ehs-1
Neuron	cel-mir-235-3p	ced-7
Neuron	cel-mir-235-3p	R06C7.6
Neuron	cel-mir-235-3p	trxr-1
Neuron	cel-mir-235-3p	C34D4.4
Neuron	cel-mir-235-3p	fkh-7
Neuron	cel-mir-235-3p	C03A3.2
Neuron	cel-mir-235-3p	ral-1
Neuron	cel-mir-235-3p	kin-18
Neuron	cel-mir-235-3p	math-33
Neuron	cel-mir-235-3p	R09H10.5
Neuron	cel-mir-235-3p	Y47G6A.18
Neuron	cel-mir-235-3p	dbn-1
Neuron	cel-mir-235-3p	dsbn-1
Neuron	cel-mir-235-3p	T16G1.9
Neuron	cel-mir-235-3p	hpo-13
Neuron	cel-mir-235-3p	C14H10.3
Neuron	cel-mir-235-3p	cut-3
Neuron	cel-mir-235-3p	T10C6.6
Neuron	cel-mir-235-3p	pros-1
Neuron	cel-mir-235-3p	F08C6.5
Neuron	cel-mir-235-3p	pqn-32
Neuron	cel-mir-235-3p	unc-11
Neuron	cel-mir-235-3p	glrx-22
Neuron	cel-mir-235-3p	ile-2
Neuron	cel-mir-235-3p	cut-6
Neuron	cel-mir-235-3p	egal-1
Neuron	cel-mir-235-3p	T13C2.6
Neuron	cel-mir-235-3p	cogc-6
Neuron	cel-mir-235-3p	F49E2.5
Neuron	cel-mir-235-3p	Y44A6D.3
Neuron	cel-mir-235-3p	ran-5
Neuron	cel-mir-235-3p	C52B9.4
Neuron	cel-mir-235-3p	F15A8.6
Neuron	cel-mir-235-3p	ifc-2
Neuron	cel-mir-235-3p	gpc-1
Neuron	cel-mir-235-3p	C32F10.4
Neuron	cel-mir-235-3p	sur-7
Neuron	cel-mir-235-3p	ZC506.1
Neuron	cel-mir-235-3p	stc-1
Neuron	cel-mir-235-3p	mel-11
Neuron	cel-mir-235-3p	mab-31
Neuron	cel-mir-235-3p	igeg-2
Neuron	cel-mir-236-3p	pccb-1
Neuron	cel-mir-236-3p	pde-1
Neuron	cel-mir-236-3p	exc-7
Neuron	cel-mir-236-3p	C07C7.1
Neuron	cel-mir-236-3p	K07H8.2
Neuron	cel-mir-236-3p	egl-46
Neuron	cel-mir-236-3p	anmt-2
Neuron	cel-mir-236-3p	F38H4.3
Neuron	cel-mir-236-3p	cyy-1
Neuron	cel-mir-236-3p	gei-3
Neuron	cel-mir-236-3p	F54E4.3
Neuron	cel-mir-236-3p	lec-3
Neuron	cel-mir-236-3p	ncs-3
Neuron	cel-mir-236-3p	cam-1
Neuron	cel-mir-236-3p	aat-3
Neuron	cel-mir-236-3p	T25E4.1
Neuron	cel-mir-236-3p	Y47D3B.6
Neuron	cel-mir-236-3p	pat-9
Neuron	cel-mir-236-3p	tcer-1
Neuron	cel-mir-236-3p	tps-1
Neuron	cel-mir-236-3p	ctbp-1
Neuron	cel-mir-236-3p	ark-1
Neuron	cel-mir-236-3p	anmt-3
Neuron	cel-mir-236-3p	T04C9.1
Neuron	cel-mir-236-3p	unc-18
Neuron	cel-mir-236-3p	rhgf-2
Neuron	cel-mir-236-3p	vab-3
Neuron	cel-mir-236-3p	cgef-1
Neuron	cel-mir-236-3p	unc-44
Neuron	cel-mir-236-3p	lin-14
Neuron	cel-mir-236-3p	twk-14
Neuron	cel-mir-236-3p	cdh-4
Neuron	cel-mir-236-3p	C11E4.6
Neuron	cel-mir-236-3p	F13E6.1
Neuron	cel-mir-236-3p	Y24F12A.1
Neuron	cel-mir-236-3p	unc-132
Neuron	cel-mir-236-3p	paqr-1
Neuron	cel-mir-236-3p	kin-29
Neuron	cel-mir-236-3p	unc-33
Neuron	cel-mir-236-3p	ZC443.3
Neuron	cel-mir-236-3p	Y17G9B.8
Neuron	cel-mir-236-3p	npp-5
Neuron	cel-mir-236-3p	magi-1
Neuron	cel-mir-236-3p	pcca-1
Neuron	cel-mir-236-3p	lag-1
Neuron	cel-mir-236-3p	T28B11.1
Neuron	cel-mir-236-3p	C46C2.2
Neuron	cel-mir-236-3p	pqn-26
Neuron	cel-mir-236-3p	slc-17.2
Neuron	cel-mir-236-3p	sel-10
Neuron	cel-mir-236-3p	vang-1
Neuron	cel-mir-236-3p	snb-1
Neuron	cel-mir-236-3p	F57A8.1
Neuron	cel-mir-236-3p	ric-4
Neuron	cel-mir-236-3p	T28D6.4
Neuron	cel-mir-236-3p	ima-3
Neuron	cel-mir-236-3p	mca-3
Neuron	cel-mir-236-3p	R148.5
Neuron	cel-mir-236-3p	larp-5
Neuron	cel-mir-236-3p	ZK816.1
Neuron	cel-mir-236-3p	nhl-1
Neuron	cel-mir-236-3p	DH11.5
Neuron	cel-mir-236-3p	rab-30
Neuron	cel-mir-236-3p	ZK1127.6
Neuron	cel-mir-236-3p	pho-7
Neuron	cel-mir-236-3p	K10C3.4
Neuron	cel-mir-236-3p	dmsr-1
Neuron	cel-mir-236-3p	sym-2
Neuron	cel-mir-236-3p	irx-1
Neuron	cel-mir-236-3p	F07C6.4
Neuron	cel-mir-236-3p	ptc-1
Neuron	cel-mir-236-3p	ipgm-1
Neuron	cel-mir-236-3p	sem-2
Neuron	cel-mir-236-3p	cya-1
Neuron	cel-mir-236-3p	sto-4
Neuron	cel-mir-236-3p	best-15
Neuron	cel-mir-236-3p	sax-7
Neuron	cel-mir-237-5p	gei-1
Neuron	cel-mir-237-5p	F26E4.7
Neuron	cel-mir-237-5p	crh-2
Neuron	cel-mir-237-5p	let-502
Neuron	cel-mir-237-5p	Y77E11A.14
Neuron	cel-mir-237-5p	nud-2
Neuron	cel-mir-237-5p	F53A10.2
Neuron	cel-mir-240-3p	lfe-2
Neuron	cel-mir-240-3p	trx-3
Neuron	cel-mir-240-3p	set-4
Neuron	cel-mir-240-3p	dpy-11
Neuron	cel-mir-240-3p	lfe-2
Neuron	cel-mir-240-3p	trx-3
Neuron	cel-mir-240-3p	set-4
Neuron	cel-mir-240-3p	dpy-11
Neuron	cel-mir-241-3p	lmp-1
Neuron	cel-mir-241-3p	vit-6
Neuron	cel-mir-241-3p	F41B4.3
Neuron	cel-mir-241-3p	ets-9
Neuron	cel-mir-241-3p	rnt-1
Neuron	cel-mir-241-3p	crn-6
Neuron	cel-mir-241-3p	mdf-2
Neuron	cel-mir-241-3p	T25D10.4
Neuron	cel-mir-241-3p	T20G5.9
Neuron	cel-mir-241-3p	nhr-84
Neuron	cel-mir-241-3p	mdt-26
Neuron	cel-mir-241-5p	ets-9
Neuron	cel-mir-241-5p	psa-3
Neuron	cel-mir-241-5p	vit-6
Neuron	cel-mir-241-5p	ephx-1
Neuron	cel-mir-241-5p	mab-31
Neuron	cel-mir-241-5p	kin-20
Neuron	cel-mir-241-5p	nhr-41
Neuron	cel-mir-241-5p	T25D10.4
Neuron	cel-mir-241-5p	crn-6
Neuron	cel-mir-241-5p	nhr-138
Neuron	cel-mir-241-5p	C34D10.1
Neuron	cel-mir-241-5p	mak-1
Neuron	cel-mir-241-5p	nhr-84
Neuron	cel-mir-241-5p	tsp-9
Neuron	cel-mir-241-5p	C18H7.1
Neuron	cel-mir-244-5p	sec-24.2
Neuron	cel-mir-244-5p	ZC443.3
Neuron	cel-mir-244-5p	dnj-20
Neuron	cel-mir-244-5p	patr-1
Neuron	cel-mir-244-5p	rom-4
Neuron	cel-mir-244-5p	gly-7
Neuron	cel-mir-244-5p	gly-10
Neuron	cel-mir-244-5p	lin-45
Neuron	cel-mir-245-3p	M60.4
Neuron	cel-mir-245-3p	Y57G11B.2
Neuron	cel-mir-245-3p	pqn-73
Neuron	cel-mir-245-3p	ajm-1
Neuron	cel-mir-245-3p	C03H12.1
Neuron	cel-mir-245-3p	Y65B4BL.1
Neuron	cel-mir-245-3p	ifb-1
Neuron	cel-mir-245-3p	ras-1
Neuron	cel-mir-245-3p	T03G11.9
Neuron	cel-mir-245-3p	prk-2
Neuron	cel-mir-245-3p	F07F6.4
Neuron	cel-mir-246-3p	catp-7
Neuron	cel-mir-246-3p	jamp-1
Neuron	cel-mir-246-3p	clh-3
Neuron	cel-mir-246-3p	rskn-2
Neuron	cel-mir-246-3p	Y32F6A.4
Neuron	cel-mir-246-3p	pbs-5
Neuron	cel-mir-246-3p	mboa-2
Neuron	cel-mir-246-3p	mop-25.2
Neuron	cel-mir-246-3p	ZK1290.14
Neuron	cel-mir-246-3p	pmp-1
Neuron	cel-mir-246-3p	fil-1
Neuron	cel-mir-246-3p	dnj-24
Neuron	cel-mir-246-3p	tth-1
Neuron	cel-mir-246-3p	gck-1
Neuron	cel-mir-246-3p	fib-1
Neuron	cel-mir-246-3p	F54B11.5
Neuron	cel-mir-246-3p	T09A12.5
Neuron	cel-mir-246-3p	C05D2.10
Neuron	cel-mir-246-3p	hint-3
Neuron	cel-mir-246-3p	F15A8.6
Neuron	cel-mir-246-3p	vha-1
Neuron	cel-mir-246-3p	esyt-2
Neuron	cel-mir-246-3p	F02E9.7
Neuron	cel-mir-246-3p	let-92
Neuron	cel-mir-246-3p	valv-1
Neuron	cel-mir-246-3p	F26A3.4
Neuron	cel-mir-246-3p	rsp-2
Neuron	cel-mir-246-3p	ets-4
Neuron	cel-mir-246-3p	M01H9.3
Neuron	cel-mir-246-3p	T05C1.1
Neuron	cel-mir-250-3p	lim-8
Neuron	cel-mir-250-3p	K01A12.3
Neuron	cel-mir-250-3p	C44B7.7
Neuron	cel-mir-250-3p	ostb-1
Neuron	cel-mir-250-3p	akir-1
Neuron	cel-mir-250-3p	tol-1
Neuron	cel-mir-250-3p	nhr-4
Neuron	cel-mir-250-3p	T28B4.1
Neuron	cel-mir-250-3p	nhr-49
Neuron	cel-mir-250-3p	tbc-17
Neuron	cel-mir-250-3p	egl-38
Neuron	cel-mir-250-3p	Y56A3A.2
Neuron	cel-mir-250-3p	W03G11.4
Neuron	cel-mir-250-3p	C08G9.1
Neuron	cel-mir-250-3p	C35C5.10
Neuron	cel-mir-250-3p	ina-1
Neuron	cel-mir-250-3p	rab-14
Neuron	cel-mir-250-3p	ima-3
Neuron	cel-mir-250-3p	T14G10.5
Neuron	cel-mir-250-3p	ipla-1
Neuron	cel-mir-250-3p	F53C11.5
Neuron	cel-mir-250-3p	C46F11.6
Neuron	cel-mir-250-3p	cdc-42
Neuron	cel-mir-250-3p	egl-9
Neuron	cel-mir-250-3p	seb-3
Neuron	cel-mir-250-3p	pes-4
Neuron	cel-mir-250-3p	vab-1
Neuron	cel-mir-250-3p	jamp-1
Neuron	cel-mir-250-3p	syx-5
Neuron	cel-mir-250-3p	ZC506.1
Neuron	cel-mir-250-3p	dhs-30
Neuron	cel-mir-250-3p	wwp-1
Neuron	cel-mir-250-3p	vps-45
Neuron	cel-mir-250-3p	daf-16
Neuron	cel-mir-250-3p	kdin-1
Neuron	cel-mir-250-3p	otub-2
Neuron	cel-mir-250-3p	T04C9.1
Neuron	cel-mir-250-3p	T19D2.2
Neuron	cel-mir-250-3p	C43H6.3
Neuron	cel-mir-250-3p	blos-2
Neuron	cel-mir-250-3p	F38A5.2
Neuron	cel-mir-250-3p	R07A4.2
Neuron	cel-mir-250-3p	acr-16
Neuron	cel-mir-250-3p	pld-1
Neuron	cel-mir-250-3p	bath-40
Neuron	cel-mir-250-3p	mec-2
Neuron	cel-mir-250-3p	nbet-1
Neuron	cel-mir-250-3p	hpk-1
Neuron	cel-mir-250-3p	catp-8
Neuron	cel-mir-250-3p	F31E3.2
Neuron	cel-mir-250-3p	btbd-10
Neuron	cel-mir-250-3p	pxf-1
Neuron	cel-mir-250-3p	sma-9
Neuron	cel-mir-250-3p	tag-296
Neuron	cel-mir-250-3p	M110.3
Neuron	cel-mir-250-3p	odr-8
Neuron	cel-mir-250-3p	Y65A5A.1
Neuron	cel-mir-250-3p	flp-12
Neuron	cel-mir-250-3p	C29H12.2
Neuron	cel-mir-250-3p	tbcb-1
Neuron	cel-mir-250-3p	vav-1
Neuron	cel-mir-250-3p	zyg-11
Neuron	cel-mir-250-3p	C34B7.2
Neuron	cel-mir-250-3p	cogc-5
Neuron	cel-mir-250-3p	slc-17.4
Neuron	cel-mir-250-3p	kcnl-1
Neuron	cel-mir-250-3p	lin-10
Neuron	cel-mir-250-3p	K10G9.2
Neuron	cel-mir-250-3p	C09F5.3
Neuron	cel-mir-250-3p	gsa-1
Neuron	cel-mir-250-3p	mab-10
Neuron	cel-mir-250-3p	gos-28
Neuron	cel-mir-250-3p	C18E9.2
Neuron	cel-mir-250-3p	rskn-1
Neuron	cel-mir-250-3p	ZC487.1
Neuron	cel-mir-250-3p	ptp-3
Neuron	cel-mir-250-3p	F15G9.5
Neuron	cel-mir-250-3p	bre-3
Neuron	cel-mir-250-3p	tat-5
Neuron	cel-mir-250-3p	K07H8.2
Neuron	cel-mir-250-3p	tax-6
Neuron	cel-mir-250-3p	gfat-1
Neuron	cel-mir-250-3p	rab-6.2
Neuron	cel-mir-250-3p	cah-6
Neuron	cel-mir-250-3p	ZK287.1
Neuron	cel-mir-250-3p	fut-1
Neuron	cel-mir-250-3p	F32B5.7
Neuron	cel-mir-250-3p	C48E7.6
Neuron	cel-mir-250-3p	atf-8
Neuron	cel-mir-250-3p	dsbn-1
Neuron	cel-mir-250-3p	faah-2
Neuron	cel-mir-250-3p	panl-3
Neuron	cel-mir-250-3p	trk-1
Neuron	cel-mir-250-3p	rgl-1
Neuron	cel-mir-250-3p	lin-23
Neuron	cel-mir-250-3p	scp-1
Neuron	cel-mir-250-3p	C39D10.2
Neuron	cel-mir-250-3p	C30G7.2
Neuron	cel-mir-250-3p	gln-1
Neuron	cel-mir-250-3p	F53B1.3
Neuron	cel-mir-250-3p	pkn-1
Neuron	cel-mir-250-3p	pqn-96
Neuron	cel-mir-250-3p	aps-1
Neuron	cel-mir-250-3p	chat-1
Neuron	cel-mir-250-3p	unc-32
Neuron	cel-mir-250-3p	ppk-1
Neuron	cel-mir-250-3p	dnj-25
Neuron	cel-mir-250-3p	lgc-53
Neuron	cel-mir-250-3p	mtm-3
Neuron	cel-mir-250-3p	dmd-6
Neuron	cel-mir-250-3p	mec-8
Neuron	cel-mir-250-3p	Y45F3A.4
Neuron	cel-mir-250-3p	apg-1
Neuron	cel-mir-250-3p	tsn-1
Neuron	cel-mir-250-3p	insc-1
Neuron	cel-mir-250-3p	magu-2
Neuron	cel-mir-250-3p	larp-5
Neuron	cel-mir-250-3p	gap-2
Neuron	cel-mir-250-3p	mig-38
Neuron	cel-mir-250-3p	R11A5.6
Neuron	cel-mir-250-3p	F10G8.8
Neuron	cel-mir-250-3p	Y73F8A.5
Neuron	cel-mir-250-3p	rimb-1
Neuron	cel-mir-250-3p	F11A10.6
Neuron	cel-mir-250-3p	zfp-3
Neuron	cel-mir-250-3p	par-1
Neuron	cel-mir-250-3p	hgap-2
Neuron	cel-mir-250-3p	F22B5.10
Neuron	cel-mir-250-3p	ZK470.2
Neuron	cel-mir-250-3p	gdi-1
Neuron	cel-mir-250-3p	unc-18
Neuron	cel-mir-250-3p	lin-26
Neuron	cel-mir-250-3p	rhgf-2
Neuron	cel-mir-250-3p	alr-1
Neuron	cel-mir-250-3p	F42C5.9
Neuron	cel-mir-250-3p	ZK816.1
Neuron	cel-mir-250-3p	jmjd-5
Neuron	cel-mir-250-3p	kcnl-2
Neuron	cel-mir-250-3p	D2023.3
Neuron	cel-mir-250-3p	unc-3
Neuron	cel-mir-250-3p	M04F3.4
Neuron	cel-mir-250-3p	W02D3.4
Neuron	cel-mir-250-3p	F54D1.6
Neuron	cel-mir-250-3p	ksr-1
Neuron	cel-mir-250-3p	T22C1.3
Neuron	cel-mir-250-3p	nhr-1
Neuron	cel-mir-250-3p	chd-7
Neuron	cel-mir-250-3p	irk-3
Neuron	cel-mir-250-3p	dmsr-7
Neuron	cel-mir-250-3p	lit-1
Neuron	cel-mir-250-3p	D2013.6
Neuron	cel-mir-250-3p	rpy-1
Neuron	cel-mir-250-3p	copd-1
Neuron	cel-mir-250-3p	sec-16
Neuron	cel-mir-250-3p	unc-76
Neuron	cel-mir-250-3p	hpo-30
Neuron	cel-mir-250-3p	F10G7.5
Neuron	cel-mir-250-3p	klp-12
Neuron	cel-mir-250-3p	lin-39
Neuron	cel-mir-250-3p	mtm-6
Neuron	cel-mir-250-3p	fut-8
Neuron	cel-mir-250-3p	rskd-1
Neuron	cel-mir-250-3p	M02B1.3
Neuron	cel-mir-250-3p	unc-98
Neuron	cel-mir-250-3p	daf-12
Neuron	cel-mir-250-3p	let-2
Neuron	cel-mir-250-3p	unc-104
Neuron	cel-mir-250-3p	ZK858.6
Neuron	cel-mir-250-3p	Y48G9A.9
Neuron	cel-mir-250-3p	sek-1
Neuron	cel-mir-250-3p	Y92H12A.5
Neuron	cel-mir-250-3p	mdt-15
Neuron	cel-mir-250-3p	ptp-1
Neuron	cel-mir-250-3p	F21D5.7
Neuron	cel-mir-250-3p	somi-1
Neuron	cel-mir-250-3p	samp-1
Neuron	cel-mir-250-3p	hlh-30
Neuron	cel-mir-250-3p	let-526
Neuron	cel-mir-250-3p	mvk-1
Neuron	cel-mir-250-3p	gbb-1
Neuron	cel-mir-250-3p	cam-1
Neuron	cel-mir-250-3p	F07C6.4
Neuron	cel-mir-250-3p	ccm-3
Neuron	cel-mir-250-3p	dgk-5
Neuron	cel-mir-250-3p	dbl-1
Neuron	cel-mir-250-3p	F20D1.3
Neuron	cel-mir-250-3p	rabs-5
Neuron	cel-mir-250-3p	csnk-1
Neuron	cel-mir-250-3p	madf-4
Neuron	cel-mir-250-3p	ZK682.7
Neuron	cel-mir-250-3p	T07D1.2
Neuron	cel-mir-250-3p	C53B4.3
Neuron	cel-mir-250-3p	mig-22
Neuron	cel-mir-250-3p	ced-10
Neuron	cel-mir-250-3p	sem-4
Neuron	cel-mir-250-3p	T09A5.4
Neuron	cel-mir-250-3p	wsp-1
Neuron	cel-mir-250-3p	glc-4
Neuron	cel-mir-250-3p	vha-16
Neuron	cel-mir-250-5p	scp-1
Neuron	cel-mir-250-5p	tag-68
Neuron	cel-mir-250-5p	fkb-6
Neuron	cel-mir-250-5p	odr-8
Neuron	cel-mir-250-5p	F32B5.7
Neuron	cel-mir-250-5p	unc-32
Neuron	cel-mir-250-5p	dmd-6
Neuron	cel-mir-250-5p	daf-16
Neuron	cel-mir-250-5p	Y106G6H.14
Neuron	cel-mir-250-5p	crh-2
Neuron	cel-mir-250-5p	mig-38
Neuron	cel-mir-250-5p	srsx-17
Neuron	cel-mir-250-5p	F53C11.5
Neuron	cel-mir-250-5p	C35C5.10
Neuron	cel-mir-250-5p	vps-45
Neuron	cel-mir-250-5p	F38A5.2
Neuron	cel-mir-250-5p	samp-1
Neuron	cel-mir-250-5p	klp-12
Neuron	cel-mir-250-5p	dsbn-1
Neuron	cel-mir-250-5p	C16D9.6
Neuron	cel-mir-250-5p	uba-5
Neuron	cel-mir-250-5p	unc-76
Neuron	cel-mir-250-5p	Y9C2UA.1
Neuron	cel-mir-250-5p	Y105E8A.2
Neuron	cel-mir-250-5p	rgs-3
Neuron	cel-mir-250-5p	gdi-1
Neuron	cel-mir-250-5p	apg-1
Neuron	cel-mir-250-5p	hpk-1
Neuron	cel-mir-250-5p	cdc-42
Neuron	cel-mir-250-5p	R144.6
Neuron	cel-mir-250-5p	T27E4.1
Neuron	cel-mir-250-5p	F20D1.3
Neuron	cel-mir-250-5p	panl-3
Neuron	cel-mir-250-5p	C43H6.3
Neuron	cel-mir-250-5p	dhs-30
Neuron	cel-mir-250-5p	btbd-10
Neuron	cel-mir-250-5p	otub-2
Neuron	cel-mir-250-5p	bath-40
Neuron	cel-mir-250-5p	vhp-1
Neuron	cel-mir-250-5p	M04F3.4
Neuron	cel-mir-250-5p	nhr-71
Neuron	cel-mir-250-5p	csnk-1
Neuron	cel-mir-250-5p	ZK682.7
Neuron	cel-mir-250-5p	flp-27
Neuron	cel-mir-250-5p	arx-3
Neuron	cel-mir-250-5p	mdt-15
Neuron	cel-mir-250-5p	rme-4
Neuron	cel-mir-250-5p	sek-1
Neuron	cel-mir-250-5p	C44B7.7
Neuron	cel-mir-250-5p	ZK287.1
Neuron	cel-mir-250-5p	jun-1
Neuron	cel-mir-250-5p	C18E9.2
Neuron	cel-mir-250-5p	lin-23
Neuron	cel-mir-250-5p	hlh-2
Neuron	cel-mir-250-5p	gbb-1
Neuron	cel-mir-250-5p	dpm-1
Neuron	cel-mir-250-5p	rskd-1
Neuron	cel-mir-250-5p	rgs-1
Neuron	cel-mir-250-5p	dmd-8
Neuron	cel-mir-250-5p	dhhc-9
Neuron	cel-mir-250-5p	F36D4.5
Neuron	cel-mir-250-5p	odr-4
Neuron	cel-mir-250-5p	ubql-1
Neuron	cel-mir-250-5p	glb-23
Neuron	cel-mir-250-5p	lin-10
Neuron	cel-mir-250-5p	rskn-1
Neuron	cel-mir-250-5p	D2013.6
Neuron	cel-mir-250-5p	lit-1
Neuron	cel-mir-250-5p	mnk-1
Neuron	cel-mir-250-5p	dmsr-7
Neuron	cel-mir-250-5p	ppk-1
Neuron	cel-mir-250-5p	ptb-1
Neuron	cel-mir-250-5p	C30G7.2
Neuron	cel-mir-250-5p	R11A5.6
Neuron	cel-mir-250-5p	pxf-1
Neuron	cel-mir-250-5p	chc-1
Neuron	cel-mir-250-5p	F36D4.4
Neuron	cel-mir-250-5p	ptp-3
Neuron	cel-mir-250-5p	enpl-1
Neuron	cel-mir-250-5p	nhr-49
Neuron	cel-mir-250-5p	C08G9.1
Neuron	cel-mir-250-5p	hgap-2
Neuron	cel-mir-250-5p	chat-1
Neuron	cel-mir-250-5p	glb-18
Neuron	cel-mir-250-5p	F42H10.6
Neuron	cel-mir-250-5p	F22B5.10
Neuron	cel-mir-250-5p	pes-4
Neuron	cel-mir-250-5p	zfp-3
Neuron	cel-mir-250-5p	C34B7.2
Neuron	cel-mir-250-5p	larp-5
Neuron	cel-mir-250-5p	twk-17
Neuron	cel-mir-250-5p	ZK816.1
Neuron	cel-mir-250-5p	T22C1.3
Neuron	cel-mir-250-5p	unc-3
Neuron	cel-mir-250-5p	syx-5
Neuron	cel-mir-250-5p	kcnl-2
Neuron	cel-mir-250-5p	nhr-1
Neuron	cel-mir-250-5p	mtm-6
Neuron	cel-mir-250-5p	T19D2.2
Neuron	cel-mir-250-5p	unc-98
Neuron	cel-mir-250-5p	nhr-4
Neuron	cel-mir-250-5p	ZK686.3
Neuron	cel-mir-250-5p	unc-108
Neuron	cel-mir-250-5p	akir-1
Neuron	cel-mir-250-5p	chd-7
Neuron	cel-mir-250-5p	flp-12
Neuron	cel-mir-250-5p	F11A10.6
Neuron	cel-mir-250-5p	zyg-11
Neuron	cel-mir-250-5p	par-1
Neuron	cel-mir-250-5p	sec-16
Neuron	cel-mir-250-5p	F10G7.5
Neuron	cel-mir-250-5p	R08A2.7
Neuron	cel-mir-250-5p	hlh-30
Neuron	cel-mir-250-5p	abt-2
Neuron	cel-mir-250-5p	dgk-5
Neuron	cel-mir-250-5p	tol-1
Neuron	cel-mir-250-5p	ZC168.2
Neuron	cel-mir-250-5p	pqn-96
Neuron	cel-mir-250-5p	pkn-1
Neuron	cel-mir-250-5p	dbl-1
Neuron	cel-mir-250-5p	blmp-1
Neuron	cel-mir-250-5p	K07C5.9
Neuron	cel-mir-250-5p	W03G11.4
Neuron	cel-mir-250-5p	gls-1
Neuron	cel-mir-250-5p	ZK1128.7
Neuron	cel-mir-250-5p	trk-1
Neuron	cel-mir-250-5p	mec-2
Neuron	cel-mir-250-5p	dnj-25
Neuron	cel-mir-250-5p	vab-2
Neuron	cel-mir-250-5p	lgc-53
Neuron	cel-mir-250-5p	Y45F3A.4
Neuron	cel-mir-250-5p	slc-17.4
Neuron	cel-mir-250-5p	rab-6.2
Neuron	cel-mir-250-5p	C29H12.2
Neuron	cel-mir-250-5p	sma-9
Neuron	cel-mir-250-5p	mtm-3
Neuron	cel-mir-250-5p	fut-1
Neuron	cel-mir-250-5p	glb-27
Neuron	cel-mir-250-5p	cgt-3
Neuron	cel-mir-250-5p	lin-11
Neuron	cel-mir-250-5p	Y43F4B.5
Neuron	cel-mir-250-5p	pqn-51
Neuron	cel-mir-250-5p	D1007.3
Neuron	cel-mir-250-5p	coq-2
Neuron	cel-mir-250-5p	wwp-1
Neuron	cel-mir-250-5p	jamp-1
Neuron	cel-mir-250-5p	atx-2
Neuron	cel-mir-250-5p	tbc-3
Neuron	cel-mir-250-5p	ell-1
Neuron	cel-mir-250-5p	let-526
Neuron	cel-mir-250-5p	M106.2
Neuron	cel-mir-252-5p	tbc-6
Neuron	cel-mir-252-5p	sax-3
Neuron	cel-mir-252-5p	Y47D3B.6
Neuron	cel-mir-252-5p	atgp-2
Neuron	cel-mir-252-5p	rbc-1
Neuron	cel-mir-252-5p	C05E11.7
Neuron	cel-mir-252-5p	unc-2
Neuron	cel-mir-252-5p	tsp-20
Neuron	cel-mir-252-5p	K03B8.6
Neuron	cel-mir-252-5p	F11E6.8
Neuron	cel-mir-252-5p	chs-2
Neuron	cel-mir-252-5p	T04F3.1
Neuron	cel-mir-252-5p	epn-1
Neuron	cel-mir-252-5p	rgl-1
Neuron	cel-mir-252-5p	acy-3
Neuron	cel-mir-252-5p	Y55B1AR.2
Neuron	cel-mir-35-3p	ZK899.1
Neuron	cel-mir-35-3p	bli-4
Neuron	cel-mir-35-3p	letm-1
Neuron	cel-mir-35-3p	K03B8.6
Neuron	cel-mir-35-3p	toh-1
Neuron	cel-mir-35-3p	lin-29
Neuron	cel-mir-35-3p	dnj-1
Neuron	cel-mir-35-3p	C30F12.2
Neuron	cel-mir-35-3p	unc-52
Neuron	cel-mir-35-3p	lin-23
Neuron	cel-mir-35-3p	Y44A6D.3
Neuron	cel-mir-35-3p	C13B4.1
Neuron	cel-mir-35-3p	cal-5
Neuron	cel-mir-35-3p	F13H8.5
Neuron	cel-mir-35-3p	pat-12
Neuron	cel-mir-35-3p	F29B9.8
Neuron	cel-mir-35-3p	ptr-23
Neuron	cel-mir-35-3p	snb-2
Neuron	cel-mir-35-3p	tsn-1
Neuron	cel-mir-35-3p	F26A3.4
Neuron	cel-mir-35-3p	F09G2.1
Neuron	cel-mir-36-3p	lin-29
Neuron	cel-mir-36-3p	doxa-1
Neuron	cel-mir-36-3p	snb-2
Neuron	cel-mir-36-3p	K03B8.6
Neuron	cel-mir-36-3p	unc-52
Neuron	cel-mir-36-3p	tsn-1
Neuron	cel-mir-36-3p	cal-5
Neuron	cel-mir-36-3p	C13B4.1
Neuron	cel-mir-36-3p	lron-11
Neuron	cel-mir-36-3p	letm-1
Neuron	cel-mir-36-3p	F13H8.5
Neuron	cel-mir-36-3p	mca-2
Neuron	cel-mir-36-3p	Y44A6D.3
Neuron	cel-mir-36-3p	lin-23
Neuron	cel-mir-36-3p	ZK899.1
Neuron	cel-mir-36-3p	C30F12.2
Neuron	cel-mir-36-3p	dnj-1
Neuron	cel-mir-36-3p	ptr-23
Neuron	cel-mir-36-3p	F26A3.4
Neuron	cel-mir-36-3p	toh-1
Neuron	cel-mir-36-3p	pat-12
Neuron	cel-mir-37-3p	pat-12
Neuron	cel-mir-37-3p	F26A3.4
Neuron	cel-mir-37-3p	tsn-1
Neuron	cel-mir-37-3p	toh-1
Neuron	cel-mir-37-3p	letm-1
Neuron	cel-mir-37-3p	ptr-23
Neuron	cel-mir-37-3p	lin-29
Neuron	cel-mir-37-3p	F09G2.1
Neuron	cel-mir-37-3p	lin-23
Neuron	cel-mir-37-3p	Y44A6D.3
Neuron	cel-mir-37-3p	K03B8.6
Neuron	cel-mir-37-3p	unc-52
Neuron	cel-mir-37-3p	F29B9.8
Neuron	cel-mir-37-3p	dnj-1
Neuron	cel-mir-37-3p	C30F12.2
Neuron	cel-mir-37-3p	ZK899.1
Neuron	cel-mir-37-3p	cal-5
Neuron	cel-mir-37-3p	snb-2
Neuron	cel-mir-38-3p	ric-7
Neuron	cel-mir-38-3p	lin-23
Neuron	cel-mir-38-3p	cab-1
Neuron	cel-mir-38-3p	dsh-1
Neuron	cel-mir-38-3p	dnj-1
Neuron	cel-mir-38-3p	cho-1
Neuron	cel-mir-38-3p	lron-11
Neuron	cel-mir-38-3p	F53B1.3
Neuron	cel-mir-38-3p	F32D8.1
Neuron	cel-mir-38-3p	T28D6.4
Neuron	cel-mir-38-3p	rig-6
Neuron	cel-mir-38-3p	rgs-6
Neuron	cel-mir-38-3p	cutl-15
Neuron	cel-mir-38-3p	mig-10
Neuron	cel-mir-38-3p	mca-3
Neuron	cel-mir-38-3p	bath-40
Neuron	cel-mir-38-3p	snf-1
Neuron	cel-mir-38-3p	Y44A6D.3
Neuron	cel-mir-38-3p	W05B5.1
Neuron	cel-mir-38-3p	H10E21.5
Neuron	cel-mir-38-3p	nhl-2
Neuron	cel-mir-38-3p	ndk-1
Neuron	cel-mir-38-3p	K03B8.6
Neuron	cel-mir-38-3p	ceh-18
Neuron	cel-mir-38-3p	par-1
Neuron	cel-mir-38-3p	nlp-15
Neuron	cel-mir-38-3p	tsn-1
Neuron	cel-mir-38-3p	egl-3
Neuron	cel-mir-38-3p	ser-3
Neuron	cel-mir-38-3p	R05H11.2
Neuron	cel-mir-38-3p	lin-29
Neuron	cel-mir-38-3p	alr-1
Neuron	cel-mir-38-3p	shk-1
Neuron	cel-mir-39-3p	bli-4
Neuron	cel-mir-39-3p	C39E9.8
Neuron	cel-mir-39-3p	K03B8.6
Neuron	cel-mir-39-3p	ceh-18
Neuron	cel-mir-39-3p	C13B4.1
Neuron	cel-mir-39-3p	F29B9.8
Neuron	cel-mir-39-3p	tsn-1
Neuron	cel-mir-39-3p	pat-12
Neuron	cel-mir-39-3p	doxa-1
Neuron	cel-mir-39-3p	mca-2
Neuron	cel-mir-39-3p	T28D6.4
Neuron	cel-mir-39-3p	lin-29
Neuron	cel-mir-39-3p	lron-11
Neuron	cel-mir-39-3p	toh-1
Neuron	cel-mir-39-3p	wrt-3
Neuron	cel-mir-39-3p	lin-23
Neuron	cel-mir-39-3p	dnj-1
Neuron	cel-mir-39-3p	letm-1
Neuron	cel-mir-39-3p	snf-1
Neuron	cel-mir-39-3p	unc-52
Neuron	cel-mir-39-3p	ndk-1
Neuron	cel-mir-39-3p	ZK899.1
Neuron	cel-mir-39-3p	cal-5
Neuron	cel-mir-39-3p	F13H8.5
Neuron	cel-mir-40-3p	ptr-23
Neuron	cel-mir-40-3p	snb-2
Neuron	cel-mir-40-3p	F09G2.1
Neuron	cel-mir-40-3p	uig-1
Neuron	cel-mir-40-3p	C13B4.1
Neuron	cel-mir-40-3p	tsn-1
Neuron	cel-mir-40-3p	Y44A6D.3
Neuron	cel-mir-40-3p	F26A3.4
Neuron	cel-mir-40-3p	ZK899.1
Neuron	cel-mir-40-3p	unc-52
Neuron	cel-mir-40-3p	C30F12.2
Neuron	cel-mir-42-3p	F07C6.4
Neuron	cel-mir-42-3p	tnt-2
Neuron	cel-mir-42-3p	tsn-1
Neuron	cel-mir-42-3p	dab-1
Neuron	cel-mir-42-3p	tag-275
Neuron	cel-mir-42-3p	Y44A6D.3
Neuron	cel-mir-42-3p	trp-4
Neuron	cel-mir-42-3p	hlh-11
Neuron	cel-mir-42-3p	F42H10.3
Neuron	cel-mir-42-3p	F09G2.1
Neuron	cel-mir-42-3p	rig-4
Neuron	cel-mir-42-3p	bath-40
Neuron	cel-mir-42-3p	ptr-23
Neuron	cel-mir-42-5p	F09G2.1
Neuron	cel-mir-42-5p	Y44A6D.3
Neuron	cel-mir-42-5p	C13B4.1
Neuron	cel-mir-42-5p	F29B9.8
Neuron	cel-mir-42-5p	cex-2
Neuron	cel-mir-42-5p	F07C6.4
Neuron	cel-mir-42-5p	dab-1
Neuron	cel-mir-42-5p	ptr-23
Neuron	cel-mir-42-5p	spn-4
Neuron	cel-mir-42-5p	nas-1
Neuron	cel-mir-42-5p	srap-1
Neuron	cel-mir-42-5p	ser-3
Neuron	cel-mir-42-5p	ell-1
Neuron	cel-mir-42-5p	rig-4
Neuron	cel-mir-42-5p	F42H10.3
Neuron	cel-mir-44-3p	magu-2
Neuron	cel-mir-44-3p	nhx-8
Neuron	cel-mir-44-3p	mans-3
Neuron	cel-mir-44-3p	cnb-1
Neuron	cel-mir-44-3p	dod-6
Neuron	cel-mir-44-3p	nep-26
Neuron	cel-mir-44-3p	perm-3
Neuron	cel-mir-44-3p	pos-1
Neuron	cel-mir-44-3p	T04F8.6
Neuron	cel-mir-44-3p	blos-2
Neuron	cel-mir-44-3p	tag-131
Neuron	cel-mir-44-3p	imp-2
Neuron	cel-mir-44-3p	ZK131.11
Neuron	cel-mir-44-3p	cyk-3
Neuron	cel-mir-44-3p	dpy-21
Neuron	cel-mir-44-3p	larp-5
Neuron	cel-mir-44-3p	kin-2
Neuron	cel-mir-44-3p	tag-321
Neuron	cel-mir-44-3p	unc-16
Neuron	cel-mir-44-3p	W05H7.1
Neuron	cel-mir-44-3p	miz-1
Neuron	cel-mir-44-3p	cdgs-1
Neuron	cel-mir-44-3p	bmy-1
Neuron	cel-mir-44-3p	nhr-17
Neuron	cel-mir-44-3p	gly-9
Neuron	cel-mir-44-3p	gpb-1
Neuron	cel-mir-44-3p	R07G3.8
Neuron	cel-mir-44-3p	goa-1
Neuron	cel-mir-44-3p	F39H2.3
Neuron	cel-mir-44-3p	mdt-15
Neuron	cel-mir-44-3p	H09F14.1
Neuron	cel-mir-44-3p	madf-5
Neuron	cel-mir-44-3p	men-1
Neuron	cel-mir-44-3p	lin-14
Neuron	cel-mir-44-3p	wip-1
Neuron	cel-mir-44-3p	unc-14
Neuron	cel-mir-44-3p	K10B3.5
Neuron	cel-mir-44-3p	unc-108
Neuron	cel-mir-44-3p	F10C2.5
Neuron	cel-mir-44-3p	syd-9
Neuron	cel-mir-44-3p	hum-5
Neuron	cel-mir-44-3p	F09F7.5
Neuron	cel-mir-44-3p	nhr-48
Neuron	cel-mir-44-3p	kcc-1
Neuron	cel-mir-44-3p	paa-1
Neuron	cel-mir-44-3p	cwn-1
Neuron	cel-mir-44-3p	dmd-6
Neuron	cel-mir-44-3p	vav-1
Neuron	cel-mir-44-3p	acy-1
Neuron	cel-mir-44-3p	Y54F10AR.1
Neuron	cel-mir-44-3p	gly-13
Neuron	cel-mir-44-3p	dnj-7
Neuron	cel-mir-44-3p	H10D18.5
Neuron	cel-mir-44-3p	snt-1
Neuron	cel-mir-44-3p	Y48G9A.9
Neuron	cel-mir-44-3p	snpn-1
Neuron	cel-mir-44-3p	F16F9.4
Neuron	cel-mir-44-3p	C03A3.2
Neuron	cel-mir-44-3p	C14B9.8
Neuron	cel-mir-44-3p	C15H9.5
Neuron	cel-mir-44-3p	F53B1.8
Neuron	cel-mir-44-3p	egl-13
Neuron	cel-mir-44-3p	crp-1
Neuron	cel-mir-44-3p	unc-80
Neuron	cel-mir-44-3p	C45G3.3
Neuron	cel-mir-44-3p	acs-22
Neuron	cel-mir-44-3p	dma-1
Neuron	cel-mir-44-3p	C38H2.2
Neuron	cel-mir-44-3p	bath-40
Neuron	cel-mir-44-3p	T24B8.4
Neuron	cel-mir-44-3p	F13E9.1
Neuron	cel-mir-44-3p	dnj-24
Neuron	cel-mir-44-3p	ced-5
Neuron	cel-mir-44-3p	sup-12
Neuron	cel-mir-44-3p	gei-1
Neuron	cel-mir-44-3p	eat-16
Neuron	cel-mir-44-3p	arf-3
Neuron	cel-mir-44-3p	skat-1
Neuron	cel-mir-44-3p	rab-39
Neuron	cel-mir-44-3p	hum-2
Neuron	cel-mir-44-3p	vhp-1
Neuron	cel-mir-44-3p	ttx-7
Neuron	cel-mir-44-3p	mab-31
Neuron	cel-mir-44-3p	F21D12.3
Neuron	cel-mir-44-5p	rab-30
Neuron	cel-mir-44-5p	skat-1
Neuron	cel-mir-44-5p	tag-321
Neuron	cel-mir-44-5p	sma-5
Neuron	cel-mir-44-5p	pqn-73
Neuron	cel-mir-44-5p	C16C10.1
Neuron	cel-mir-44-5p	mab-31
Neuron	cel-mir-44-5p	C14B9.8
Neuron	cel-mir-44-5p	tyr-5
Neuron	cel-mir-44-5p	C01B10.9
Neuron	cel-mir-44-5p	pos-1
Neuron	cel-mir-44-5p	sup-12
Neuron	cel-mir-44-5p	mans-3
Neuron	cel-mir-44-5p	gly-9
Neuron	cel-mir-44-5p	T24B8.4
Neuron	cel-mir-44-5p	nhx-8
Neuron	cel-mir-44-5p	unc-22
Neuron	cel-mir-44-5p	gei-1
Neuron	cel-mir-44-5p	eva-1
Neuron	cel-mir-44-5p	lin-41
Neuron	cel-mir-44-5p	emc-1
Neuron	cel-mir-44-5p	gly-13
Neuron	cel-mir-44-5p	cyk-1
Neuron	cel-mir-44-5p	ketn-1
Neuron	cel-mir-44-5p	deb-1
Neuron	cel-mir-44-5p	cdh-3
Neuron	cel-mir-44-5p	cept-1
Neuron	cel-mir-44-5p	unc-82
Neuron	cel-mir-44-5p	C25H3.11
Neuron	cel-mir-44-5p	kcc-1
Neuron	cel-mir-44-5p	F13E9.1
Neuron	cel-mir-44-5p	F48E8.4
Neuron	cel-mir-44-5p	nstp-4
Neuron	cel-mir-44-5p	C38H2.2
Neuron	cel-mir-44-5p	F49E2.1
Neuron	cel-mir-44-5p	Y46G5A.29
Neuron	cel-mir-45-3p	egl-13
Neuron	cel-mir-45-3p	cwn-1
Neuron	cel-mir-45-3p	sup-12
Neuron	cel-mir-45-3p	Y54F10AR.1
Neuron	cel-mir-45-3p	unc-80
Neuron	cel-mir-45-3p	C03A3.2
Neuron	cel-mir-45-3p	unc-14
Neuron	cel-mir-45-3p	nhr-48
Neuron	cel-mir-45-3p	dod-6
Neuron	cel-mir-45-3p	nhx-8
Neuron	cel-mir-45-3p	kin-2
Neuron	cel-mir-45-3p	unc-16
Neuron	cel-mir-45-3p	T04F8.6
Neuron	cel-mir-45-3p	T24B8.4
Neuron	cel-mir-45-3p	F21D12.3
Neuron	cel-mir-45-3p	dnj-7
Neuron	cel-mir-45-3p	snpn-1
Neuron	cel-mir-45-3p	snt-1
Neuron	cel-mir-45-3p	F16F9.4
Neuron	cel-mir-45-3p	pos-1
Neuron	cel-mir-45-3p	eat-16
Neuron	cel-mir-45-3p	cnb-1
Neuron	cel-mir-45-3p	imp-2
Neuron	cel-mir-45-3p	hum-2
Neuron	cel-mir-45-3p	gei-1
Neuron	cel-mir-45-3p	mdt-15
Neuron	cel-mir-45-3p	lin-14
Neuron	cel-mir-45-3p	madf-5
Neuron	cel-mir-45-3p	perm-3
Neuron	cel-mir-45-3p	F09F7.5
Neuron	cel-mir-45-3p	blos-2
Neuron	cel-mir-45-3p	hum-5
Neuron	cel-mir-45-3p	nhr-17
Neuron	cel-mir-45-3p	goa-1
Neuron	cel-mir-45-3p	syd-9
Neuron	cel-mir-45-3p	W05H7.1
Neuron	cel-mir-45-3p	H09F14.1
Neuron	cel-mir-45-3p	unc-108
Neuron	cel-mir-45-3p	cdgs-1
Neuron	cel-mir-45-3p	ttx-7
Neuron	cel-mir-45-3p	crp-1
Neuron	cel-mir-45-3p	C45G3.3
Neuron	cel-mir-45-3p	C38H2.2
Neuron	cel-mir-45-3p	paa-1
Neuron	cel-mir-45-3p	kcc-1
Neuron	cel-mir-45-3p	Y48G9A.9
Neuron	cel-mir-45-3p	dpy-21
Neuron	cel-mir-45-3p	H10D18.5
Neuron	cel-mir-45-3p	dma-1
Neuron	cel-mir-45-3p	acy-1
Neuron	cel-mir-45-3p	F13E9.1
Neuron	cel-mir-45-3p	vav-1
Neuron	cel-mir-45-3p	gly-13
Neuron	cel-mir-45-3p	K10B3.5
Neuron	cel-mir-45-3p	magu-2
Neuron	cel-mir-45-3p	gly-9
Neuron	cel-mir-45-3p	R07G3.8
Neuron	cel-mir-45-3p	vhp-1
Neuron	cel-mir-45-3p	mab-31
Neuron	cel-mir-45-3p	dmd-6
Neuron	cel-mir-45-3p	larp-5
Neuron	cel-mir-45-3p	wip-1
Neuron	cel-mir-45-3p	ZK131.11
Neuron	cel-mir-45-3p	men-1
Neuron	cel-mir-45-3p	nep-26
Neuron	cel-mir-45-3p	cyk-3
Neuron	cel-mir-45-3p	mans-3
Neuron	cel-mir-45-3p	ced-5
Neuron	cel-mir-45-3p	acs-22
Neuron	cel-mir-45-3p	tag-131
Neuron	cel-mir-45-3p	miz-1
Neuron	cel-mir-45-3p	rab-39
Neuron	cel-mir-45-3p	F39H2.3
Neuron	cel-mir-45-3p	C14B9.8
Neuron	cel-mir-45-3p	F53B1.8
Neuron	cel-mir-45-3p	arf-3
Neuron	cel-mir-45-3p	C15H9.5
Neuron	cel-mir-45-3p	bmy-1
Neuron	cel-mir-45-3p	tag-321
Neuron	cel-mir-45-3p	skat-1
Neuron	cel-mir-45-3p	dnj-24
Neuron	cel-mir-45-3p	gpb-1
Neuron	cel-mir-45-3p	bath-40
Neuron	cel-mir-45-3p	F10C2.5
Neuron	cel-mir-47-3p	ldb-1
Neuron	cel-mir-47-3p	let-363
Neuron	cel-mir-47-3p	mbl-1
Neuron	cel-mir-47-3p	Y72A10A.1
Neuron	cel-mir-47-3p	C38H2.2
Neuron	cel-mir-47-3p	Y53C12A.3
Neuron	cel-mir-47-3p	unc-6
Neuron	cel-mir-47-3p	F41G3.6
Neuron	cel-mir-47-3p	hmg-5
Neuron	cel-mir-47-3p	inx-7
Neuron	cel-mir-47-3p	gly-4
Neuron	cel-mir-47-3p	grk-1
Neuron	cel-mir-47-3p	unc-2
Neuron	cel-mir-47-3p	hlb-1
Neuron	cel-mir-47-3p	unc-120
Neuron	cel-mir-47-3p	siah-1
Neuron	cel-mir-47-3p	B0001.4
Neuron	cel-mir-47-3p	tlk-1
Neuron	cel-mir-47-3p	nas-6
Neuron	cel-mir-47-3p	ekl-6
Neuron	cel-mir-47-3p	F16F9.1
Neuron	cel-mir-47-3p	lmd-3
Neuron	cel-mir-47-3p	irx-1
Neuron	cel-mir-47-3p	ulp-4
Neuron	cel-mir-47-3p	F21F3.6
Neuron	cel-mir-47-3p	npr-24
Neuron	cel-mir-47-3p	pptr-2
Neuron	cel-mir-47-3p	T28B11.1
Neuron	cel-mir-47-3p	avr-14
Neuron	cel-mir-47-3p	dmd-10
Neuron	cel-mir-47-3p	F42H10.3
Neuron	cel-mir-47-3p	lst-6
Neuron	cel-mir-47-3p	T22B11.4
Neuron	cel-mir-47-3p	ksr-1
Neuron	cel-mir-47-3p	sul-2
Neuron	cel-mir-47-3p	nud-2
Neuron	cel-mir-47-3p	tbc-12
Neuron	cel-mir-47-3p	kcc-2
Neuron	cel-mir-47-3p	Y102A11A.9
Neuron	cel-mir-47-3p	catp-6
Neuron	cel-mir-48-3p	egl-10
Neuron	cel-mir-48-3p	inx-6
Neuron	cel-mir-48-3p	jmjd-1.2
Neuron	cel-mir-48-3p	wrk-1
Neuron	cel-mir-48-3p	sas-4
Neuron	cel-mir-48-3p	ztf-7
Neuron	cel-mir-48-3p	lmp-1
Neuron	cel-mir-48-3p	evl-14
Neuron	cel-mir-48-3p	C50B6.3
Neuron	cel-mir-48-3p	ent-2
Neuron	cel-mir-48-3p	dmd-10
Neuron	cel-mir-48-3p	F41B4.3
Neuron	cel-mir-48-3p	lin-14
Neuron	cel-mir-48-3p	lin-41
Neuron	cel-mir-48-3p	ntl-3
Neuron	cel-mir-48-3p	F32B5.6
Neuron	cel-mir-48-3p	tbc-10
Neuron	cel-mir-48-3p	col-91
Neuron	cel-mir-48-3p	E02A10.4
Neuron	cel-mir-48-3p	nduf-7
Neuron	cel-mir-48-3p	pitr-1
Neuron	cel-mir-48-3p	ttr-31
Neuron	cel-mir-48-3p	nhr-154
Neuron	cel-mir-48-3p	sel-7
Neuron	cel-mir-48-3p	mdt-26
Neuron	cel-mir-48-5p	mct-6
Neuron	cel-mir-48-5p	T04A8.7
Neuron	cel-mir-48-5p	mak-1
Neuron	cel-mir-48-5p	lmp-1
Neuron	cel-mir-48-5p	inx-6
Neuron	cel-mir-48-5p	twk-44
Neuron	cel-mir-48-5p	vit-6
Neuron	cel-mir-48-5p	nhr-41
Neuron	cel-mir-48-5p	psa-3
Neuron	cel-mir-48-5p	ttr-31
Neuron	cel-mir-51-5p	F25D1.3
Neuron	cel-mir-51-5p	trap-1
Neuron	cel-mir-51-5p	ptr-14
Neuron	cel-mir-51-5p	acl-4
Neuron	cel-mir-51-5p	lron-15
Neuron	cel-mir-51-5p	F16C3.2
Neuron	cel-mir-51-5p	F28F5.6
Neuron	cel-mir-51-5p	dgat-2
Neuron	cel-mir-51-5p	T04F3.2
Neuron	cel-mir-51-5p	pqn-72
Neuron	cel-mir-51-5p	cyp-29A4
Neuron	cel-mir-51-5p	sms-3
Neuron	cel-mir-51-5p	dcn-1
Neuron	cel-mir-51-5p	swt-3
Neuron	cel-mir-51-5p	K07A12.8
Neuron	cel-mir-51-5p	R12C12.9
Neuron	cel-mir-51-5p	swt-5
Neuron	cel-mir-51-5p	ptr-22
Neuron	cel-mir-51-5p	ncx-6
Neuron	cel-mir-51-5p	B0410.3
Neuron	cel-mir-51-5p	K08E7.5
Neuron	cel-mir-51-5p	ptr-8
Neuron	cel-mir-51-5p	mig-23
Neuron	cel-mir-51-5p	ptr-18
Neuron	cel-mir-51-5p	ndg-4
Neuron	cel-mir-51-5p	rnt-1
Neuron	cel-mir-51-5p	zyg-11
Neuron	cel-mir-51-5p	mrps-6
Neuron	cel-mir-51-5p	kin-9
Neuron	cel-mir-51-5p	F42H10.3
Neuron	cel-mir-51-5p	C07H4.1
Neuron	cel-mir-51-5p	F46G11.2
Neuron	cel-mir-51-5p	C31H1.8
Neuron	cel-mir-51-5p	Y37A1A.2
Neuron	cel-mir-51-5p	klf-1
Neuron	cel-mir-51-5p	acd-2
Neuron	cel-mir-51-5p	Y57G11A.4
Neuron	cel-mir-51-5p	F41C3.2
Neuron	cel-mir-51-5p	egl-20
Neuron	cel-mir-51-5p	lsm-1
Neuron	cel-mir-51-5p	F26A3.4
Neuron	cel-mir-51-5p	rps-20
Neuron	cel-mir-51-5p	cpna-3
Neuron	cel-mir-51-5p	twk-12
Neuron	cel-mir-51-5p	F46C5.6
Neuron	cel-mir-51-5p	C50B8.5
Neuron	cel-mir-51-5p	C53D6.4
Neuron	cel-mir-51-5p	B0034.1
Neuron	cel-mir-51-5p	prx-2
Neuron	cel-mir-51-5p	tyr-6
Neuron	cel-mir-51-5p	F11E6.3
Neuron	cel-mir-51-5p	R151.4
Neuron	cel-mir-51-5p	K08E4.3
Neuron	cel-mir-51-5p	doxa-1
Neuron	cel-mir-51-5p	ppgn-1
Neuron	cel-mir-51-5p	let-756
Neuron	cel-mir-51-5p	F46C5.10
Neuron	cel-mir-51-5p	ucp-4
Neuron	cel-mir-51-5p	nas-7
Neuron	cel-mir-51-5p	C55C3.1
Neuron	cel-mir-51-5p	nhr-19
Neuron	cel-mir-51-5p	ZK418.7
Neuron	cel-mir-52-5p	lin-12
Neuron	cel-mir-52-5p	B0393.5
Neuron	cel-mir-52-5p	Y57G11C.31
Neuron	cel-mir-52-5p	F32D1.3
Neuron	cel-mir-52-5p	unc-36
Neuron	cel-mir-52-5p	pitr-4
Neuron	cel-mir-52-5p	swt-5
Neuron	cel-mir-52-5p	klf-1
Neuron	cel-mir-52-5p	dpy-20
Neuron	cel-mir-52-5p	F18F11.4
Neuron	cel-mir-52-5p	F14B6.2
Neuron	cel-mir-52-5p	klp-7
Neuron	cel-mir-52-5p	ncx-10
Neuron	cel-mir-52-5p	Y43D4A.5
Neuron	cel-mir-52-5p	F31C3.3
Neuron	cel-mir-52-5p	F45D3.3
Neuron	cel-mir-52-5p	swsn-7
Neuron	cel-mir-52-5p	F46C5.1
Neuron	cel-mir-52-5p	C09G9.5
Neuron	cel-mir-52-5p	C04F12.8
Neuron	cel-mir-52-5p	cnd-1
Neuron	cel-mir-52-5p	T07F12.2
Neuron	cel-mir-52-5p	ZC434.3
Neuron	cel-mir-52-5p	T10G3.3
Neuron	cel-mir-52-5p	igcm-4
Neuron	cel-mir-52-5p	F45D3.4
Neuron	cel-mir-52-5p	F11E6.8
Neuron	cel-mir-52-5p	efn-2
Neuron	cel-mir-52-5p	dnc-1
Neuron	cel-mir-52-5p	ptr-6
Neuron	cel-mir-52-5p	eff-1
Neuron	cel-mir-52-5p	srgp-1
Neuron	cel-mir-52-5p	sms-3
Neuron	cel-mir-52-5p	adt-2
Neuron	cel-mir-52-5p	nhr-35
Neuron	cel-mir-52-5p	ptr-20
Neuron	cel-mir-52-5p	wnk-1
Neuron	cel-mir-52-5p	K08E4.3
Neuron	cel-mir-52-5p	F26E4.7
Neuron	cel-mir-52-5p	frm-7
Neuron	cel-mir-52-5p	mig-23
Neuron	cel-mir-52-5p	Y37A1A.2
Neuron	cel-mir-52-5p	B0252.1
Neuron	cel-mir-52-5p	D2023.1
Neuron	cel-mir-52-5p	nas-31
Neuron	cel-mir-52-5p	W05B2.2
Neuron	cel-mir-53-5p	ptr-18
Neuron	cel-mir-53-5p	dpy-20
Neuron	cel-mir-53-5p	syg-1
Neuron	cel-mir-53-5p	efn-4
Neuron	cel-mir-53-5p	acy-1
Neuron	cel-mir-53-5p	T04F3.2
Neuron	cel-mir-53-5p	pqn-72
Neuron	cel-mir-53-5p	clc-2
Neuron	cel-mir-53-5p	dapk-1
Neuron	cel-mir-53-5p	B0252.1
Neuron	cel-mir-53-5p	F46C5.10
Neuron	cel-mir-53-5p	F14B6.2
Neuron	cel-mir-53-5p	srgp-1
Neuron	cel-mir-53-5p	ncx-6
Neuron	cel-mir-53-5p	C54G4.4
Neuron	cel-mir-53-5p	unc-36
Neuron	cel-mir-53-5p	hlh-14
Neuron	cel-mir-53-5p	hst-1
Neuron	cel-mir-53-5p	mig-1
Neuron	cel-mir-53-5p	npr-27
Neuron	cel-mir-53-5p	ptr-16
Neuron	cel-mir-53-5p	Y37A1A.2
Neuron	cel-mir-53-5p	lin-17
Neuron	cel-mir-53-5p	K08E4.3
Neuron	cel-mir-53-5p	swt-5
Neuron	cel-mir-53-5p	Y43D4A.5
Neuron	cel-mir-53-5p	cnd-1
Neuron	cel-mir-53-5p	inx-18
Neuron	cel-mir-53-5p	efn-2
Neuron	cel-mir-53-5p	tpst-1
Neuron	cel-mir-53-5p	hot-2
Neuron	cel-mir-53-5p	R151.4
Neuron	cel-mir-53-5p	tbck-1
Neuron	cel-mir-53-5p	F13D12.8
Neuron	cel-mir-53-5p	ceh-1
Neuron	cel-mir-53-5p	gpa-3
Neuron	cel-mir-53-5p	F11E6.3
Neuron	cel-mir-53-5p	acd-2
Neuron	cel-mir-53-5p	lsm-1
Neuron	cel-mir-53-5p	phat-3
Neuron	cel-mir-53-5p	F32D1.3
Neuron	cel-mir-53-5p	ptr-3
Neuron	cel-mir-53-5p	kal-1
Neuron	cel-mir-53-5p	mtm-6
Neuron	cel-mir-53-5p	egl-20
Neuron	cel-mir-53-5p	D2023.1
Neuron	cel-mir-53-5p	M01B12.4
Neuron	cel-mir-53-5p	doxa-1
Neuron	cel-mir-57-5p	cyk-1
Neuron	cel-mir-57-5p	ztf-27
Neuron	cel-mir-57-5p	grd-1
Neuron	cel-mir-57-5p	wsp-1
Neuron	cel-mir-57-5p	fbn-1
Neuron	cel-mir-57-5p	mca-2
Neuron	cel-mir-57-5p	col-17
Neuron	cel-mir-57-5p	T27E4.7
Neuron	cel-mir-60-3p	dpy-23
Neuron	cel-mir-60-3p	K07H8.2
Neuron	cel-mir-60-3p	aps-2
Neuron	cel-mir-60-3p	lin-26
Neuron	cel-mir-60-3p	ser-7
Neuron	cel-mir-60-3p	flcn-1
Neuron	cel-mir-60-3p	F41H10.4
Neuron	cel-mir-60-3p	clhm-1
Neuron	cel-mir-60-3p	sax-2
Neuron	cel-mir-60-3p	unc-115
Neuron	cel-mir-60-3p	col-186
Neuron	cel-mir-60-3p	mtm-6
Neuron	cel-mir-60-3p	nhr-34
Neuron	cel-mir-60-3p	inx-7
Neuron	cel-mir-60-3p	dao-4
Neuron	cel-mir-60-3p	C25B8.8
Neuron	cel-mir-60-3p	osm-8
Neuron	cel-mir-60-3p	rgs-5
Neuron	cel-mir-60-3p	abl-1
Neuron	cel-mir-60-3p	eat-16
Neuron	cel-mir-60-3p	tpa-1
Neuron	cel-mir-60-3p	ark-1
Neuron	cel-mir-60-3p	pept-3
Neuron	cel-mir-60-3p	maco-1
Neuron	cel-mir-60-3p	nos-3
Neuron	cel-mir-60-3p	asd-2
Neuron	cel-mir-60-3p	aho-3
Neuron	cel-mir-60-3p	M02B1.2
Neuron	cel-mir-60-3p	rab-3
Neuron	cel-mir-60-3p	tba-1
Neuron	cel-mir-60-3p	Y64G10A.7
Neuron	cel-mir-60-3p	C34B4.2
Neuron	cel-mir-60-3p	rme-1
Neuron	cel-mir-60-3p	sto-2
Neuron	cel-mir-60-3p	C27A7.5
Neuron	cel-mir-60-3p	nhr-43
Neuron	cel-mir-60-3p	F10D7.1
Neuron	cel-mir-60-3p	idhg-1
Neuron	cel-mir-60-3p	tbc-17
Neuron	cel-mir-60-3p	sra-10
Neuron	cel-mir-60-3p	T27A10.6
Neuron	cel-mir-60-3p	dgn-1
Neuron	cel-mir-60-3p	glc-3
Neuron	cel-mir-60-3p	tbx-2
Neuron	cel-mir-60-3p	F55C10.5
Neuron	cel-mir-60-3p	vha-5
Neuron	cel-mir-60-3p	C46C2.2
Neuron	cel-mir-60-3p	hil-1
Neuron	cel-mir-60-3p	bris-1
Neuron	cel-mir-60-3p	unc-73
Neuron	cel-mir-60-3p	aex-2
Neuron	cel-mir-60-3p	B0252.3
Neuron	cel-mir-60-3p	M60.6
Neuron	cel-mir-60-3p	unc-40
Neuron	cel-mir-60-3p	fkh-2
Neuron	cel-mir-60-3p	cyy-1
Neuron	cel-mir-60-3p	ZK154.6
Neuron	cel-mir-60-3p	ubc-8
Neuron	cel-mir-60-3p	F35H12.6
Neuron	cel-mir-60-3p	srgp-1
Neuron	cel-mir-60-3p	flp-3
Neuron	cel-mir-60-3p	tps-1
Neuron	cel-mir-60-3p	T27F6.7
Neuron	cel-mir-60-3p	cey-1
Neuron	cel-mir-60-3p	pat-12
Neuron	cel-mir-60-3p	fcho-1
Neuron	cel-mir-60-3p	ceh-18
Neuron	cel-mir-60-3p	alh-9
Neuron	cel-mir-60-3p	fozi-1
Neuron	cel-mir-60-3p	itsn-1
Neuron	cel-mir-60-3p	apa-2
Neuron	cel-mir-60-3p	panl-3
Neuron	cel-mir-60-3p	E04D5.2
Neuron	cel-mir-60-3p	F59C12.3
Neuron	cel-mir-60-3p	mbk-2
Neuron	cel-mir-60-3p	ncx-3
Neuron	cel-mir-60-3p	W02B12.11
Neuron	cel-mir-60-3p	T04F3.2
Neuron	cel-mir-60-3p	ZC155.4
Neuron	cel-mir-60-3p	dnj-8
Neuron	cel-mir-60-3p	T01B6.1
Neuron	cel-mir-60-3p	hmp-1
Neuron	cel-mir-60-3p	B0410.3
Neuron	cel-mir-60-3p	dmd-6
Neuron	cel-mir-60-3p	abts-1
Neuron	cel-mir-60-3p	got-2.2
Neuron	cel-mir-60-3p	swt-3
Neuron	cel-mir-60-3p	slc-17.1
Neuron	cel-mir-60-3p	ins-1
Neuron	cel-mir-60-3p	alh-6
Neuron	cel-mir-60-3p	aipl-1
Neuron	cel-mir-60-3p	ric-4
Neuron	cel-mir-60-3p	adt-1
Neuron	cel-mir-60-3p	gly-3
Neuron	cel-mir-60-3p	F40A3.2
Neuron	cel-mir-60-3p	hsp-25
Neuron	cel-mir-60-3p	wdfy-3
Neuron	cel-mir-60-3p	K10C3.4
Neuron	cel-mir-60-3p	mlt-8
Neuron	cel-mir-60-3p	asd-1
Neuron	cel-mir-60-3p	flr-2
Neuron	cel-mir-60-3p	pan-1
Neuron	cel-mir-60-3p	R02F11.3
Neuron	cel-mir-60-3p	ksr-2
Neuron	cel-mir-60-3p	C03A3.3
Neuron	cel-mir-60-3p	pccb-1
Neuron	cel-mir-60-3p	ced-3
Neuron	cel-mir-60-3p	unc-129
Neuron	cel-mir-60-3p	F44A2.3
Neuron	cel-mir-60-3p	rab-14
Neuron	cel-mir-60-3p	K08F8.7
Neuron	cel-mir-60-3p	Y92H12A.2
Neuron	cel-mir-60-3p	unc-33
Neuron	cel-mir-60-3p	ZK813.4
Neuron	cel-mir-60-3p	lit-1
Neuron	cel-mir-60-3p	cnt-1
Neuron	cel-mir-60-3p	hmbx-1
Neuron	cel-mir-60-3p	aqp-7
Neuron	cel-mir-60-3p	R17.3
Neuron	cel-mir-61-3p	Y48G9A.9
Neuron	cel-mir-61-3p	skat-1
Neuron	cel-mir-61-3p	C02D5.2
Neuron	cel-mir-61-3p	pos-1
Neuron	cel-mir-61-3p	C16C10.1
Neuron	cel-mir-61-3p	rars-2
Neuron	cel-mir-61-3p	F53B1.8
Neuron	cel-mir-61-3p	vav-1
Neuron	cel-mir-61-3p	vhp-1
Neuron	cel-mir-61-3p	W05H7.1
Neuron	cel-mir-61-3p	wip-1
Neuron	cel-mir-61-3p	tag-321
Neuron	cel-mir-61-3p	ketn-1
Neuron	cel-mir-61-3p	unc-130
Neuron	cel-mir-61-3p	men-1
Neuron	cel-mir-61-3p	F49E2.1
Neuron	cel-mir-61-3p	T04F8.6
Neuron	cel-mir-61-3p	gei-1
Neuron	cel-mir-61-3p	gly-13
Neuron	cel-mir-61-3p	F48E8.4
Neuron	cel-mir-61-3p	nhr-48
Neuron	cel-mir-61-3p	rab-39
Neuron	cel-mir-61-3p	C38H2.2
Neuron	cel-mir-61-3p	fli-1
Neuron	cel-mir-61-3p	C14B9.8
Neuron	cel-mir-61-3p	cyk-1
Neuron	cel-mir-61-3p	pqn-73
Neuron	cel-mir-61-3p	sup-12
Neuron	cel-mir-61-3p	mans-3
Neuron	cel-mir-61-3p	F10C2.5
Neuron	cel-mir-61-3p	dod-6
Neuron	cel-mir-61-3p	lin-41
Neuron	cel-mir-61-3p	nstp-4
Neuron	cel-mir-61-3p	trpp-9
Neuron	cel-mir-61-3p	kcc-1
Neuron	cel-mir-61-3p	K10B3.5
Neuron	cel-mir-61-3p	peb-1
Neuron	cel-mir-61-3p	hum-2
Neuron	cel-mir-61-3p	clr-1
Neuron	cel-mir-61-3p	kvs-5
Neuron	cel-mir-61-3p	bath-40
Neuron	cel-mir-61-3p	T24B8.4
Neuron	cel-mir-61-3p	imp-2
Neuron	cel-mir-61-3p	tag-131
Neuron	cel-mir-61-3p	45170
Neuron	cel-mir-61-5p	dod-6
Neuron	cel-mir-61-5p	trpp-9
Neuron	cel-mir-61-5p	nstp-4
Neuron	cel-mir-61-5p	tag-321
Neuron	cel-mir-61-5p	wip-1
Neuron	cel-mir-61-5p	rars-2
Neuron	cel-mir-61-5p	T24B8.4
Neuron	cel-mir-61-5p	K10B3.5
Neuron	cel-mir-61-5p	cyk-1
Neuron	cel-mir-61-5p	nhr-66
Neuron	cel-mir-61-5p	rab-39
Neuron	cel-mir-61-5p	peb-1
Neuron	cel-mir-61-5p	F09F7.5
Neuron	cel-mir-61-5p	Y48G9A.9
Neuron	cel-mir-61-5p	mab-31
Neuron	cel-mir-61-5p	C15H9.4
Neuron	cel-mir-61-5p	bath-40
Neuron	cel-mir-61-5p	pos-1
Neuron	cel-mir-61-5p	F16F9.4
Neuron	cel-mir-61-5p	F49E2.1
Neuron	cel-mir-61-5p	fli-1
Neuron	cel-mir-63-3p	F32D8.15
Neuron	cel-mir-63-3p	frpr-16
Neuron	cel-mir-63-3p	M03C11.3
Neuron	cel-mir-63-3p	rpn-6.1
Neuron	cel-mir-63-3p	ldb-1
Neuron	cel-mir-63-3p	dgn-1
Neuron	cel-mir-63-3p	shw-1
Neuron	cel-mir-63-3p	gbb-1
Neuron	cel-mir-63-3p	K10G9.2
Neuron	cel-mir-63-3p	agmo-1
Neuron	cel-mir-63-3p	swan-2
Neuron	cel-mir-63-3p	rgs-1
Neuron	cel-mir-63-3p	F17E5.2
Neuron	cel-mir-63-3p	clc-2
Neuron	cel-mir-63-3p	T23F11.4
Neuron	cel-mir-63-3p	nmy-1
Neuron	cel-mir-63-3p	nhr-1
Neuron	cel-mir-63-3p	snx-17
Neuron	cel-mir-63-3p	inx-1
Neuron	cel-mir-63-3p	pfk-1.1
Neuron	cel-mir-63-3p	C24H10.1
Neuron	cel-mir-63-3p	ptrn-1
Neuron	cel-mir-63-3p	rgl-1
Neuron	cel-mir-63-3p	kin-2
Neuron	cel-mir-63-3p	dyn-1
Neuron	cel-mir-63-3p	asd-2
Neuron	cel-mir-63-3p	ftt-2
Neuron	cel-mir-63-3p	nucb-1
Neuron	cel-mir-63-3p	prom-1
Neuron	cel-mir-63-3p	got-2.2
Neuron	cel-mir-63-3p	ncx-4
Neuron	cel-mir-63-3p	mec-2
Neuron	cel-mir-63-3p	abl-1
Neuron	cel-mir-63-3p	nlp-33
Neuron	cel-mir-63-3p	nra-3
Neuron	cel-mir-63-3p	rskd-1
Neuron	cel-mir-63-3p	sup-12
Neuron	cel-mir-63-3p	ceh-30
Neuron	cel-mir-63-3p	snf-1
Neuron	cel-mir-63-3p	bli-4
Neuron	cel-mir-72-3p	M02B1.2
Neuron	cel-mir-72-3p	vha-5
Neuron	cel-mir-72-3p	mdt-27
Neuron	cel-mir-72-3p	perm-5
Neuron	cel-mir-72-3p	sek-1
Neuron	cel-mir-72-3p	npr-6
Neuron	cel-mir-72-3p	nhr-67
Neuron	cel-mir-72-3p	nlr-1
Neuron	cel-mir-72-3p	lrp-2
Neuron	cel-mir-72-3p	nspb-10
Neuron	cel-mir-72-3p	C28C12.4
Neuron	cel-mir-72-3p	pxf-1
Neuron	cel-mir-72-3p	imp-3
Neuron	cel-mir-72-3p	pde-4
Neuron	cel-mir-72-3p	nhr-40
Neuron	cel-mir-72-3p	ccg-1
Neuron	cel-mir-72-3p	mcu-1
Neuron	cel-mir-72-3p	lin-26
Neuron	cel-mir-72-3p	zag-1
Neuron	cel-mir-72-3p	T10H10.2
Neuron	cel-mir-72-3p	clhm-1
Neuron	cel-mir-72-3p	ceh-14
Neuron	cel-mir-72-3p	spk-1
Neuron	cel-mir-72-3p	D2092.4
Neuron	cel-mir-72-3p	F45E1.1
Neuron	cel-mir-72-3p	fmi-1
Neuron	cel-mir-72-3p	K08E4.3
Neuron	cel-mir-72-3p	vps-25
Neuron	cel-mir-72-3p	pdfr-1
Neuron	cel-mir-72-3p	C56A3.6
Neuron	cel-mir-72-3p	M01F1.4
Neuron	cel-mir-72-3p	gex-2
Neuron	cel-mir-72-3p	Y34B4A.7
Neuron	cel-mir-72-3p	hst-3.2
Neuron	cel-mir-72-3p	hmbx-1
Neuron	cel-mir-72-3p	mai-1
Neuron	cel-mir-72-3p	nhr-135
Neuron	cel-mir-72-3p	F54C9.11
Neuron	cel-mir-72-3p	F54E4.3
Neuron	cel-mir-72-3p	Y64G10A.7
Neuron	cel-mir-72-3p	lron-11
Neuron	cel-mir-72-3p	hex-5
Neuron	cel-mir-72-3p	nspb-8
Neuron	cel-mir-72-3p	aff-1
Neuron	cel-mir-72-3p	spv-1
Neuron	cel-mir-72-3p	unc-2
Neuron	cel-mir-72-3p	sdn-1
Neuron	cel-mir-72-3p	acy-1
Neuron	cel-mir-72-3p	col-109
Neuron	cel-mir-72-3p	kin-1
Neuron	cel-mir-72-3p	gsa-1
Neuron	cel-mir-72-3p	F17E5.2
Neuron	cel-mir-72-3p	B0222.5
Neuron	cel-mir-72-3p	ttr-53
Neuron	cel-mir-72-3p	C16A3.2
Neuron	cel-mir-72-3p	F59B10.4
Neuron	cel-mir-72-3p	F53B1.8
Neuron	cel-mir-72-5p	D2092.4
Neuron	cel-mir-72-5p	C16A3.2
Neuron	cel-mir-72-5p	M02B1.2
Neuron	cel-mir-72-5p	mbl-1
Neuron	cel-mir-72-5p	F17E5.2
Neuron	cel-mir-72-5p	gsa-1
Neuron	cel-mir-72-5p	mai-1
Neuron	cel-mir-72-5p	gex-2
Neuron	cel-mir-72-5p	pdfr-1
Neuron	cel-mir-72-5p	spk-1
Neuron	cel-mir-72-5p	scd-1
Neuron	cel-mir-72-5p	vps-25
Neuron	cel-mir-72-5p	T04C12.7
Neuron	cel-mir-72-5p	unc-14
Neuron	cel-mir-72-5p	vps-22
Neuron	cel-mir-72-5p	F53B1.8
Neuron	cel-mir-72-5p	T06E4.8
Neuron	cel-mir-72-5p	F54C9.11
Neuron	cel-mir-72-5p	npr-28
Neuron	cel-mir-72-5p	Y47G6A.32
Neuron	cel-mir-72-5p	spv-1
Neuron	cel-mir-72-5p	lron-11
Neuron	cel-mir-72-5p	F14B8.5
Neuron	cel-mir-72-5p	hex-5
Neuron	cel-mir-72-5p	Y92H12A.2
Neuron	cel-mir-72-5p	zag-1
Neuron	cel-mir-72-5p	nlr-1
Neuron	cel-mir-72-5p	imp-3
Neuron	cel-mir-72-5p	pxf-1
Neuron	cel-mir-72-5p	ceh-14
Neuron	cel-mir-72-5p	nspb-10
Neuron	cel-mir-72-5p	viln-1
Neuron	cel-mir-72-5p	col-109
Neuron	cel-mir-72-5p	unc-129
Neuron	cel-mir-72-5p	sdn-1
Neuron	cel-mir-72-5p	R07G3.8
Neuron	cel-mir-72-5p	ccg-1
Neuron	cel-mir-72-5p	sek-1
Neuron	cel-mir-72-5p	vha-5
Neuron	cel-mir-72-5p	npr-6
Neuron	cel-mir-72-5p	tol-1
Neuron	cel-mir-72-5p	W02B12.11
Neuron	cel-mir-72-5p	lin-26
Neuron	cel-mir-72-5p	unc-2
Neuron	cel-mir-72-5p	F13H8.5
Neuron	cel-mir-72-5p	acy-1
Neuron	cel-mir-72-5p	F54E4.3
Neuron	cel-mir-72-5p	daf-5
Neuron	cel-mir-72-5p	F26F12.3
Neuron	cel-mir-72-5p	tbc-12
Neuron	cel-mir-72-5p	hst-3.2
Neuron	cel-mir-72-5p	pde-4
Neuron	cel-mir-72-5p	C28C12.4
Neuron	cel-mir-72-5p	mdt-15
Neuron	cel-mir-72-5p	fmi-1
Neuron	cel-mir-72-5p	F59B10.4
Neuron	cel-mir-72-5p	syg-1
Neuron	cel-mir-72-5p	F45E1.1
Neuron	cel-mir-72-5p	aff-1
Neuron	cel-mir-72-5p	nspb-9
Neuron	cel-mir-72-5p	clhm-1
Neuron	cel-mir-72-5p	hmr-1
Neuron	cel-mir-72-5p	sup-17
Neuron	cel-mir-72-5p	lrp-2
Neuron	cel-mir-72-5p	B0222.5
Neuron	cel-mir-72-5p	R08A2.7
Neuron	cel-mir-72-5p	hmbx-1
Neuron	cel-mir-72-5p	daf-19
Neuron	cel-mir-72-5p	nhr-40
Neuron	cel-mir-72-5p	perm-5
Neuron	cel-mir-72-5p	mcu-1
Neuron	cel-mir-72-5p	kin-1
Neuron	cel-mir-72-5p	Y64G10A.7
Neuron	cel-mir-72-5p	aakg-2
Neuron	cel-mir-72-5p	nhr-31
Neuron	cel-mir-784-5p	sup-12
Neuron	cel-mir-784-5p	skpo-1
Neuron	cel-mir-784-5p	unc-112
Neuron	cel-mir-784-5p	let-2
Neuron	cel-mir-784-5p	vps-39
Neuron	cel-mir-784-5p	C07A9.12
Neuron	cel-mir-784-5p	let-268
Neuron	cel-mir-784-5p	R31.2
Neuron	cel-mir-784-5p	unc-52
Neuron	cel-mir-784-5p	C53B4.4
Neuron	cel-mir-784-5p	grl-17
Neuron	cel-mir-784-5p	pat-12
Neuron	cel-mir-784-5p	dhs-13
Neuron	cel-mir-784-5p	ogdh-1
Neuron	cel-mir-784-5p	H13N06.2
Neuron	cel-mir-784-5p	tim-1
Neuron	cel-mir-784-5p	ccz-1
Neuron	cel-mir-784-5p	inx-6
Neuron	cel-mir-784-5p	fbf-1
Neuron	cel-mir-784-5p	unc-89
Neuron	cel-mir-784-5p	mig-22
Neuron	cel-mir-784-5p	bli-3
Neuron	cel-mir-784-5p	lin-36
Neuron	cel-mir-784-5p	avr-14
Neuron	cel-mir-784-5p	hcp-1
Neuron	cel-mir-784-5p	gon-1
Neuron	cel-mir-784-5p	mce-1
Neuron	cel-mir-784-5p	C01B10.9
Neuron	cel-mir-784-5p	rsu-1
Neuron	cel-mir-784-5p	hsp-6
Neuron	cel-mir-786-3p	acs-13
Neuron	cel-mir-786-3p	C11H1.3
Neuron	cel-mir-786-3p	R01B10.4
Neuron	cel-mir-786-3p	acs-13
Neuron	cel-mir-786-3p	C11H1.3
Neuron	cel-mir-786-3p	R01B10.4
Neuron	cel-mir-791-3p	ccz-1
Neuron	cel-mir-791-3p	F13H8.5
Neuron	cel-mir-791-3p	rom-4
Neuron	cel-mir-791-3p	snf-11
Neuron	cel-mir-791-3p	F13D2.1
Neuron	cel-mir-791-3p	vab-10
Neuron	cel-mir-791-3p	dhs-13
Neuron	cel-mir-791-3p	F16F9.1
Neuron	cel-mir-791-3p	fce-1
Neuron	cel-mir-791-3p	sup-12
Neuron	cel-mir-791-3p	M01F1.3
Neuron	cel-mir-791-3p	tat-1
Neuron	cel-mir-791-3p	dig-1
Neuron	cel-mir-791-3p	eps-8
Neuron	cel-mir-791-3p	copb-2
Neuron	cel-mir-791-3p	T23E7.2
Neuron	cel-mir-791-3p	hyl-2
Neuron	cel-mir-791-3p	Y44A6D.3
Neuron	cel-mir-791-3p	fln-2
Neuron	cel-mir-791-3p	let-805
Neuron	cel-mir-791-3p	grl-17
Neuron	cel-mir-791-3p	ZC84.6
Neuron	cel-mir-81-3p	lin-52
Neuron	cel-mir-81-3p	K11H3.5
Neuron	cel-mir-81-3p	dnj-23
Neuron	cel-mir-81-3p	wts-1
Neuron	cel-mir-81-3p	dop-2
Neuron	cel-mir-81-3p	flp-18
Neuron	cel-mir-81-3p	wdr-5.1
Neuron	cel-mir-81-3p	F14D7.8
Neuron	cel-mir-81-3p	ZK792.7
Neuron	cel-mir-81-3p	nhr-120
Neuron	cel-mir-81-3p	alr-1
Neuron	cel-mir-81-3p	npr-21
Neuron	cel-mir-81-3p	his-72
Neuron	cel-mir-81-3p	Y53C10A.5
Neuron	cel-mir-81-3p	rsp-1
Neuron	cel-mir-81-3p	ogt-1
Neuron	cel-mir-81-3p	twk-23
Neuron	cel-mir-81-3p	mec-2
Neuron	cel-mir-81-3p	ZC449.4
Neuron	cel-mir-81-3p	F28D1.6
Neuron	cel-mir-81-3p	ins-17
Neuron	cel-mir-81-3p	ZK287.1
Neuron	cel-mir-81-3p	mcm-3
Neuron	cel-mir-81-3p	ham-3
Neuron	cel-mir-81-3p	frm-10
Neuron	cel-mir-81-3p	ddr-1
Neuron	cel-mir-81-3p	akap-1
Neuron	cel-mir-81-3p	cyb-1
Neuron	cel-mir-81-3p	C46H11.10
Neuron	cel-mir-81-3p	snfc-5
Neuron	cel-mir-81-3p	flr-2
Neuron	cel-mir-81-3p	dgk-5
Neuron	cel-mir-81-3p	F55D10.4
Neuron	cel-mir-81-3p	ZK1248.11
Neuron	cel-mir-81-3p	npr-27
Neuron	cel-mir-81-3p	B0462.4
Neuron	cel-mir-81-3p	T24B8.3
Neuron	cel-mir-81-3p	ttr-23
Neuron	cel-mir-81-3p	T10B5.4
Neuron	cel-mir-81-3p	grk-1
Neuron	cel-mir-81-3p	swd-2.2
Neuron	cel-mir-81-3p	srv-1
Neuron	cel-mir-81-3p	egl-1
Neuron	cel-mir-81-3p	C50B8.4
Neuron	cel-mir-81-3p	F28F5.6
Neuron	cel-mir-81-3p	C32D5.7
Neuron	cel-mir-81-3p	set-1
Neuron	cel-mir-81-3p	ser-2
Neuron	cel-mir-81-3p	wapl-1
Neuron	cel-mir-81-3p	tbc-18
Neuron	cel-mir-81-3p	vab-23
Neuron	cel-mir-81-3p	F28C1.3
Neuron	cel-mir-81-3p	gfl-1
Neuron	cel-mir-81-3p	mix-1
Neuron	cel-mir-81-3p	cdc-26
Neuron	cel-mir-81-3p	cho-1
Neuron	cel-mir-81-3p	bro-1
Neuron	cel-mir-81-3p	cdh-9
Neuron	cel-mir-81-3p	gpb-1
Neuron	cel-mir-81-3p	gck-2
Neuron	cel-mir-81-3p	mdt-26
Neuron	cel-mir-81-3p	glb-27
Neuron	cel-mir-81-3p	F57B7.2
Neuron	cel-mir-81-3p	C40H5.2
Neuron	cel-mir-81-3p	flp-11
Neuron	cel-mir-81-3p	twk-46
Neuron	cel-mir-81-3p	mcm-7
Neuron	cel-mir-81-3p	rpb-4
Neuron	cel-mir-81-3p	F28H1.1
Neuron	cel-mir-81-3p	lin-24
Neuron	cel-mir-81-3p	ins-1
Neuron	cel-mir-81-3p	egrh-1
Neuron	cel-mir-81-3p	nep-26
Neuron	cel-mir-81-3p	dre-1
Neuron	cel-mir-81-3p	fmi-1
Neuron	cel-mir-81-3p	exos-2
Neuron	cel-mir-81-3p	ntl-2
Neuron	cel-mir-81-3p	F09C3.2
Neuron	cel-mir-81-3p	clh-2
Neuron	cel-mir-81-3p	C50C3.5
Neuron	cel-mir-81-3p	Y44A6D.3
Neuron	cel-mir-81-3p	nmtn-1
Neuron	cel-mir-81-3p	sel-12
Neuron	cel-mir-81-3p	C31H5.5
Neuron	cel-mir-81-3p	T27E4.5
Neuron	cel-mir-81-3p	unc-30
Neuron	cel-mir-81-3p	B0336.13
Neuron	cel-mir-81-3p	xpo-1
Neuron	cel-mir-81-3p	ceh-20
Neuron	cel-mir-81-3p	sul-2
Neuron	cel-mir-81-3p	B0563.6
Neuron	cel-mir-81-3p	cutl-15
Neuron	cel-mir-81-3p	tyra-3
Neuron	cel-mir-81-3p	ckk-1
Neuron	cel-mir-81-3p	rilp-1
Neuron	cel-mir-81-3p	rpb-3
Neuron	cel-mir-81-3p	ceh-24
Neuron	cel-mir-81-3p	C27B7.2
Neuron	cel-mir-81-3p	ceh-9
Neuron	cel-mir-81-3p	unc-41
Neuron	cel-mir-81-3p	nep-21
Neuron	cel-mir-81-3p	osta-3
Neuron	cel-mir-81-3p	kpc-1
Neuron	cel-mir-81-3p	dop-5
Neuron	cel-mir-81-3p	sta-1
Neuron	cel-mir-81-3p	snr-6
Neuron	cel-mir-81-3p	lag-2
Neuron	cel-mir-81-3p	unc-16
Neuron	cel-mir-81-3p	arrd-26
Neuron	cel-mir-81-3p	C17G10.7
Neuron	cel-mir-81-3p	C47G2.4
Neuron	cel-mir-81-3p	F28E10.1
Neuron	cel-mir-81-3p	eor-1
Neuron	cel-mir-81-3p	isw-1
Neuron	cel-mir-81-3p	F58H1.7
Neuron	cel-mir-81-3p	ast-1
Neuron	cel-mir-81-3p	casy-1
Neuron	cel-mir-81-3p	M28.8
Neuron	cel-mir-81-3p	pen-2
Neuron	cel-mir-81-3p	F11A10.6
Neuron	cel-mir-81-3p	fkb-6
Neuron	cel-mir-81-3p	tag-72
Neuron	cel-mir-81-3p	H10E21.5
Neuron	cel-mir-81-3p	tag-52
Neuron	cel-mir-81-3p	col-186
Neuron	cel-mir-81-3p	glb-2
Neuron	cel-mir-81-3p	igeg-1
Neuron	cel-mir-81-3p	pdl-1
Neuron	cel-mir-81-3p	DH11.5
Neuron	cel-mir-81-3p	nhr-71
Neuron	cel-mir-81-3p	F40F4.7
Neuron	cel-mir-81-3p	rbbp-5
Neuron	cel-mir-81-3p	mec-8
Neuron	cel-mir-81-3p	B0507.3
Neuron	cel-mir-81-3p	dma-1
Neuron	cel-mir-81-3p	C10B5.3
Neuron	cel-mir-81-3p	fsn-1
Neuron	cel-mir-81-3p	hil-3
Neuron	cel-mir-81-3p	F41E6.1
Neuron	cel-mir-81-3p	lys-1
Neuron	cel-mir-81-3p	dnj-30
Neuron	cel-mir-81-3p	rgs-7
Neuron	cel-mir-81-3p	dgk-2
Neuron	cel-mir-81-3p	cfz-2
Neuron	cel-mir-81-3p	top-2
Neuron	cel-mir-81-3p	pqn-89
Neuron	cel-mir-81-3p	ZC250.4
Neuron	cel-mir-81-3p	acl-14
Neuron	cel-mir-81-3p	oac-14
Neuron	cel-mir-81-3p	slcf-1
Neuron	cel-mir-81-3p	sipa-1
Neuron	cel-mir-81-3p	sms-2
Neuron	cel-mir-81-3p	F32D8.3
Neuron	cel-mir-81-3p	lys-2
Neuron	cel-mir-81-3p	fkh-9
Neuron	cel-mir-81-3p	C02F5.13
Neuron	cel-mir-81-3p	unc-42
Neuron	cel-mir-81-3p	K07F5.12
Neuron	cel-mir-81-3p	lips-5
Neuron	cel-mir-81-3p	ceh-48
Neuron	cel-mir-81-3p	daf-28
Neuron	cel-mir-81-3p	scd-2
Neuron	cel-mir-81-3p	sox-4
Neuron	cel-mir-81-3p	Y38C1AA.1
Neuron	cel-mir-81-3p	met-1
Neuron	cel-mir-81-3p	nas-25
Neuron	cel-mir-81-3p	M01A8.1
Neuron	cel-mir-81-3p	snu-23
Neuron	cel-mir-81-3p	C15C7.7
Neuron	cel-mir-81-3p	pmk-2
Neuron	cel-mir-81-3p	hyl-1
Neuron	cel-mir-81-3p	lsm-8
Neuron	cel-mir-81-3p	tbcb-1
Neuron	cel-mir-81-3p	Y9C2UA.1
Neuron	cel-mir-81-3p	figl-1
Neuron	cel-mir-81-3p	K08E4.2
Neuron	cel-mir-81-3p	srr-10
Neuron	cel-mir-81-3p	C34E7.3
Neuron	cel-mir-81-3p	K11C4.2
Neuron	cel-mir-81-3p	T25G3.1
Neuron	cel-mir-81-3p	glb-3
Neuron	cel-mir-81-3p	tag-260
Neuron	cel-mir-81-3p	F13B12.6
Neuron	cel-mir-81-3p	cpsf-3
Neuron	cel-mir-81-3p	pkc-2
Neuron	cel-mir-81-3p	F35B12.10
Neuron	cel-mir-81-3p	pitr-5
Neuron	cel-mir-81-3p	zag-1
Neuron	cel-mir-81-3p	egl-46
Neuron	cel-mir-81-3p	K05C4.7
Neuron	cel-mir-81-3p	taf-9
Neuron	cel-mir-81-3p	nlp-8
Neuron	cel-mir-81-3p	F25G6.9
Neuron	cel-mir-81-3p	C30B5.7
Neuron	cel-mir-81-3p	mcm-4
Neuron	cel-mir-81-3p	F27C1.2
Neuron	cel-mir-81-3p	csn-6
Neuron	cel-mir-81-3p	mcm-5
Neuron	cel-mir-81-3p	nhr-138
Neuron	cel-mir-81-3p	flh-2
Neuron	cel-mir-81-3p	flp-9
Neuron	cel-mir-81-3p	aph-1
Neuron	cel-mir-81-3p	tbp-1
Neuron	cel-mir-81-3p	nhr-47
Neuron	cel-mir-81-3p	sax-3
Neuron	cel-mir-83-3p	cdh-4
Neuron	cel-mir-83-3p	unc-52
Neuron	cel-mir-83-3p	pdp-1
Neuron	cel-mir-83-3p	unc-132
Neuron	cel-mir-83-3p	sem-4
Neuron	cel-mir-83-3p	somi-1
Neuron	cel-mir-83-3p	F53B3.5
Neuron	cel-mir-83-3p	ced-1
Neuron	cel-mir-83-3p	dnj-8
Neuron	cel-mir-83-3p	lap-2
Neuron	cel-mir-83-3p	rsu-1
Neuron	cel-mir-83-3p	tsp-14
Neuron	cel-mir-83-3p	ztf-6
Neuron	cel-mir-83-3p	mnr-1
Neuron	cel-mir-83-3p	ptp-1
Neuron	cel-mir-83-3p	R06A10.1
[truncated: 7,525 more rows]
