# Supplementary material for: Tissue-specific profiling of age-dependent miRNAomic changes in Caenorhabditis elegans
Source: Nat Commun. 2024 Feb 1;15:955. doi: 10.1038/s41467-024-45249-4 (PMC10834975; doi:10.1038/s41467-024-45249-4)
Supplement: Supplementary file 8 — Supplementary Data 5 [file 41467_2024_45249_MOESM8_ESM.xlsx]

## Sheet: Intro.
Supplementary Data 5. Age-DEMIR targets in analysed worm tissues.
The targets of Age-DEMIRs or PITT-Age-DEMIRs are listed in the following sheets.

## Sheet: All Age-DEMIRs
Tissue	miRNAs	miRNA change in ageng	Target	Target change in ageing
Neuron	cel-mir-235-3p	Up	ced-7	Down
Neuron	cel-mir-235-3p	Up	R06C7.6	Down
Neuron	cel-mir-235-3p	Up	trxr-1	Down
Neuron	cel-mir-235-3p	Up	C34D4.4	Down
Neuron	cel-mir-235-3p	Up	fkh-7	Down
Neuron	cel-mir-235-3p	Up	C03A3.2	Down
Neuron	cel-mir-235-3p	Up	ral-1	Down
Neuron	cel-mir-235-3p	Up	kin-18	Down
Neuron	cel-mir-235-3p	Up	math-33	Down
Neuron	cel-mir-235-3p	Up	R09H10.5	Down
Neuron	cel-mir-235-3p	Up	Y47G6A.18	Down
Neuron	cel-mir-235-3p	Up	dbn-1	Down
Neuron	cel-mir-235-3p	Up	dsbn-1	Down
Neuron	cel-mir-235-3p	Up	T16G1.9	Down
Neuron	cel-mir-235-3p	Up	hpo-13	Down
Neuron	cel-mir-235-3p	Up	C14H10.3	Down
Neuron	cel-mir-235-3p	Up	cut-3	Down
Neuron	cel-mir-235-3p	Up	T10C6.6	Down
Neuron	cel-mir-235-3p	Up	pros-1	Down
Neuron	cel-mir-235-3p	Up	F08C6.5	Down
Neuron	cel-mir-235-3p	Up	pqn-32	Down
Neuron	cel-mir-235-3p	Up	unc-11	Down
Neuron	cel-mir-235-3p	Up	glrx-22	Down
Neuron	cel-mir-235-3p	Up	ile-2	Down
Neuron	cel-mir-235-3p	Up	cut-6	Down
Neuron	cel-mir-235-3p	Up	egal-1	Down
Neuron	cel-mir-235-3p	Up	T13C2.6	Down
Neuron	cel-mir-235-3p	Up	cogc-6	Down
Neuron	cel-mir-235-3p	Up	F49E2.5	Down
Neuron	cel-mir-235-3p	Up	Y44A6D.3	Down
Neuron	cel-mir-235-3p	Up	ran-5	Down
Neuron	cel-mir-235-3p	Up	C52B9.4	Down
Neuron	cel-mir-235-3p	Up	F15A8.6	Down
Neuron	cel-mir-235-3p	Up	ifc-2	Down
Neuron	cel-mir-235-3p	Up	gpc-1	Down
Neuron	cel-mir-235-3p	Up	C32F10.4	Down
Neuron	cel-mir-235-3p	Up	sur-7	Down
Neuron	cel-mir-235-3p	Up	ZC506.1	Down
Neuron	cel-mir-235-3p	Up	stc-1	Down
Neuron	cel-mir-235-3p	Up	mel-11	Down
Neuron	cel-mir-235-3p	Up	mab-31	Down
Neuron	cel-mir-235-3p	Up	igeg-2	Down
Neuron	cel-mir-35-3p	Up	ZK899.1	Down
Neuron	cel-mir-35-3p	Up	bli-4	Down
Neuron	cel-mir-35-3p	Up	letm-1	Down
Neuron	cel-mir-35-3p	Up	K03B8.6	Down
Neuron	cel-mir-35-3p	Up	toh-1	Down
Neuron	cel-mir-35-3p	Up	lin-29	Down
Neuron	cel-mir-35-3p	Up	dnj-1	Down
Neuron	cel-mir-35-3p	Up	C30F12.2	Down
Neuron	cel-mir-35-3p	Up	unc-52	Down
Neuron	cel-mir-35-3p	Up	lin-23	Down
Neuron	cel-mir-35-3p	Up	Y44A6D.3	Down
Neuron	cel-mir-35-3p	Up	C13B4.1	Down
Neuron	cel-mir-35-3p	Up	cal-5	Down
Neuron	cel-mir-35-3p	Up	F13H8.5	Down
Neuron	cel-mir-35-3p	Up	pat-12	Down
Neuron	cel-mir-35-3p	Up	F29B9.8	Down
Neuron	cel-mir-35-3p	Up	ptr-23	Down
Neuron	cel-mir-35-3p	Up	snb-2	Down
Neuron	cel-mir-35-3p	Up	tsn-1	Down
Neuron	cel-mir-35-3p	Up	F26A3.4	Down
Neuron	cel-mir-35-3p	Up	F09G2.1	Down
Neuron	cel-mir-36-3p	Up	lin-29	Down
Neuron	cel-mir-36-3p	Up	doxa-1	Down
Neuron	cel-mir-36-3p	Up	snb-2	Down
Neuron	cel-mir-36-3p	Up	K03B8.6	Down
Neuron	cel-mir-36-3p	Up	unc-52	Down
Neuron	cel-mir-36-3p	Up	tsn-1	Down
Neuron	cel-mir-36-3p	Up	cal-5	Down
Neuron	cel-mir-36-3p	Up	C13B4.1	Down
Neuron	cel-mir-36-3p	Up	lron-11	Down
Neuron	cel-mir-36-3p	Up	letm-1	Down
Neuron	cel-mir-36-3p	Up	F13H8.5	Down
Neuron	cel-mir-36-3p	Up	mca-2	Down
Neuron	cel-mir-36-3p	Up	Y44A6D.3	Down
Neuron	cel-mir-36-3p	Up	lin-23	Down
Neuron	cel-mir-36-3p	Up	ZK899.1	Down
Neuron	cel-mir-36-3p	Up	C30F12.2	Down
Neuron	cel-mir-36-3p	Up	dnj-1	Down
Neuron	cel-mir-36-3p	Up	ptr-23	Down
Neuron	cel-mir-36-3p	Up	F26A3.4	Down
Neuron	cel-mir-36-3p	Up	toh-1	Down
Neuron	cel-mir-36-3p	Up	pat-12	Down
Neuron	cel-mir-37-3p	Up	pat-12	Down
Neuron	cel-mir-37-3p	Up	F26A3.4	Down
Neuron	cel-mir-37-3p	Up	tsn-1	Down
Neuron	cel-mir-37-3p	Up	toh-1	Down
Neuron	cel-mir-37-3p	Up	letm-1	Down
Neuron	cel-mir-37-3p	Up	ptr-23	Down
Neuron	cel-mir-37-3p	Up	lin-29	Down
Neuron	cel-mir-37-3p	Up	F09G2.1	Down
Neuron	cel-mir-37-3p	Up	lin-23	Down
Neuron	cel-mir-37-3p	Up	Y44A6D.3	Down
Neuron	cel-mir-37-3p	Up	K03B8.6	Down
Neuron	cel-mir-37-3p	Up	unc-52	Down
Neuron	cel-mir-37-3p	Up	F29B9.8	Down
Neuron	cel-mir-37-3p	Up	dnj-1	Down
Neuron	cel-mir-37-3p	Up	C30F12.2	Down
Neuron	cel-mir-37-3p	Up	ZK899.1	Down
Neuron	cel-mir-37-3p	Up	cal-5	Down
Neuron	cel-mir-37-3p	Up	snb-2	Down
Neuron	cel-mir-38-3p	Up	ric-7	Down
Neuron	cel-mir-38-3p	Up	lin-23	Down
Neuron	cel-mir-38-3p	Up	cab-1	Down
Neuron	cel-mir-38-3p	Up	dsh-1	Down
Neuron	cel-mir-38-3p	Up	dnj-1	Down
Neuron	cel-mir-38-3p	Up	cho-1	Down
Neuron	cel-mir-38-3p	Up	lron-11	Down
Neuron	cel-mir-38-3p	Up	F53B1.3	Down
Neuron	cel-mir-38-3p	Up	F32D8.1	Down
Neuron	cel-mir-38-3p	Up	T28D6.4	Down
Neuron	cel-mir-38-3p	Up	rig-6	Down
Neuron	cel-mir-38-3p	Up	rgs-6	Down
Neuron	cel-mir-38-3p	Up	cutl-15	Down
Neuron	cel-mir-38-3p	Up	mig-10	Down
Neuron	cel-mir-38-3p	Up	mca-3	Down
Neuron	cel-mir-38-3p	Up	bath-40	Down
Neuron	cel-mir-38-3p	Up	snf-1	Down
Neuron	cel-mir-38-3p	Up	Y44A6D.3	Down
Neuron	cel-mir-38-3p	Up	W05B5.1	Down
Neuron	cel-mir-38-3p	Up	H10E21.5	Down
Neuron	cel-mir-38-3p	Up	nhl-2	Down
Neuron	cel-mir-38-3p	Up	ndk-1	Down
Neuron	cel-mir-38-3p	Up	K03B8.6	Down
Neuron	cel-mir-38-3p	Up	ceh-18	Down
Neuron	cel-mir-38-3p	Up	par-1	Down
Neuron	cel-mir-38-3p	Up	nlp-15	Down
Neuron	cel-mir-38-3p	Up	tsn-1	Down
Neuron	cel-mir-38-3p	Up	egl-3	Down
Neuron	cel-mir-38-3p	Up	ser-3	Down
Neuron	cel-mir-38-3p	Up	R05H11.2	Down
Neuron	cel-mir-38-3p	Up	lin-29	Down
Neuron	cel-mir-38-3p	Up	alr-1	Down
Neuron	cel-mir-38-3p	Up	shk-1	Down
Neuron	cel-mir-39-3p	Up	bli-4	Down
Neuron	cel-mir-39-3p	Up	C39E9.8	Down
Neuron	cel-mir-39-3p	Up	K03B8.6	Down
Neuron	cel-mir-39-3p	Up	ceh-18	Down
Neuron	cel-mir-39-3p	Up	C13B4.1	Down
Neuron	cel-mir-39-3p	Up	F29B9.8	Down
Neuron	cel-mir-39-3p	Up	tsn-1	Down
Neuron	cel-mir-39-3p	Up	pat-12	Down
Neuron	cel-mir-39-3p	Up	doxa-1	Down
Neuron	cel-mir-39-3p	Up	mca-2	Down
Neuron	cel-mir-39-3p	Up	T28D6.4	Down
Neuron	cel-mir-39-3p	Up	lin-29	Down
Neuron	cel-mir-39-3p	Up	lron-11	Down
Neuron	cel-mir-39-3p	Up	toh-1	Down
Neuron	cel-mir-39-3p	Up	wrt-3	Down
Neuron	cel-mir-39-3p	Up	lin-23	Down
Neuron	cel-mir-39-3p	Up	dnj-1	Down
Neuron	cel-mir-39-3p	Up	letm-1	Down
Neuron	cel-mir-39-3p	Up	snf-1	Down
Neuron	cel-mir-39-3p	Up	unc-52	Down
Neuron	cel-mir-39-3p	Up	ndk-1	Down
Neuron	cel-mir-39-3p	Up	ZK899.1	Down
Neuron	cel-mir-39-3p	Up	cal-5	Down
Neuron	cel-mir-39-3p	Up	F13H8.5	Down
Neuron	cel-mir-40-3p	Up	ptr-23	Down
Neuron	cel-mir-40-3p	Up	snb-2	Down
Neuron	cel-mir-40-3p	Up	F09G2.1	Down
Neuron	cel-mir-40-3p	Up	uig-1	Down
Neuron	cel-mir-40-3p	Up	C13B4.1	Down
Neuron	cel-mir-40-3p	Up	tsn-1	Down
Neuron	cel-mir-40-3p	Up	Y44A6D.3	Down
Neuron	cel-mir-40-3p	Up	F26A3.4	Down
Neuron	cel-mir-40-3p	Up	ZK899.1	Down
Neuron	cel-mir-40-3p	Up	unc-52	Down
Neuron	cel-mir-40-3p	Up	C30F12.2	Down
Neuron	cel-mir-72-5p	Up	D2092.4	Down
Neuron	cel-mir-72-5p	Up	C16A3.2	Down
Neuron	cel-mir-72-5p	Up	M02B1.2	Down
Neuron	cel-mir-72-5p	Up	mbl-1	Down
Neuron	cel-mir-72-5p	Up	F17E5.2	Down
Neuron	cel-mir-72-5p	Up	gsa-1	Down
Neuron	cel-mir-72-5p	Up	mai-1	Down
Neuron	cel-mir-72-5p	Up	gex-2	Down
Neuron	cel-mir-72-5p	Up	pdfr-1	Down
Neuron	cel-mir-72-5p	Up	spk-1	Down
Neuron	cel-mir-72-5p	Up	scd-1	Down
Neuron	cel-mir-72-5p	Up	vps-25	Down
Neuron	cel-mir-72-5p	Up	T04C12.7	Down
Neuron	cel-mir-72-5p	Up	unc-14	Down
Neuron	cel-mir-72-5p	Up	vps-22	Down
Neuron	cel-mir-72-5p	Up	F53B1.8	Down
Neuron	cel-mir-72-5p	Up	T06E4.8	Down
Neuron	cel-mir-72-5p	Up	F54C9.11	Down
Neuron	cel-mir-72-5p	Up	npr-28	Down
Neuron	cel-mir-72-5p	Up	Y47G6A.32	Down
Neuron	cel-mir-72-5p	Up	spv-1	Down
Neuron	cel-mir-72-5p	Up	lron-11	Down
Neuron	cel-mir-72-5p	Up	F14B8.5	Down
Neuron	cel-mir-72-5p	Up	hex-5	Down
Neuron	cel-mir-72-5p	Up	Y92H12A.2	Down
Neuron	cel-mir-72-5p	Up	zag-1	Down
Neuron	cel-mir-72-5p	Up	nlr-1	Down
Neuron	cel-mir-72-5p	Up	imp-3	Down
Neuron	cel-mir-72-5p	Up	pxf-1	Down
Neuron	cel-mir-72-5p	Up	ceh-14	Down
Neuron	cel-mir-72-5p	Up	nspb-10	Down
Neuron	cel-mir-72-5p	Up	viln-1	Down
Neuron	cel-mir-72-5p	Up	col-109	Down
Neuron	cel-mir-72-5p	Up	unc-129	Down
Neuron	cel-mir-72-5p	Up	sdn-1	Down
Neuron	cel-mir-72-5p	Up	R07G3.8	Down
Neuron	cel-mir-72-5p	Up	ccg-1	Down
Neuron	cel-mir-72-5p	Up	sek-1	Down
Neuron	cel-mir-72-5p	Up	vha-5	Down
Neuron	cel-mir-72-5p	Up	npr-6	Down
Neuron	cel-mir-72-5p	Up	tol-1	Down
Neuron	cel-mir-72-5p	Up	W02B12.11	Down
Neuron	cel-mir-72-5p	Up	lin-26	Down
Neuron	cel-mir-72-5p	Up	unc-2	Down
Neuron	cel-mir-72-5p	Up	F13H8.5	Down
Neuron	cel-mir-72-5p	Up	acy-1	Down
Neuron	cel-mir-72-5p	Up	F54E4.3	Down
Neuron	cel-mir-72-5p	Up	daf-5	Down
Neuron	cel-mir-72-5p	Up	F26F12.3	Down
Neuron	cel-mir-72-5p	Up	tbc-12	Down
Neuron	cel-mir-72-5p	Up	hst-3.2	Down
Neuron	cel-mir-72-5p	Up	pde-4	Down
Neuron	cel-mir-72-5p	Up	C28C12.4	Down
Neuron	cel-mir-72-5p	Up	mdt-15	Down
Neuron	cel-mir-72-5p	Up	fmi-1	Down
Neuron	cel-mir-72-5p	Up	F59B10.4	Down
Neuron	cel-mir-72-5p	Up	syg-1	Down
Neuron	cel-mir-72-5p	Up	F45E1.1	Down
Neuron	cel-mir-72-5p	Up	aff-1	Down
Neuron	cel-mir-72-5p	Up	nspb-9	Down
Neuron	cel-mir-72-5p	Up	clhm-1	Down
Neuron	cel-mir-72-5p	Up	hmr-1	Down
Neuron	cel-mir-72-5p	Up	sup-17	Down
Neuron	cel-mir-72-5p	Up	lrp-2	Down
Neuron	cel-mir-72-5p	Up	B0222.5	Down
Neuron	cel-mir-72-5p	Up	R08A2.7	Down
Neuron	cel-mir-72-5p	Up	hmbx-1	Down
Neuron	cel-mir-72-5p	Up	daf-19	Down
Neuron	cel-mir-72-5p	Up	nhr-40	Down
Neuron	cel-mir-72-5p	Up	perm-5	Down
Neuron	cel-mir-72-5p	Up	mcu-1	Down
Neuron	cel-mir-72-5p	Up	kin-1	Down
Neuron	cel-mir-72-5p	Up	Y64G10A.7	Down
Neuron	cel-mir-72-5p	Up	aakg-2	Down
Neuron	cel-mir-72-5p	Up	nhr-31	Down
Neuron	cel-mir-77-3p	Up	clec-90	Down
Neuron	cel-mir-77-3p	Up	ptl-1	Down
Neuron	cel-mir-77-3p	Up	lin-14	Down
Neuron	cel-mir-77-3p	Up	aex-2	Down
Neuron	cel-mir-77-3p	Up	F47F2.1	Down
Neuron	cel-mir-77-3p	Up	mtch-1	Down
Neuron	cel-mir-77-3p	Up	dep-1	Down
Neuron	cel-mir-77-3p	Up	prmn-1	Down
Neuron	cel-mir-77-3p	Up	imp-3	Down
Neuron	cel-mir-77-3p	Up	M03A8.3	Down
Neuron	cel-mir-77-3p	Up	unc-112	Down
Neuron	cel-mir-77-3p	Up	R12B2.2	Down
Neuron	cel-mir-77-3p	Up	pde-4	Down
Neuron	cel-mir-77-3p	Up	H18N23.2	Down
Neuron	cel-mir-77-3p	Up	rap-2	Down
Neuron	cel-mir-77-3p	Up	pkc-2	Down
Neuron	cel-mir-77-3p	Up	asd-1	Down
Neuron	cel-mir-77-3p	Up	bath-43	Down
Neuron	cel-mir-77-3p	Up	nlp-17	Down
Neuron	cel-mir-77-3p	Up	ZK131.11	Down
Neuron	cel-mir-77-3p	Up	C06G1.1	Down
Neuron	cel-mir-77-3p	Up	gpb-1	Down
Neuron	cel-mir-77-3p	Up	klp-12	Down
Neuron	cel-mir-77-3p	Up	T23F11.4	Down
Neuron	cel-mir-77-3p	Up	unc-132	Down
Neuron	cel-mir-77-3p	Up	F22B5.4	Down
Neuron	cel-mir-77-3p	Up	F14B8.5	Down
Neuron	cel-mir-77-3p	Up	F13H8.5	Down
Neuron	cel-mir-77-3p	Up	abl-1	Down
Neuron	cel-mir-77-3p	Up	E01G6.2	Down
Neuron	cel-mir-77-3p	Up	M05B5.3	Down
Neuron	cel-mir-77-3p	Up	mon-2	Down
Neuron	cel-mir-77-3p	Up	suca-1	Down
Neuron	cel-mir-77-3p	Up	K09E4.4	Down
Neuron	cel-mir-77-3p	Up	rgl-1	Down
Neuron	cel-mir-77-3p	Up	Y75B8A.16	Down
Neuron	cel-mir-77-3p	Up	unc-53	Down
Neuron	cel-mir-77-3p	Up	F54G2.1	Down
Neuron	cel-mir-77-3p	Up	kin-1	Down
Neuron	cel-mir-77-3p	Up	cey-1	Down
Neuron	cel-mir-77-3p	Up	F41E7.7	Down
Neuron	cel-mir-77-3p	Up	lst-4	Down
Neuron	cel-mir-77-3p	Up	eea-1	Down
Neuron	cel-mir-77-3p	Up	C33A12.19	Down
Neuron	cel-mir-77-3p	Up	T05A8.3	Down
Neuron	cel-mir-77-3p	Up	C25F6.7	Down
Neuron	cel-mir-790-5p	Up	fln-2	Down
Neuron	cel-mir-790-5p	Up	hbl-1	Down
Neuron	cel-mir-790-5p	Up	tag-335	Down
Neuron	cel-mir-790-5p	Up	gly-6	Down
Neuron	cel-mir-790-5p	Up	let-805	Down
Neuron	cel-mir-790-5p	Up	B0454.6	Down
Neuron	cel-mir-790-5p	Up	F53B3.6	Down
Neuron	cel-mir-790-5p	Up	rskn-2	Down
Neuron	cel-mir-790-5p	Up	copb-2	Down
Neuron	cel-mir-790-5p	Up	hex-5	Down
Neuron	cel-mir-790-5p	Up	hyl-2	Down
Neuron	cel-mir-790-5p	Up	eps-8	Down
Neuron	cel-mir-790-5p	Up	dig-1	Down
Neuron	cel-mir-790-5p	Up	W04G3.5	Down
Neuron	cel-mir-790-5p	Up	C31C9.7	Down
Neuron	cel-mir-790-5p	Up	nhr-17	Down
Neuron	cel-mir-790-5p	Up	fce-1	Down
Neuron	cel-mir-790-5p	Up	M01F1.3	Down
Neuron	cel-mir-790-5p	Up	ptc-3	Down
Neuron	cel-mir-790-5p	Up	best-14	Down
Neuron	cel-mir-790-5p	Up	F13D2.1	Down
Neuron	cel-mir-790-5p	Up	bli-4	Down
Neuron	cel-mir-790-5p	Up	C18E9.7	Down
Neuron	cel-mir-790-5p	Up	yap-1	Down
Neuron	cel-mir-790-5p	Up	gld-3	Down
Neuron	cel-mir-790-5p	Up	dbr-1	Down
Neuron	cel-mir-790-5p	Up	ccz-1	Down
Neuron	cel-mir-790-5p	Up	prom-1	Down
Neuron	cel-mir-790-5p	Up	vab-10	Down
Neuron	cel-mir-791-3p	Up	ccz-1	Down
Neuron	cel-mir-791-3p	Up	F13H8.5	Down
Neuron	cel-mir-791-3p	Up	rom-4	Down
Neuron	cel-mir-791-3p	Up	snf-11	Down
Neuron	cel-mir-791-3p	Up	F13D2.1	Down
Neuron	cel-mir-791-3p	Up	vab-10	Down
Neuron	cel-mir-791-3p	Up	dhs-13	Down
Neuron	cel-mir-791-3p	Up	F16F9.1	Down
Neuron	cel-mir-791-3p	Up	fce-1	Down
Neuron	cel-mir-791-3p	Up	sup-12	Down
Neuron	cel-mir-791-3p	Up	M01F1.3	Down
Neuron	cel-mir-791-3p	Up	tat-1	Down
Neuron	cel-mir-791-3p	Up	dig-1	Down
Neuron	cel-mir-791-3p	Up	eps-8	Down
Neuron	cel-mir-791-3p	Up	copb-2	Down
Neuron	cel-mir-791-3p	Up	T23E7.2	Down
Neuron	cel-mir-791-3p	Up	hyl-2	Down
Neuron	cel-mir-791-3p	Up	Y44A6D.3	Down
Neuron	cel-mir-791-3p	Up	fln-2	Down
Neuron	cel-mir-791-3p	Up	let-805	Down
Neuron	cel-mir-791-3p	Up	grl-17	Down
Neuron	cel-mir-791-3p	Up	ZC84.6	Down
Neuron	cel-mir-795-5p	Up	lin-41	Down
Neuron	cel-mir-795-5p	Up	T04A8.7	Down
Neuron	cel-mir-795-5p	Up	mak-1	Down
Neuron	cel-mir-795-5p	Up	crn-6	Down
Neuron	cel-mir-795-5p	Up	lmp-1	Down
Neuron	cel-mir-795-5p	Up	uba-1	Down
Neuron	cel-mir-795-5p	Up	psa-3	Down
Neuron	cel-mir-795-5p	Up	fln-2	Down
Neuron	cel-mir-795-5p	Up	ets-9	Down
Neuron	cel-mir-795-5p	Up	nduf-7	Down
Neuron	cel-mir-795-5p	Up	T25D10.4	Down
Neuron	cel-mir-795-5p	Up	mab-31	Down
Neuron	cel-mir-795-5p	Up	nhr-84	Down
Neuron	cel-mir-795-5p	Up	hbl-1	Down
Neuron	cel-mir-795-5p	Up	inx-10	Down
Neuron	cel-mir-795-5p	Up	mct-6	Down
Neuron	cel-mir-795-5p	Up	C34D10.1	Down
Neuron	cel-mir-83-3p	Up	cdh-4	Down
Neuron	cel-mir-83-3p	Up	unc-52	Down
Neuron	cel-mir-83-3p	Up	pdp-1	Down
Neuron	cel-mir-83-3p	Up	unc-132	Down
Neuron	cel-mir-83-3p	Up	sem-4	Down
Neuron	cel-mir-83-3p	Up	somi-1	Down
Neuron	cel-mir-83-3p	Up	F53B3.5	Down
Neuron	cel-mir-83-3p	Up	ced-1	Down
Neuron	cel-mir-83-3p	Up	dnj-8	Down
Neuron	cel-mir-83-3p	Up	lap-2	Down
Neuron	cel-mir-83-3p	Up	rsu-1	Down
Neuron	cel-mir-83-3p	Up	tsp-14	Down
Neuron	cel-mir-83-3p	Up	ztf-6	Down
Neuron	cel-mir-83-3p	Up	mnr-1	Down
Neuron	cel-mir-83-3p	Up	ptp-1	Down
Neuron	cel-mir-83-3p	Up	R06A10.1	Down
Neuron	cel-mir-83-3p	Up	F42H10.3	Down
Neuron	cel-mir-83-3p	Up	dsh-1	Down
Neuron	cel-mir-83-3p	Up	mca-2	Down
Neuron	cel-mir-83-3p	Up	K02E10.1	Down
Neuron	cel-mir-83-3p	Up	Y37A1B.17	Down
Neuron	cel-mir-83-3p	Up	pat-6	Down
Neuron	cel-mir-83-3p	Up	pat-3	Down
Neuron	cel-mir-83-3p	Up	F10G8.8	Down
Neuron	cel-mir-83-3p	Up	pat-2	Down
Neuron	cel-mir-83-3p	Up	ptrn-1	Down
Neuron	cel-let-7-5p	Down	T25D10.4	Up
Neuron	cel-let-7-5p	Down	nhr-84	Up
Neuron	cel-let-7-5p	Down	ztf-7	Up
Neuron	cel-let-7-5p	Down	crn-6	Up
Neuron	cel-let-7-5p	Down	nhr-41	Up
Neuron	cel-let-7-5p	Down	F41B4.3	Up
Neuron	cel-let-7-5p	Down	T20G5.9	Up
Neuron	cel-let-7-5p	Down	ets-9	Up
Neuron	cel-let-7-5p	Down	C18H7.1	Up
Neuron	cel-let-7-5p	Down	ttr-31	Up
Neuron	cel-let-7-5p	Down	ephx-1	Up
Neuron	cel-let-7-5p	Down	vit-6	Up
Neuron	cel-let-7-5p	Down	kin-20	Up
Neuron	cel-let-7-5p	Down	C34D10.1	Up
Neuron	cel-let-7-5p	Down	mak-1	Up
Neuron	cel-let-7-5p	Down	fkh-7	Up
Neuron	cel-let-7-5p	Down	daf-9	Up
Neuron	cel-lin-4-5p	Down	F26E4.7	Up
Neuron	cel-lin-4-5p	Down	crh-2	Up
Neuron	cel-lin-4-5p	Down	C17G1.5	Up
Neuron	cel-lin-4-5p	Down	mdt-15	Up
Neuron	cel-lin-4-5p	Down	scd-1	Up
Neuron	cel-lin-4-5p	Down	jun-1	Up
Neuron	cel-lin-4-5p	Down	T02E9.5	Up
Neuron	cel-lin-4-5p	Down	nhr-34	Up
Neuron	cel-lin-4-5p	Down	lin-28	Up
Neuron	cel-lin-4-5p	Down	hlh-30	Up
Neuron	cel-mir-1-3p	Down	dpy-23	Up
Neuron	cel-mir-1-3p	Down	ztf-11	Up
Neuron	cel-mir-1-3p	Down	Y22D7AR.6	Up
Neuron	cel-mir-1-3p	Down	vha-10	Up
Neuron	cel-mir-1-3p	Down	ZK863.8	Up
Neuron	cel-mir-1-3p	Down	gen-1	Up
Neuron	cel-mir-1-3p	Down	vha-5	Up
Neuron	cel-mir-1-3p	Down	T02G5.7	Up
Neuron	cel-mir-1-3p	Down	F26A1.1	Up
Neuron	cel-mir-1-3p	Down	dpy-2	Up
Neuron	cel-mir-1-3p	Down	smk-1	Up
Neuron	cel-mir-1-3p	Down	skpo-3	Up
Neuron	cel-mir-1-3p	Down	F36G3.1	Up
Neuron	cel-mir-1-3p	Down	F53F1.4	Up
Neuron	cel-mir-1-3p	Down	R10H10.6	Up
Neuron	cel-mir-1-3p	Down	somi-1	Up
Neuron	cel-mir-1-3p	Down	kin-20	Up
Neuron	cel-mir-1-3p	Down	dhhc-14	Up
Neuron	cel-mir-1-3p	Down	lron-11	Up
Neuron	cel-mir-1-3p	Down	T18D3.9	Up
Neuron	cel-mir-1-3p	Down	vha-14	Up
Neuron	cel-mir-1-3p	Down	sad-1	Up
Neuron	cel-mir-1-3p	Down	pap-1	Up
Neuron	cel-mir-1-3p	Down	F40E10.5	Up
Neuron	cel-mir-1-3p	Down	vha-13	Up
Neuron	cel-mir-1-3p	Down	egl-8	Up
Neuron	cel-mir-1-3p	Down	F55C12.5	Up
Neuron	cel-mir-1-3p	Down	ced-3	Up
Neuron	cel-mir-1-3p	Down	vha-15	Up
Neuron	cel-mir-1-3p	Down	gcs-1	Up
Neuron	cel-mir-1-3p	Down	chup-1	Up
Neuron	cel-mir-1-3p	Down	T24G10.2	Up
Neuron	cel-mir-1-3p	Down	sel-1	Up
Neuron	cel-mir-1-3p	Down	vha-11	Up
Neuron	cel-mir-1-3p	Down	F57G12.1	Up
Neuron	cel-mir-1-3p	Down	age-1	Up
Neuron	cel-mir-1-3p	Down	pfn-2	Up
Neuron	cel-mir-1-3p	Down	vha-8	Up
Neuron	cel-mir-1-3p	Down	H27A22.1	Up
Neuron	cel-mir-1-3p	Down	dhs-17	Up
Neuron	cel-mir-1-3p	Down	R148.5	Up
Neuron	cel-mir-1-3p	Down	D2092.6	Up
Neuron	cel-mir-1-3p	Down	snf-3	Up
Neuron	cel-mir-1-3p	Down	pho-5	Up
Neuron	cel-mir-1-3p	Down	sdn-1	Up
Neuron	cel-mir-1-3p	Down	nhr-23	Up
Neuron	cel-mir-1-3p	Down	T10H10.2	Up
Neuron	cel-mir-1-3p	Down	uda-1	Up
Neuron	cel-mir-1-3p	Down	F10D7.2	Up
Neuron	cel-mir-1-3p	Down	plc-3	Up
Neuron	cel-mir-1-3p	Down	F09E5.8	Up
Neuron	cel-mir-1-3p	Down	Y106G6E.4	Up
Neuron	cel-mir-1-3p	Down	vha-4	Up
Neuron	cel-mir-1-3p	Down	nos-3	Up
Neuron	cel-mir-1-3p	Down	ttll-5	Up
Neuron	cel-mir-1-3p	Down	T09A12.5	Up
Neuron	cel-mir-1-3p	Down	gmeb-2	Up
Neuron	cel-mir-1-3p	Down	jun-1	Up
Neuron	cel-mir-1-3p	Down	vha-12	Up
Neuron	cel-mir-1-3p	Down	T23F11.4	Up
Neuron	cel-mir-1-3p	Down	nep-1	Up
Neuron	cel-mir-1-3p	Down	vha-2	Up
Neuron	cel-mir-1-3p	Down	mlk-1	Up
Neuron	cel-mir-1-3p	Down	T23B5.3	Up
Neuron	cel-mir-1-3p	Down	C09F5.1	Up
Neuron	cel-mir-1-3p	Down	alh-4	Up
Neuron	cel-mir-1-3p	Down	B0495.7	Up
Neuron	cel-mir-1-3p	Down	pqn-62	Up
Neuron	cel-mir-1-3p	Down	C34D10.2	Up
Neuron	cel-mir-1-3p	Down	Y59E9AL.4	Up
Neuron	cel-mir-1-3p	Down	sek-1	Up
Neuron	cel-mir-1-3p	Down	apa-2	Up
Neuron	cel-mir-1-3p	Down	T10E9.3	Up
Neuron	cel-mir-1-3p	Down	fbn-1	Up
Neuron	cel-mir-1-3p	Down	pde-2	Up
Neuron	cel-mir-1-3p	Down	snx-14	Up
Neuron	cel-mir-1-3p	Down	pept-3	Up
Neuron	cel-mir-1-3p	Down	gpx-5	Up
Neuron	cel-mir-1-3p	Down	alh-9	Up
Neuron	cel-mir-1-3p	Down	qdpr-1	Up
Neuron	cel-mir-1-3p	Down	ncx-1	Up
Neuron	cel-mir-1-3p	Down	gly-3	Up
Neuron	cel-mir-1-3p	Down	vha-19	Up
Neuron	cel-mir-1-3p	Down	F59C12.3	Up
Neuron	cel-mir-1-3p	Down	ras-2	Up
Neuron	cel-mir-1-3p	Down	nkb-3	Up
Neuron	cel-mir-1-3p	Down	apl-1	Up
Neuron	cel-mir-1-3p	Down	eat-6	Up
Neuron	cel-mir-1-3p	Down	T19A5.3	Up
Neuron	cel-mir-1-3p	Down	C48E7.1	Up
Neuron	cel-mir-1-3p	Down	gale-1	Up
Neuron	cel-mir-1-3p	Down	C09D4.4	Up
Neuron	cel-mir-1-3p	Down	sax-2	Up
Neuron	cel-mir-1-3p	Down	T20B12.7	Up
Neuron	cel-mir-228-5p	Down	mboa-2	Up
Neuron	cel-mir-228-5p	Down	mml-1	Up
Neuron	cel-mir-228-5p	Down	tre-1	Up
Neuron	cel-mir-228-5p	Down	pho-12	Up
Neuron	cel-mir-228-5p	Down	gcs-1	Up
Neuron	cel-mir-228-5p	Down	eea-1	Up
Neuron	cel-mir-228-5p	Down	Y52B11A.8	Up
Neuron	cel-mir-228-5p	Down	ZK899.1	Up
Neuron	cel-mir-228-5p	Down	nac-1	Up
Neuron	cel-mir-228-5p	Down	daf-12	Up
Neuron	cel-mir-228-5p	Down	tim-1	Up
Neuron	cel-mir-228-5p	Down	sul-3	Up
Neuron	cel-mir-228-5p	Down	acn-1	Up
Neuron	cel-mir-228-5p	Down	mmcm-1	Up
Neuron	cel-mir-228-5p	Down	alh-9	Up
Neuron	cel-mir-228-5p	Down	arf-6	Up
Neuron	cel-mir-228-5p	Down	pcca-1	Up
Neuron	cel-mir-228-5p	Down	Y76A2B.5	Up
Neuron	cel-mir-228-5p	Down	dab-1	Up
Neuron	cel-mir-228-5p	Down	F41E6.5	Up
Neuron	cel-mir-228-5p	Down	jamp-1	Up
Neuron	cel-mir-228-5p	Down	F27D4.7	Up
Neuron	cel-mir-228-5p	Down	cye-1	Up
Neuron	cel-mir-228-5p	Down	fln-1	Up
Neuron	cel-mir-228-5p	Down	mam-2	Up
Neuron	cel-mir-228-5p	Down	frm-7	Up
Neuron	cel-mir-228-5p	Down	W01C8.5	Up
Neuron	cel-mir-228-5p	Down	hbl-1	Up
Neuron	cel-mir-228-5p	Down	T10H10.2	Up
Neuron	cel-mir-228-5p	Down	T19A5.3	Up
Neuron	cel-mir-228-5p	Down	C08G9.2	Up
Neuron	cel-mir-228-5p	Down	acl-9	Up
Neuron	cel-mir-228-5p	Down	T22B7.7	Up
Neuron	cel-mir-228-5p	Down	alh-8	Up
Neuron	cel-mir-228-5p	Down	fil-1	Up
Neuron	cel-mir-228-5p	Down	bca-2	Up
Neuron	cel-mir-228-5p	Down	T04F8.2	Up
Neuron	cel-mir-228-5p	Down	mlt-7	Up
Neuron	cel-mir-228-5p	Down	fat-2	Up
Neuron	cel-mir-228-5p	Down	Y62E10A.13	Up
Neuron	cel-mir-228-5p	Down	mmab-1	Up
Neuron	cel-mir-228-5p	Down	ksr-2	Up
Neuron	cel-mir-228-5p	Down	faah-2	Up
Neuron	cel-mir-228-5p	Down	ttx-3	Up
Neuron	cel-mir-228-5p	Down	E01A2.1	Up
Neuron	cel-mir-228-5p	Down	elt-3	Up
Neuron	cel-mir-228-5p	Down	F29B9.8	Up
Neuron	cel-mir-228-5p	Down	mce-1	Up
Neuron	cel-mir-228-5p	Down	H18N23.2	Up
Neuron	cel-mir-228-5p	Down	gly-6	Up
Neuron	cel-mir-230-3p	Down	R08D7.7	Up
Neuron	cel-mir-230-3p	Down	lact-3	Up
Neuron	cel-mir-230-3p	Down	mig-6	Up
Neuron	cel-mir-230-3p	Down	icd-1	Up
Neuron	cel-mir-230-3p	Down	glp-1	Up
Neuron	cel-mir-230-3p	Down	oma-1	Up
Neuron	cel-mir-230-3p	Down	mex-5	Up
Neuron	cel-mir-230-3p	Down	jmjd-2	Up
Neuron	cel-mir-230-3p	Down	gld-1	Up
Neuron	cel-mir-230-3p	Down	atn-1	Up
Neuron	cel-mir-230-3p	Down	C36B1.14	Up
Neuron	cel-mir-230-3p	Down	B0393.3	Up
Neuron	cel-mir-230-3p	Down	pars-1	Up
Neuron	cel-mir-230-3p	Down	sqd-1	Up
Neuron	cel-mir-230-3p	Down	C50F2.4	Up
Neuron	cel-mir-230-3p	Down	Y43D4A.5	Up
Neuron	cel-mir-230-3p	Down	dnj-7	Up
Neuron	cel-mir-230-3p	Down	smg-3	Up
Neuron	cel-mir-230-5p	Down	glp-1	Up
Neuron	cel-mir-230-5p	Down	C48B6.9	Up
Neuron	cel-mir-230-5p	Down	jmjd-2	Up
Neuron	cel-mir-230-5p	Down	cyk-4	Up
Neuron	cel-mir-230-5p	Down	smg-3	Up
Neuron	cel-mir-230-5p	Down	F35C11.5	Up
Neuron	cel-mir-230-5p	Down	Y43D4A.5	Up
Neuron	cel-mir-230-5p	Down	sqd-1	Up
Neuron	cel-mir-230-5p	Down	ceh-32	Up
Neuron	cel-mir-230-5p	Down	nas-4	Up
Neuron	cel-mir-230-5p	Down	dnj-7	Up
Neuron	cel-mir-230-5p	Down	atn-1	Up
Neuron	cel-mir-230-5p	Down	lact-3	Up
Neuron	cel-mir-230-5p	Down	mig-6	Up
Neuron	cel-mir-230-5p	Down	Y70D2A.1	Up
Neuron	cel-mir-230-5p	Down	cpn-3	Up
Neuron	cel-mir-230-5p	Down	R03C1.1	Up
Neuron	cel-mir-230-5p	Down	unc-15	Up
Neuron	cel-mir-230-5p	Down	icd-1	Up
Neuron	cel-mir-230-5p	Down	R08D7.7	Up
Neuron	cel-mir-230-5p	Down	B0393.3	Up
Neuron	cel-mir-230-5p	Down	mex-6	Up
Neuron	cel-mir-230-5p	Down	pars-1	Up
Neuron	cel-mir-230-5p	Down	C50F2.4	Up
Neuron	cel-mir-230-5p	Down	lin-14	Up
Neuron	cel-mir-230-5p	Down	K09A9.6	Up
Neuron	cel-mir-230-5p	Down	oma-1	Up
Neuron	cel-mir-230-5p	Down	cbn-1	Up
Neuron	cel-mir-233-3p	Down	cdh-5	Up
Neuron	cel-mir-233-3p	Down	T19A5.3	Up
Neuron	cel-mir-233-3p	Down	sodh-1	Up
Neuron	cel-mir-233-3p	Down	rnr-1	Up
Neuron	cel-mir-233-3p	Down	K07H8.9	Up
Neuron	cel-mir-233-3p	Down	M01B12.4	Up
Neuron	cel-mir-233-3p	Down	twk-2	Up
Neuron	cel-mir-233-3p	Down	ZC84.1	Up
Neuron	cel-mir-233-3p	Down	srap-1	Up
Neuron	cel-mir-233-3p	Down	mml-1	Up
Neuron	cel-mir-233-3p	Down	msi-1	Up
Neuron	cel-mir-233-3p	Down	dnj-11	Up
Neuron	cel-mir-233-3p	Down	D2005.6	Up
Neuron	cel-mir-233-3p	Down	pat-12	Up
Neuron	cel-mir-233-3p	Down	pqn-13	Up
Neuron	cel-mir-233-3p	Down	col-124	Up
Neuron	cel-mir-233-3p	Down	vab-10	Up
Neuron	cel-mir-233-3p	Down	best-24	Up
Neuron	cel-mir-233-3p	Down	mua-3	Up
Neuron	cel-mir-233-3p	Down	efhd-1	Up
Neuron	cel-mir-233-3p	Down	fbn-1	Up
Neuron	cel-mir-233-3p	Down	fln-2	Up
Neuron	cel-mir-233-3p	Down	B0198.2	Up
Neuron	cel-mir-233-3p	Down	F18H3.4	Up
Neuron	cel-mir-233-3p	Down	yap-1	Up
Neuron	cel-mir-233-3p	Down	F56D2.3	Up
Neuron	cel-mir-233-3p	Down	B0393.5	Up
Neuron	cel-mir-233-3p	Down	pqn-20	Up
Neuron	cel-mir-233-3p	Down	C15C8.8	Up
Neuron	cel-mir-233-3p	Down	F59A2.6	Up
Neuron	cel-mir-233-3p	Down	frm-7	Up
Neuron	cel-mir-233-3p	Down	Y87G2A.13	Up
Neuron	cel-mir-233-3p	Down	glo-4	Up
Neuron	cel-mir-233-3p	Down	pqn-73	Up
Neuron	cel-mir-233-3p	Down	K06A9.1	Up
Neuron	cel-mir-233-3p	Down	fli-1	Up
Neuron	cel-mir-233-3p	Down	fasn-1	Up
Neuron	cel-mir-233-3p	Down	unc-52	Up
Neuron	cel-mir-233-3p	Down	wdr-20	Up
Neuron	cel-mir-237-5p	Down	gei-1	Up
Neuron	cel-mir-237-5p	Down	F26E4.7	Up
Neuron	cel-mir-237-5p	Down	crh-2	Up
Neuron	cel-mir-237-5p	Down	let-502	Up
Neuron	cel-mir-237-5p	Down	Y77E11A.14	Up
Neuron	cel-mir-237-5p	Down	nud-2	Up
Neuron	cel-mir-237-5p	Down	F53A10.2	Up
Neuron	cel-mir-2-3p	Down	F42H10.6	Up
Neuron	cel-mir-2-3p	Down	tfg-1	Up
Neuron	cel-mir-2-3p	Down	scp-1	Up
Neuron	cel-mir-2-3p	Down	F36A2.9	Up
Neuron	cel-mir-2-3p	Down	emb-8	Up
Neuron	cel-mir-2-3p	Down	ppk-3	Up
Neuron	cel-mir-2-3p	Down	F36D4.5	Up
Neuron	cel-mir-2-3p	Down	gly-5	Up
Neuron	cel-mir-2-3p	Down	sec-24.1	Up
Neuron	cel-mir-2-3p	Down	gbf-1	Up
Neuron	cel-mir-2-3p	Down	dhhc-6	Up
Neuron	cel-mir-2-3p	Down	R12E2.11	Up
Neuron	cel-mir-2-3p	Down	nhx-8	Up
Neuron	cel-mir-2-3p	Down	T16G1.9	Up
Neuron	cel-mir-2-3p	Down	ncl-1	Up
Neuron	cel-mir-2-3p	Down	cup-5	Up
Neuron	cel-mir-2-3p	Down	F58D5.5	Up
Neuron	cel-mir-2-3p	Down	T26C5.3	Up
Neuron	cel-mir-2-3p	Down	Y57E12AM.1	Up
Neuron	cel-mir-2-3p	Down	nhr-100	Up
Neuron	cel-mir-2-3p	Down	eps-8	Up
Neuron	cel-mir-2-3p	Down	F44E7.9	Up
Neuron	cel-mir-2-3p	Down	C10G8.8	Up
Neuron	cel-mir-2-3p	Down	nhr-17	Up
Neuron	cel-mir-2-3p	Down	nhr-35	Up
Neuron	cel-mir-2-3p	Down	copb-2	Up
Neuron	cel-mir-2-3p	Down	T25B9.9	Up
Neuron	cel-mir-2-3p	Down	prx-14	Up
Neuron	cel-mir-2-3p	Down	obr-1	Up
Neuron	cel-mir-2-3p	Down	jmjd-5	Up
Neuron	cel-mir-2-3p	Down	cytb-5.2	Up
Neuron	cel-mir-2-3p	Down	F22B5.10	Up
Neuron	cel-mir-2-3p	Down	vha-17	Up
Neuron	cel-mir-2-3p	Down	cgt-3	Up
Neuron	cel-mir-2-3p	Down	vha-11	Up
Neuron	cel-mir-2-3p	Down	arf-3	Up
Neuron	cel-mir-2-3p	Down	mon-2	Up
Neuron	cel-mir-2-3p	Down	Y18D10A.9	Up
Neuron	cel-mir-2-3p	Down	alh-9	Up
Neuron	cel-mir-2-3p	Down	tsn-1	Up
Neuron	cel-mir-2-3p	Down	C35A5.8	Up
Neuron	cel-mir-2-3p	Down	gop-1	Up
Neuron	cel-mir-2-3p	Down	vps-35	Up
Neuron	cel-mir-2-3p	Down	ets-4	Up
Neuron	cel-mir-2-3p	Down	lfe-2	Up
Neuron	cel-mir-2-3p	Down	mans-2	Up
Neuron	cel-mir-2-3p	Down	Y73E7A.6	Up
Neuron	cel-mir-2-3p	Down	sek-3	Up
Neuron	cel-mir-2-3p	Down	F54D1.6	Up
Neuron	cel-mir-2-3p	Down	vha-10	Up
Neuron	cel-mir-2-3p	Down	T24H7.2	Up
Neuron	cel-mir-2-3p	Down	fre-1	Up
Neuron	cel-mir-2-3p	Down	sel-5	Up
Neuron	cel-mir-2-3p	Down	K08D8.3	Up
Neuron	cel-mir-2-3p	Down	C13F10.5	Up
Neuron	cel-mir-2-3p	Down	bicd-1	Up
Neuron	cel-mir-2-3p	Down	pigv-1	Up
Neuron	cel-mir-2-3p	Down	F59F4.2	Up
Neuron	cel-mir-2-3p	Down	gly-9	Up
Neuron	cel-mir-2-3p	Down	C06A6.4	Up
Neuron	cel-mir-2-3p	Down	W09D10.1	Up
Neuron	cel-mir-2-3p	Down	vav-1	Up
Neuron	cel-mir-2-3p	Down	dpm-3	Up
Neuron	cel-mir-2-3p	Down	C14H10.3	Up
Neuron	cel-mir-2-3p	Down	ZK632.12	Up
Neuron	cel-mir-2-3p	Down	Y105E8A.2	Up
Neuron	cel-mir-2-3p	Down	R144.6	Up
Neuron	cel-mir-2-3p	Down	arf-1.2	Up
Neuron	cel-mir-2-3p	Down	C34D10.2	Up
Neuron	cel-mir-2-3p	Down	nep-16	Up
Neuron	cel-mir-2-3p	Down	cdd-2	Up
Neuron	cel-mir-2-3p	Down	apm-1	Up
Neuron	cel-mir-2-3p	Down	tag-335	Up
Neuron	cel-mir-2-3p	Down	chc-1	Up
Neuron	cel-mir-2-3p	Down	ogt-1	Up
Neuron	cel-mir-2-3p	Down	F59A2.6	Up
Neuron	cel-mir-2-3p	Down	idh-1	Up
Neuron	cel-mir-2-3p	Down	let-502	Up
Neuron	cel-mir-2-3p	Down	vps-41	Up
Neuron	cel-mir-2-3p	Down	vha-8	Up
Neuron	cel-mir-2-3p	Down	paqr-2	Up
Neuron	cel-mir-2-3p	Down	rab-11.1	Up
Neuron	cel-mir-2-3p	Down	vha-13	Up
Neuron	cel-mir-2-3p	Down	F48E8.3	Up
Neuron	cel-mir-2-3p	Down	crh-1	Up
Neuron	cel-mir-2-3p	Down	aps-1	Up
Neuron	cel-mir-2-3p	Down	Y47G6A.18	Up
Neuron	cel-mir-2-3p	Down	arl-5	Up
Neuron	cel-mir-2-3p	Down	fat-4	Up
Neuron	cel-mir-2-3p	Down	B0334.3	Up
Neuron	cel-mir-2-3p	Down	Y71F9AL.9	Up
Neuron	cel-mir-2-3p	Down	R12C12.9	Up
Neuron	cel-mir-2-3p	Down	B0495.7	Up
Neuron	cel-mir-2-3p	Down	nhr-46	Up
Neuron	cel-mir-2-3p	Down	yap-1	Up
Neuron	cel-mir-2-3p	Down	rskn-2	Up
Neuron	cel-mir-2-3p	Down	K07E3.4	Up
Neuron	cel-mir-2-3p	Down	F26A3.1	Up
Neuron	cel-mir-2-3p	Down	alh-3	Up
Neuron	cel-mir-2-3p	Down	trpp-8	Up
Neuron	cel-mir-2-3p	Down	ztf-27	Up
Neuron	cel-mir-2-3p	Down	flp-25	Up
Neuron	cel-mir-2-3p	Down	Y32H12A.8	Up
Neuron	cel-mir-2-3p	Down	clc-1	Up
Neuron	cel-mir-2-3p	Down	tat-2	Up
Neuron	cel-mir-2-3p	Down	odd-2	Up
Neuron	cel-mir-2-3p	Down	Y32F6B.1	Up
Neuron	cel-mir-2-3p	Down	mab-31	Up
Neuron	cel-mir-2-3p	Down	W02D9.2	Up
Neuron	cel-mir-2-3p	Down	faah-2	Up
Neuron	cel-mir-2-3p	Down	F56C9.8	Up
Neuron	cel-mir-2-3p	Down	pek-1	Up
Neuron	cel-mir-2-3p	Down	nrfl-1	Up
Neuron	cel-mir-2-3p	Down	R07E5.7	Up
Neuron	cel-mir-2-3p	Down	F10D7.2	Up
Neuron	cel-mir-2-3p	Down	F53F1.2	Up
Neuron	cel-mir-2-3p	Down	apg-1	Up
Neuron	cel-mir-2-3p	Down	nstp-2	Up
Neuron	cel-mir-2-3p	Down	C25H3.11	Up
Neuron	cel-mir-2-3p	Down	C11H1.3	Up
Neuron	cel-mir-2-3p	Down	hipr-1	Up
Neuron	cel-mir-2-3p	Down	pst-2	Up
Neuron	cel-mir-2-3p	Down	vha-3	Up
Neuron	cel-mir-2-3p	Down	C04G6.4	Up
Neuron	cel-mir-2-3p	Down	C14B9.2	Up
Neuron	cel-mir-2-3p	Down	stim-1	Up
Neuron	cel-mir-2-3p	Down	gfat-1	Up
Neuron	cel-mir-2-3p	Down	catp-8	Up
Neuron	cel-mir-2-3p	Down	lim-8	Up
Neuron	cel-mir-2-3p	Down	emo-1	Up
Neuron	cel-mir-2-3p	Down	herc-1	Up
Neuron	cel-mir-2-3p	Down	aco-1	Up
Neuron	cel-mir-2-3p	Down	F10C2.5	Up
Neuron	cel-mir-2-3p	Down	F37B12.3	Up
Neuron	cel-mir-2-3p	Down	apl-1	Up
Neuron	cel-mir-2-3p	Down	lsm-3	Up
Neuron	cel-mir-2-3p	Down	W02D3.4	Up
Neuron	cel-mir-2-3p	Down	odr-4	Up
Neuron	cel-mir-2-3p	Down	tbc-9	Up
Neuron	cel-mir-2-3p	Down	T24B1.1	Up
Neuron	cel-mir-2-3p	Down	ubxn-4	Up
Neuron	cel-mir-2-3p	Down	VF13D12L.3	Up
Neuron	cel-mir-2-3p	Down	Y71H2AR.1	Up
Neuron	cel-mir-2-3p	Down	vps-11	Up
Neuron	cel-mir-2-3p	Down	uda-1	Up
Neuron	cel-mir-2-3p	Down	aka-1	Up
Neuron	cel-mir-2-3p	Down	ttr-53	Up
Neuron	cel-mir-2-3p	Down	sftd-3	Up
Neuron	cel-mir-2-3p	Down	T07A5.5	Up
Neuron	cel-mir-2-3p	Down	srsx-17	Up
Neuron	cel-mir-2-3p	Down	vha-9	Up
Neuron	cel-mir-2-3p	Down	stt-3	Up
Neuron	cel-mir-2-3p	Down	pgp-2	Up
Neuron	cel-mir-2-3p	Down	vps-26	Up
Neuron	cel-mir-2-3p	Down	R07H5.8	Up
Neuron	cel-mir-2-3p	Down	fut-6	Up
Neuron	cel-mir-2-3p	Down	D2005.6	Up
Neuron	cel-mir-2-3p	Down	uba-5	Up
Neuron	cel-mir-2-3p	Down	rab-1	Up
Neuron	cel-mir-2-3p	Down	kin-20	Up
Neuron	cel-mir-2-3p	Down	lron-7	Up
Neuron	cel-mir-2-3p	Down	acs-13	Up
Neuron	cel-mir-2-3p	Down	C30B5.2	Up
Neuron	cel-mir-2-3p	Down	sec-8	Up
Neuron	cel-mir-2-3p	Down	F21D5.7	Up
Neuron	cel-mir-2-3p	Down	vem-1	Up
Neuron	cel-mir-2-3p	Down	ima-3	Up
Neuron	cel-mir-2-3p	Down	Y45G5AM.9	Up
Neuron	cel-mir-2-3p	Down	clic-1	Up
Neuron	cel-mir-2-3p	Down	dct-6	Up
Neuron	cel-mir-2-3p	Down	nhr-138	Up
Neuron	cel-mir-2-3p	Down	ncr-1	Up
Neuron	cel-mir-2-3p	Down	F58B4.6	Up
Neuron	cel-mir-2-3p	Down	Y39G8B.1	Up
Neuron	cel-mir-2-3p	Down	gcs-1	Up
Neuron	cel-mir-2-3p	Down	puf-9	Up
Neuron	cel-mir-2-3p	Down	rer-1	Up
Neuron	cel-mir-2-3p	Down	gst-15	Up
Neuron	cel-mir-2-3p	Down	madf-4	Up
Neuron	cel-mir-2-3p	Down	mig-23	Up
Neuron	cel-mir-2-3p	Down	C54G4.7	Up
Neuron	cel-mir-2-3p	Down	T09A5.4	Up
Neuron	cel-mir-2-3p	Down	vacl-14	Up
Neuron	cel-mir-2-3p	Down	ZK899.1	Up
Neuron	cel-mir-2-3p	Down	cogc-3	Up
Neuron	cel-mir-2-3p	Down	gls-1	Up
Neuron	cel-mir-2-3p	Down	M106.2	Up
Neuron	cel-mir-241-3p	Down	lmp-1	Up
Neuron	cel-mir-241-3p	Down	vit-6	Up
Neuron	cel-mir-241-3p	Down	F41B4.3	Up
Neuron	cel-mir-241-3p	Down	ets-9	Up
Neuron	cel-mir-241-3p	Down	rnt-1	Up
Neuron	cel-mir-241-3p	Down	crn-6	Up
Neuron	cel-mir-241-3p	Down	mdf-2	Up
Neuron	cel-mir-241-3p	Down	T25D10.4	Up
Neuron	cel-mir-241-3p	Down	T20G5.9	Up
Neuron	cel-mir-241-3p	Down	nhr-84	Up
Neuron	cel-mir-241-3p	Down	mdt-26	Up
Neuron	cel-mir-241-5p	Down	ets-9	Up
Neuron	cel-mir-241-5p	Down	psa-3	Up
Neuron	cel-mir-241-5p	Down	vit-6	Up
Neuron	cel-mir-241-5p	Down	ephx-1	Up
Neuron	cel-mir-241-5p	Down	mab-31	Up
Neuron	cel-mir-241-5p	Down	kin-20	Up
Neuron	cel-mir-241-5p	Down	nhr-41	Up
Neuron	cel-mir-241-5p	Down	T25D10.4	Up
Neuron	cel-mir-241-5p	Down	crn-6	Up
Neuron	cel-mir-241-5p	Down	nhr-138	Up
Neuron	cel-mir-241-5p	Down	C34D10.1	Up
Neuron	cel-mir-241-5p	Down	mak-1	Up
Neuron	cel-mir-241-5p	Down	nhr-84	Up
Neuron	cel-mir-241-5p	Down	tsp-9	Up
Neuron	cel-mir-241-5p	Down	C18H7.1	Up
Neuron	cel-mir-44-3p	Down	magu-2	Up
Neuron	cel-mir-44-3p	Down	nhx-8	Up
Neuron	cel-mir-44-3p	Down	mans-3	Up
Neuron	cel-mir-44-3p	Down	cnb-1	Up
Neuron	cel-mir-44-3p	Down	dod-6	Up
Neuron	cel-mir-44-3p	Down	nep-26	Up
Neuron	cel-mir-44-3p	Down	perm-3	Up
Neuron	cel-mir-44-3p	Down	pos-1	Up
Neuron	cel-mir-44-3p	Down	T04F8.6	Up
Neuron	cel-mir-44-3p	Down	blos-2	Up
Neuron	cel-mir-44-3p	Down	tag-131	Up
Neuron	cel-mir-44-3p	Down	imp-2	Up
Neuron	cel-mir-44-3p	Down	ZK131.11	Up
Neuron	cel-mir-44-3p	Down	cyk-3	Up
Neuron	cel-mir-44-3p	Down	dpy-21	Up
Neuron	cel-mir-44-3p	Down	larp-5	Up
Neuron	cel-mir-44-3p	Down	kin-2	Up
Neuron	cel-mir-44-3p	Down	tag-321	Up
Neuron	cel-mir-44-3p	Down	unc-16	Up
Neuron	cel-mir-44-3p	Down	W05H7.1	Up
Neuron	cel-mir-44-3p	Down	miz-1	Up
Neuron	cel-mir-44-3p	Down	cdgs-1	Up
Neuron	cel-mir-44-3p	Down	bmy-1	Up
Neuron	cel-mir-44-3p	Down	nhr-17	Up
Neuron	cel-mir-44-3p	Down	gly-9	Up
Neuron	cel-mir-44-3p	Down	gpb-1	Up
Neuron	cel-mir-44-3p	Down	R07G3.8	Up
Neuron	cel-mir-44-3p	Down	goa-1	Up
Neuron	cel-mir-44-3p	Down	F39H2.3	Up
Neuron	cel-mir-44-3p	Down	mdt-15	Up
Neuron	cel-mir-44-3p	Down	H09F14.1	Up
Neuron	cel-mir-44-3p	Down	madf-5	Up
Neuron	cel-mir-44-3p	Down	men-1	Up
Neuron	cel-mir-44-3p	Down	lin-14	Up
Neuron	cel-mir-44-3p	Down	wip-1	Up
Neuron	cel-mir-44-3p	Down	unc-14	Up
Neuron	cel-mir-44-3p	Down	K10B3.5	Up
Neuron	cel-mir-44-3p	Down	unc-108	Up
Neuron	cel-mir-44-3p	Down	F10C2.5	Up
Neuron	cel-mir-44-3p	Down	syd-9	Up
Neuron	cel-mir-44-3p	Down	hum-5	Up
Neuron	cel-mir-44-3p	Down	F09F7.5	Up
Neuron	cel-mir-44-3p	Down	nhr-48	Up
Neuron	cel-mir-44-3p	Down	kcc-1	Up
Neuron	cel-mir-44-3p	Down	paa-1	Up
Neuron	cel-mir-44-3p	Down	cwn-1	Up
Neuron	cel-mir-44-3p	Down	dmd-6	Up
Neuron	cel-mir-44-3p	Down	vav-1	Up
Neuron	cel-mir-44-3p	Down	acy-1	Up
Neuron	cel-mir-44-3p	Down	Y54F10AR.1	Up
Neuron	cel-mir-44-3p	Down	gly-13	Up
Neuron	cel-mir-44-3p	Down	dnj-7	Up
Neuron	cel-mir-44-3p	Down	H10D18.5	Up
Neuron	cel-mir-44-3p	Down	snt-1	Up
Neuron	cel-mir-44-3p	Down	Y48G9A.9	Up
Neuron	cel-mir-44-3p	Down	snpn-1	Up
Neuron	cel-mir-44-3p	Down	F16F9.4	Up
Neuron	cel-mir-44-3p	Down	C03A3.2	Up
Neuron	cel-mir-44-3p	Down	C14B9.8	Up
Neuron	cel-mir-44-3p	Down	C15H9.5	Up
Neuron	cel-mir-44-3p	Down	F53B1.8	Up
Neuron	cel-mir-44-3p	Down	egl-13	Up
Neuron	cel-mir-44-3p	Down	crp-1	Up
Neuron	cel-mir-44-3p	Down	unc-80	Up
Neuron	cel-mir-44-3p	Down	C45G3.3	Up
Neuron	cel-mir-44-3p	Down	acs-22	Up
Neuron	cel-mir-44-3p	Down	dma-1	Up
Neuron	cel-mir-44-3p	Down	C38H2.2	Up
Neuron	cel-mir-44-3p	Down	bath-40	Up
Neuron	cel-mir-44-3p	Down	T24B8.4	Up
Neuron	cel-mir-44-3p	Down	F13E9.1	Up
Neuron	cel-mir-44-3p	Down	dnj-24	Up
Neuron	cel-mir-44-3p	Down	ced-5	Up
Neuron	cel-mir-44-3p	Down	sup-12	Up
Neuron	cel-mir-44-3p	Down	gei-1	Up
Neuron	cel-mir-44-3p	Down	eat-16	Up
Neuron	cel-mir-44-3p	Down	arf-3	Up
Neuron	cel-mir-44-3p	Down	skat-1	Up
Neuron	cel-mir-44-3p	Down	rab-39	Up
Neuron	cel-mir-44-3p	Down	hum-2	Up
Neuron	cel-mir-44-3p	Down	vhp-1	Up
Neuron	cel-mir-44-3p	Down	ttx-7	Up
Neuron	cel-mir-44-3p	Down	mab-31	Up
Neuron	cel-mir-44-3p	Down	F21D12.3	Up
Neuron	cel-mir-45-3p	Down	egl-13	Up
Neuron	cel-mir-45-3p	Down	cwn-1	Up
Neuron	cel-mir-45-3p	Down	sup-12	Up
Neuron	cel-mir-45-3p	Down	Y54F10AR.1	Up
Neuron	cel-mir-45-3p	Down	unc-80	Up
Neuron	cel-mir-45-3p	Down	C03A3.2	Up
Neuron	cel-mir-45-3p	Down	unc-14	Up
Neuron	cel-mir-45-3p	Down	nhr-48	Up
Neuron	cel-mir-45-3p	Down	dod-6	Up
Neuron	cel-mir-45-3p	Down	nhx-8	Up
Neuron	cel-mir-45-3p	Down	kin-2	Up
Neuron	cel-mir-45-3p	Down	unc-16	Up
Neuron	cel-mir-45-3p	Down	T04F8.6	Up
Neuron	cel-mir-45-3p	Down	T24B8.4	Up
Neuron	cel-mir-45-3p	Down	F21D12.3	Up
Neuron	cel-mir-45-3p	Down	dnj-7	Up
Neuron	cel-mir-45-3p	Down	snpn-1	Up
Neuron	cel-mir-45-3p	Down	snt-1	Up
Neuron	cel-mir-45-3p	Down	F16F9.4	Up
Neuron	cel-mir-45-3p	Down	pos-1	Up
Neuron	cel-mir-45-3p	Down	eat-16	Up
Neuron	cel-mir-45-3p	Down	cnb-1	Up
Neuron	cel-mir-45-3p	Down	imp-2	Up
Neuron	cel-mir-45-3p	Down	hum-2	Up
Neuron	cel-mir-45-3p	Down	gei-1	Up
Neuron	cel-mir-45-3p	Down	mdt-15	Up
Neuron	cel-mir-45-3p	Down	lin-14	Up
Neuron	cel-mir-45-3p	Down	madf-5	Up
Neuron	cel-mir-45-3p	Down	perm-3	Up
Neuron	cel-mir-45-3p	Down	F09F7.5	Up
Neuron	cel-mir-45-3p	Down	blos-2	Up
Neuron	cel-mir-45-3p	Down	hum-5	Up
Neuron	cel-mir-45-3p	Down	nhr-17	Up
Neuron	cel-mir-45-3p	Down	goa-1	Up
Neuron	cel-mir-45-3p	Down	syd-9	Up
Neuron	cel-mir-45-3p	Down	W05H7.1	Up
Neuron	cel-mir-45-3p	Down	H09F14.1	Up
Neuron	cel-mir-45-3p	Down	unc-108	Up
Neuron	cel-mir-45-3p	Down	cdgs-1	Up
Neuron	cel-mir-45-3p	Down	ttx-7	Up
Neuron	cel-mir-45-3p	Down	crp-1	Up
Neuron	cel-mir-45-3p	Down	C45G3.3	Up
Neuron	cel-mir-45-3p	Down	C38H2.2	Up
Neuron	cel-mir-45-3p	Down	paa-1	Up
Neuron	cel-mir-45-3p	Down	kcc-1	Up
Neuron	cel-mir-45-3p	Down	Y48G9A.9	Up
Neuron	cel-mir-45-3p	Down	dpy-21	Up
Neuron	cel-mir-45-3p	Down	H10D18.5	Up
Neuron	cel-mir-45-3p	Down	dma-1	Up
Neuron	cel-mir-45-3p	Down	acy-1	Up
Neuron	cel-mir-45-3p	Down	F13E9.1	Up
Neuron	cel-mir-45-3p	Down	vav-1	Up
Neuron	cel-mir-45-3p	Down	gly-13	Up
Neuron	cel-mir-45-3p	Down	K10B3.5	Up
Neuron	cel-mir-45-3p	Down	magu-2	Up
Neuron	cel-mir-45-3p	Down	gly-9	Up
Neuron	cel-mir-45-3p	Down	R07G3.8	Up
Neuron	cel-mir-45-3p	Down	vhp-1	Up
Neuron	cel-mir-45-3p	Down	mab-31	Up
Neuron	cel-mir-45-3p	Down	dmd-6	Up
Neuron	cel-mir-45-3p	Down	larp-5	Up
Neuron	cel-mir-45-3p	Down	wip-1	Up
Neuron	cel-mir-45-3p	Down	ZK131.11	Up
Neuron	cel-mir-45-3p	Down	men-1	Up
Neuron	cel-mir-45-3p	Down	nep-26	Up
Neuron	cel-mir-45-3p	Down	cyk-3	Up
Neuron	cel-mir-45-3p	Down	mans-3	Up
Neuron	cel-mir-45-3p	Down	ced-5	Up
Neuron	cel-mir-45-3p	Down	acs-22	Up
Neuron	cel-mir-45-3p	Down	tag-131	Up
Neuron	cel-mir-45-3p	Down	miz-1	Up
Neuron	cel-mir-45-3p	Down	rab-39	Up
Neuron	cel-mir-45-3p	Down	F39H2.3	Up
Neuron	cel-mir-45-3p	Down	C14B9.8	Up
Neuron	cel-mir-45-3p	Down	F53B1.8	Up
Neuron	cel-mir-45-3p	Down	arf-3	Up
Neuron	cel-mir-45-3p	Down	C15H9.5	Up
Neuron	cel-mir-45-3p	Down	bmy-1	Up
Neuron	cel-mir-45-3p	Down	tag-321	Up
Neuron	cel-mir-45-3p	Down	skat-1	Up
Neuron	cel-mir-45-3p	Down	dnj-24	Up
Neuron	cel-mir-45-3p	Down	gpb-1	Up
Neuron	cel-mir-45-3p	Down	bath-40	Up
Neuron	cel-mir-45-3p	Down	F10C2.5	Up
Neuron	cel-mir-47-3p	Down	ldb-1	Up
Neuron	cel-mir-47-3p	Down	let-363	Up
Neuron	cel-mir-47-3p	Down	mbl-1	Up
Neuron	cel-mir-47-3p	Down	Y72A10A.1	Up
Neuron	cel-mir-47-3p	Down	C38H2.2	Up
Neuron	cel-mir-47-3p	Down	Y53C12A.3	Up
Neuron	cel-mir-47-3p	Down	unc-6	Up
Neuron	cel-mir-47-3p	Down	F41G3.6	Up
Neuron	cel-mir-47-3p	Down	hmg-5	Up
Neuron	cel-mir-47-3p	Down	inx-7	Up
Neuron	cel-mir-47-3p	Down	gly-4	Up
Neuron	cel-mir-47-3p	Down	grk-1	Up
Neuron	cel-mir-47-3p	Down	unc-2	Up
Neuron	cel-mir-47-3p	Down	hlb-1	Up
Neuron	cel-mir-47-3p	Down	unc-120	Up
Neuron	cel-mir-47-3p	Down	siah-1	Up
Neuron	cel-mir-47-3p	Down	B0001.4	Up
Neuron	cel-mir-47-3p	Down	tlk-1	Up
Neuron	cel-mir-47-3p	Down	nas-6	Up
Neuron	cel-mir-47-3p	Down	ekl-6	Up
Neuron	cel-mir-47-3p	Down	F16F9.1	Up
Neuron	cel-mir-47-3p	Down	lmd-3	Up
Neuron	cel-mir-47-3p	Down	irx-1	Up
Neuron	cel-mir-47-3p	Down	ulp-4	Up
Neuron	cel-mir-47-3p	Down	F21F3.6	Up
Neuron	cel-mir-47-3p	Down	npr-24	Up
Neuron	cel-mir-47-3p	Down	pptr-2	Up
Neuron	cel-mir-47-3p	Down	T28B11.1	Up
Neuron	cel-mir-47-3p	Down	avr-14	Up
Neuron	cel-mir-47-3p	Down	dmd-10	Up
Neuron	cel-mir-47-3p	Down	F42H10.3	Up
Neuron	cel-mir-47-3p	Down	lst-6	Up
Neuron	cel-mir-47-3p	Down	T22B11.4	Up
Neuron	cel-mir-47-3p	Down	ksr-1	Up
Neuron	cel-mir-47-3p	Down	sul-2	Up
Neuron	cel-mir-47-3p	Down	nud-2	Up
Neuron	cel-mir-47-3p	Down	tbc-12	Up
Neuron	cel-mir-47-3p	Down	kcc-2	Up
Neuron	cel-mir-47-3p	Down	Y102A11A.9	Up
Neuron	cel-mir-47-3p	Down	catp-6	Up
Neuron	cel-mir-48-3p	Down	egl-10	Up
Neuron	cel-mir-48-3p	Down	inx-6	Up
Neuron	cel-mir-48-3p	Down	jmjd-1.2	Up
Neuron	cel-mir-48-3p	Down	wrk-1	Up
Neuron	cel-mir-48-3p	Down	sas-4	Up
Neuron	cel-mir-48-3p	Down	ztf-7	Up
Neuron	cel-mir-48-3p	Down	lmp-1	Up
Neuron	cel-mir-48-3p	Down	evl-14	Up
Neuron	cel-mir-48-3p	Down	C50B6.3	Up
Neuron	cel-mir-48-3p	Down	ent-2	Up
Neuron	cel-mir-48-3p	Down	dmd-10	Up
Neuron	cel-mir-48-3p	Down	F41B4.3	Up
Neuron	cel-mir-48-3p	Down	lin-14	Up
Neuron	cel-mir-48-3p	Down	lin-41	Up
Neuron	cel-mir-48-3p	Down	ntl-3	Up
Neuron	cel-mir-48-3p	Down	F32B5.6	Up
Neuron	cel-mir-48-3p	Down	tbc-10	Up
Neuron	cel-mir-48-3p	Down	col-91	Up
Neuron	cel-mir-48-3p	Down	E02A10.4	Up
Neuron	cel-mir-48-3p	Down	nduf-7	Up
Neuron	cel-mir-48-3p	Down	pitr-1	Up
Neuron	cel-mir-48-3p	Down	ttr-31	Up
Neuron	cel-mir-48-3p	Down	nhr-154	Up
Neuron	cel-mir-48-3p	Down	sel-7	Up
Neuron	cel-mir-48-3p	Down	mdt-26	Up
Neuron	cel-mir-49-3p	Down	C15C8.4	Up
Neuron	cel-mir-49-3p	Down	F42H10.3	Up
Neuron	cel-mir-49-3p	Down	pqn-73	Up
Neuron	cel-mir-49-3p	Down	atg-4.2	Up
Neuron	cel-mir-49-3p	Down	hgrs-1	Up
Neuron	cel-mir-49-3p	Down	ncl-1	Up
Neuron	cel-mir-49-3p	Down	Y37A1B.17	Up
Neuron	cel-mir-49-3p	Down	aps-3	Up
Neuron	cel-mir-49-3p	Down	cdh-4	Up
Neuron	cel-mir-49-3p	Down	gex-2	Up
Neuron	cel-mir-49-3p	Down	T24B8.4	Up
Neuron	cel-mir-49-3p	Down	fli-1	Up
Neuron	cel-mir-49-3p	Down	F35A5.1	Up
Neuron	cel-mir-49-3p	Down	tag-275	Up
Neuron	cel-mir-49-3p	Down	R173.3	Up
Neuron	cel-mir-49-3p	Down	miro-1	Up
Neuron	cel-mir-50-5p	Down	twk-25	Up
Neuron	cel-mir-50-5p	Down	del-2	Up
Neuron	cel-mir-50-5p	Down	T24B8.7	Up
Neuron	cel-mir-50-5p	Down	mrck-1	Up
Neuron	cel-mir-50-5p	Down	hid-1	Up
Neuron	cel-mir-50-5p	Down	ptr-11	Up
Neuron	cel-mir-50-5p	Down	lipl-1	Up
Neuron	cel-mir-50-5p	Down	gcy-13	Up
Neuron	cel-mir-50-5p	Down	C35D10.12	Up
Neuron	cel-mir-50-5p	Down	akap-1	Up
Neuron	cel-mir-50-5p	Down	T23B7.3	Up
Neuron	cel-mir-50-5p	Down	ddr-2	Up
Neuron	cel-mir-50-5p	Down	adt-1	Up
Neuron	cel-mir-50-5p	Down	sek-3	Up
Neuron	cel-mir-50-5p	Down	R148.3	Up
Neuron	cel-mir-50-5p	Down	pad-1	Up
Neuron	cel-mir-50-5p	Down	dmsr-8	Up
Neuron	cel-mir-50-5p	Down	pix-1	Up
Neuron	cel-mir-50-5p	Down	tct-1	Up
Neuron	cel-mir-50-5p	Down	npp-7	Up
Neuron	cel-mir-50-5p	Down	rap-1	Up
Neuron	cel-mir-50-5p	Down	let-60	Up
Neuron	cel-mir-50-5p	Down	sulp-1	Up
Neuron	cel-mir-50-5p	Down	dhhc-8	Up
Neuron	cel-mir-50-5p	Down	T01D3.3	Up
Neuron	cel-mir-50-5p	Down	zyg-1	Up
Neuron	cel-mir-50-5p	Down	ZK637.2	Up
Neuron	cel-mir-50-5p	Down	mca-1	Up
Neuron	cel-mir-50-5p	Down	ZK563.2	Up
Neuron	cel-mir-50-5p	Down	pifk-1	Up
Neuron	cel-mir-50-5p	Down	vab-3	Up
Neuron	cel-mir-50-5p	Down	pag-3	Up
Neuron	cel-mir-52-5p	Down	lin-12	Up
Neuron	cel-mir-52-5p	Down	B0393.5	Up
Neuron	cel-mir-52-5p	Down	Y57G11C.31	Up
Neuron	cel-mir-52-5p	Down	F32D1.3	Up
Neuron	cel-mir-52-5p	Down	unc-36	Up
Neuron	cel-mir-52-5p	Down	pitr-4	Up
Neuron	cel-mir-52-5p	Down	swt-5	Up
Neuron	cel-mir-52-5p	Down	klf-1	Up
Neuron	cel-mir-52-5p	Down	dpy-20	Up
Neuron	cel-mir-52-5p	Down	F18F11.4	Up
Neuron	cel-mir-52-5p	Down	F14B6.2	Up
Neuron	cel-mir-52-5p	Down	klp-7	Up
Neuron	cel-mir-52-5p	Down	ncx-10	Up
Neuron	cel-mir-52-5p	Down	Y43D4A.5	Up
Neuron	cel-mir-52-5p	Down	F31C3.3	Up
Neuron	cel-mir-52-5p	Down	F45D3.3	Up
Neuron	cel-mir-52-5p	Down	swsn-7	Up
Neuron	cel-mir-52-5p	Down	F46C5.1	Up
Neuron	cel-mir-52-5p	Down	C09G9.5	Up
Neuron	cel-mir-52-5p	Down	C04F12.8	Up
Neuron	cel-mir-52-5p	Down	cnd-1	Up
Neuron	cel-mir-52-5p	Down	T07F12.2	Up
Neuron	cel-mir-52-5p	Down	ZC434.3	Up
Neuron	cel-mir-52-5p	Down	T10G3.3	Up
Neuron	cel-mir-52-5p	Down	igcm-4	Up
Neuron	cel-mir-52-5p	Down	F45D3.4	Up
Neuron	cel-mir-52-5p	Down	F11E6.8	Up
Neuron	cel-mir-52-5p	Down	efn-2	Up
Neuron	cel-mir-52-5p	Down	dnc-1	Up
Neuron	cel-mir-52-5p	Down	ptr-6	Up
Neuron	cel-mir-52-5p	Down	eff-1	Up
Neuron	cel-mir-52-5p	Down	srgp-1	Up
Neuron	cel-mir-52-5p	Down	sms-3	Up
Neuron	cel-mir-52-5p	Down	adt-2	Up
Neuron	cel-mir-52-5p	Down	nhr-35	Up
Neuron	cel-mir-52-5p	Down	ptr-20	Up
Neuron	cel-mir-52-5p	Down	wnk-1	Up
Neuron	cel-mir-52-5p	Down	K08E4.3	Up
Neuron	cel-mir-52-5p	Down	F26E4.7	Up
Neuron	cel-mir-52-5p	Down	frm-7	Up
Neuron	cel-mir-52-5p	Down	mig-23	Up
Neuron	cel-mir-52-5p	Down	Y37A1A.2	Up
Neuron	cel-mir-52-5p	Down	B0252.1	Up
Neuron	cel-mir-52-5p	Down	D2023.1	Up
Neuron	cel-mir-52-5p	Down	nas-31	Up
Neuron	cel-mir-52-5p	Down	W05B2.2	Up
Neuron	cel-mir-53-5p	Down	ptr-18	Up
Neuron	cel-mir-53-5p	Down	dpy-20	Up
Neuron	cel-mir-53-5p	Down	syg-1	Up
Neuron	cel-mir-53-5p	Down	efn-4	Up
Neuron	cel-mir-53-5p	Down	acy-1	Up
Neuron	cel-mir-53-5p	Down	T04F3.2	Up
Neuron	cel-mir-53-5p	Down	pqn-72	Up
Neuron	cel-mir-53-5p	Down	clc-2	Up
Neuron	cel-mir-53-5p	Down	dapk-1	Up
Neuron	cel-mir-53-5p	Down	B0252.1	Up
Neuron	cel-mir-53-5p	Down	F46C5.10	Up
Neuron	cel-mir-53-5p	Down	F14B6.2	Up
Neuron	cel-mir-53-5p	Down	srgp-1	Up
Neuron	cel-mir-53-5p	Down	ncx-6	Up
Neuron	cel-mir-53-5p	Down	C54G4.4	Up
Neuron	cel-mir-53-5p	Down	unc-36	Up
Neuron	cel-mir-53-5p	Down	hlh-14	Up
Neuron	cel-mir-53-5p	Down	hst-1	Up
Neuron	cel-mir-53-5p	Down	mig-1	Up
Neuron	cel-mir-53-5p	Down	npr-27	Up
Neuron	cel-mir-53-5p	Down	ptr-16	Up
Neuron	cel-mir-53-5p	Down	Y37A1A.2	Up
Neuron	cel-mir-53-5p	Down	lin-17	Up
Neuron	cel-mir-53-5p	Down	K08E4.3	Up
Neuron	cel-mir-53-5p	Down	swt-5	Up
Neuron	cel-mir-53-5p	Down	Y43D4A.5	Up
Neuron	cel-mir-53-5p	Down	cnd-1	Up
Neuron	cel-mir-53-5p	Down	inx-18	Up
Neuron	cel-mir-53-5p	Down	efn-2	Up
Neuron	cel-mir-53-5p	Down	tpst-1	Up
Neuron	cel-mir-53-5p	Down	hot-2	Up
Neuron	cel-mir-53-5p	Down	R151.4	Up
Neuron	cel-mir-53-5p	Down	tbck-1	Up
Neuron	cel-mir-53-5p	Down	F13D12.8	Up
Neuron	cel-mir-53-5p	Down	ceh-1	Up
Neuron	cel-mir-53-5p	Down	gpa-3	Up
Neuron	cel-mir-53-5p	Down	F11E6.3	Up
Neuron	cel-mir-53-5p	Down	acd-2	Up
Neuron	cel-mir-53-5p	Down	lsm-1	Up
Neuron	cel-mir-53-5p	Down	phat-3	Up
Neuron	cel-mir-53-5p	Down	F32D1.3	Up
Neuron	cel-mir-53-5p	Down	ptr-3	Up
Neuron	cel-mir-53-5p	Down	kal-1	Up
Neuron	cel-mir-53-5p	Down	mtm-6	Up
Neuron	cel-mir-53-5p	Down	egl-20	Up
Neuron	cel-mir-53-5p	Down	D2023.1	Up
Neuron	cel-mir-53-5p	Down	M01B12.4	Up
Neuron	cel-mir-53-5p	Down	doxa-1	Up
Neuron	cel-mir-54-3p	Down	vhp-1	Up
Neuron	cel-mir-54-3p	Down	ZK131.11	Up
Neuron	cel-mir-54-3p	Down	F32D1.3	Up
Neuron	cel-mir-54-3p	Down	srab-14	Up
Neuron	cel-mir-54-3p	Down	lin-44	Up
Neuron	cel-mir-54-3p	Down	tag-281	Up
Neuron	cel-mir-54-3p	Down	mtm-6	Up
Neuron	cel-mir-54-3p	Down	T12A7.2	Up
Neuron	cel-mir-54-3p	Down	efn-2	Up
Neuron	cel-mir-54-3p	Down	C17G10.7	Up
Neuron	cel-mir-54-3p	Down	unc-36	Up
Neuron	cel-mir-54-3p	Down	igcm-4	Up
Neuron	cel-mir-54-3p	Down	C54G4.4	Up
Neuron	cel-mir-54-3p	Down	ncx-6	Up
Neuron	cel-mir-54-3p	Down	hlh-14	Up
Neuron	cel-mir-54-3p	Down	ptp-3	Up
Neuron	cel-mir-54-3p	Down	ZK154.6	Up
Neuron	cel-mir-54-3p	Down	lact-2	Up
Neuron	cel-mir-54-3p	Down	hst-2	Up
Neuron	cel-mir-54-3p	Down	lpr-1	Up
Neuron	cel-mir-54-3p	Down	F45D3.4	Up
Neuron	cel-mir-54-3p	Down	F08F3.1	Up
Neuron	cel-mir-54-3p	Down	R13H4.5	Up
Neuron	cel-mir-54-3p	Down	ser-4	Up
Neuron	cel-mir-54-3p	Down	hot-2	Up
Neuron	cel-mir-54-3p	Down	F35B12.10	Up
Neuron	cel-mir-54-3p	Down	K01D12.6	Up
Neuron	cel-mir-54-3p	Down	C38C3.6	Up
Neuron	cel-mir-54-3p	Down	inx-18	Up
Neuron	cel-mir-54-3p	Down	skn-1	Up
Neuron	cel-mir-54-3p	Down	unc-79	Up
Neuron	cel-mir-54-3p	Down	clc-2	Up
Neuron	cel-mir-54-3p	Down	nhr-3	Up
Neuron	cel-mir-54-3p	Down	dpy-20	Up
Neuron	cel-mir-54-3p	Down	phat-3	Up
Neuron	cel-mir-54-3p	Down	pdi-6	Up
Neuron	cel-mir-54-3p	Down	F58H1.5	Up
Neuron	cel-mir-54-3p	Down	Y39E4B.6	Up
Neuron	cel-mir-54-3p	Down	T07F12.2	Up
Neuron	cel-mir-54-3p	Down	ZC434.3	Up
Neuron	cel-mir-54-3p	Down	dmsr-4	Up
Neuron	cel-mir-54-3p	Down	cnd-1	Up
Neuron	cel-mir-54-3p	Down	seb-3	Up
Neuron	cel-mir-54-3p	Down	glb-32	Up
Neuron	cel-mir-54-3p	Down	ncx-10	Up
Neuron	cel-mir-54-3p	Down	F46C5.1	Up
Neuron	cel-mir-54-3p	Down	odr-2	Up
Neuron	cel-mir-54-3p	Down	npr-27	Up
Neuron	cel-mir-54-3p	Down	hrg-1	Up
Neuron	cel-mir-54-3p	Down	kal-1	Up
Neuron	cel-mir-54-3p	Down	mig-1	Up
Neuron	cel-mir-54-3p	Down	frpr-9	Up
Neuron	cel-mir-54-3p	Down	F29B9.12	Up
Neuron	cel-mir-54-3p	Down	syg-1	Up
Neuron	cel-mir-54-3p	Down	C30G7.2	Up
Neuron	cel-mir-54-3p	Down	gpa-3	Up
Neuron	cel-mir-54-3p	Down	F13D12.8	Up
Neuron	cel-mir-54-3p	Down	hst-3.2	Up
Neuron	cel-mir-54-3p	Down	egl-20	Up
Neuron	cel-mir-54-3p	Down	T07D1.3	Up
Neuron	cel-mir-54-3p	Down	dnc-1	Up
Neuron	cel-mir-54-3p	Down	M01B12.4	Up
Neuron	cel-mir-54-3p	Down	F14B6.2	Up
Neuron	cel-mir-54-3p	Down	ceh-1	Up
Neuron	cel-mir-54-3p	Down	dmsr-1	Up
Neuron	cel-mir-54-3p	Down	pct-1	Up
Neuron	cel-mir-54-3p	Down	M05D6.9	Up
Neuron	cel-mir-54-3p	Down	lin-17	Up
Neuron	cel-mir-54-3p	Down	acy-1	Up
Neuron	cel-mir-54-3p	Down	klp-7	Up
Neuron	cel-mir-54-3p	Down	efn-4	Up
Neuron	cel-mir-54-3p	Down	cah-2	Up
Neuron	cel-mir-54-3p	Down	pac-1	Up
Neuron	cel-mir-54-3p	Down	Y97E10C.1	Up
Neuron	cel-mir-54-3p	Down	K10D6.4	Up
Neuron	cel-mir-54-3p	Down	slo-1	Up
Neuron	cel-mir-54-3p	Down	tag-68	Up
Neuron	cel-mir-54-3p	Down	srgp-1	Up
Neuron	cel-mir-54-3p	Down	swt-5	Up
Neuron	cel-mir-54-3p	Down	F11C1.1	Up
Neuron	cel-mir-57-5p	Down	cyk-1	Up
Neuron	cel-mir-57-5p	Down	ztf-27	Up
Neuron	cel-mir-57-5p	Down	grd-1	Up
Neuron	cel-mir-57-5p	Down	wsp-1	Up
Neuron	cel-mir-57-5p	Down	fbn-1	Up
Neuron	cel-mir-57-5p	Down	mca-2	Up
Neuron	cel-mir-57-5p	Down	col-17	Up
Neuron	cel-mir-57-5p	Down	T27E4.7	Up
Neuron	cel-mir-61-5p	Down	dod-6	Up
Neuron	cel-mir-61-5p	Down	trpp-9	Up
Neuron	cel-mir-61-5p	Down	nstp-4	Up
Neuron	cel-mir-61-5p	Down	tag-321	Up
Neuron	cel-mir-61-5p	Down	wip-1	Up
Neuron	cel-mir-61-5p	Down	rars-2	Up
Neuron	cel-mir-61-5p	Down	T24B8.4	Up
Neuron	cel-mir-61-5p	Down	K10B3.5	Up
Neuron	cel-mir-61-5p	Down	cyk-1	Up
Neuron	cel-mir-61-5p	Down	nhr-66	Up
Neuron	cel-mir-61-5p	Down	rab-39	Up
Neuron	cel-mir-61-5p	Down	peb-1	Up
Neuron	cel-mir-61-5p	Down	F09F7.5	Up
Neuron	cel-mir-61-5p	Down	Y48G9A.9	Up
Neuron	cel-mir-61-5p	Down	mab-31	Up
Neuron	cel-mir-61-5p	Down	C15H9.4	Up
Neuron	cel-mir-61-5p	Down	bath-40	Up
Neuron	cel-mir-61-5p	Down	pos-1	Up
Neuron	cel-mir-61-5p	Down	F16F9.4	Up
Neuron	cel-mir-61-5p	Down	F49E2.1	Up
Neuron	cel-mir-61-5p	Down	fli-1	Up
Neuron	cel-mir-73-3p	Down	C31C9.7	Up
Neuron	cel-mir-73-3p	Down	ubc-6	Up
Neuron	cel-mir-73-3p	Down	hsp-12.1	Up
Neuron	cel-mir-73-3p	Down	pat-2	Up
Neuron	cel-mir-73-3p	Down	cil-1	Up
Neuron	cel-mir-73-3p	Down	spk-1	Up
Neuron	cel-mir-73-3p	Down	Y73B3A.3	Up
Neuron	cel-mir-73-3p	Down	kel-1	Up
Neuron	cel-mir-73-3p	Down	F26F12.3	Up
Neuron	cel-mir-73-3p	Down	T05E7.4	Up
Neuron	cel-mir-73-3p	Down	sup-17	Up
Neuron	cel-mir-73-3p	Down	acy-4	Up
Neuron	cel-mir-73-3p	Down	vps-22	Up
Neuron	cel-mir-73-3p	Down	M70.4	Up
Neuron	cel-mir-73-3p	Down	unc-129	Up
Neuron	cel-mir-73-3p	Down	D2092.4	Up
Neuron	cel-mir-73-3p	Down	gex-2	Up
Neuron	cel-mir-73-3p	Down	C13F10.1	Up
Neuron	cel-mir-73-3p	Down	aff-1	Up
Neuron	cel-mir-73-3p	Down	C14B9.8	Up
Neuron	cel-mir-73-3p	Down	K08E4.3	Up
Neuron	cel-mir-73-3p	Down	C06C3.10	Up
Neuron	cel-mir-73-3p	Down	smp-1	Up
Neuron	cel-mir-73-3p	Down	pde-4	Up
Neuron	cel-mir-73-3p	Down	lam-2	Up
Neuron	cel-mir-73-3p	Down	ttn-1	Up
Neuron	cel-mir-73-3p	Down	C56A3.6	Up
Neuron	cel-mir-73-3p	Down	tol-1	Up
Neuron	cel-mir-785-3p	Down	Y49G5B.1	Up
Neuron	cel-mir-785-3p	Down	unc-52	Up
Neuron	cel-mir-785-3p	Down	inx-10	Up
Neuron	cel-mir-785-3p	Down	tag-278	Up
Neuron	cel-mir-785-3p	Down	pdha-1	Up
Neuron	cel-mir-785-3p	Down	myo-5	Up
Neuron	cel-mir-785-3p	Down	swt-3	Up
Neuron	cel-mir-785-3p	Down	gon-2	Up
Neuron	cel-mir-785-3p	Down	ifc-2	Up
Neuron	cel-mir-785-3p	Down	ulp-4	Up
Neuron	cel-mir-785-3p	Down	vha-11	Up
Neuron	cel-mir-785-3p	Down	cyn-7	Up
Neuron	cel-mir-785-3p	Down	inx-11	Up
Neuron	cel-mir-785-3p	Down	Y15E3A.4	Up
Neuron	cel-mir-785-3p	Down	obr-1	Up
Neuron	cel-mir-785-3p	Down	snf-3	Up
Neuron	cel-mir-785-3p	Down	F46H5.7	Up
Neuron	cel-mir-785-3p	Down	pat-12	Up
Neuron	cel-mir-785-3p	Down	R12C12.9	Up
Neuron	cel-mir-785-3p	Down	T20D3.5	Up
Neuron	cel-mir-785-3p	Down	anc-1	Up
Neuron	cel-mir-785-3p	Down	ppk-3	Up
Neuron	cel-mir-785-3p	Down	gld-2	Up
Neuron	cel-mir-785-3p	Down	mrp-7	Up
Neuron	cel-mir-785-3p	Down	adt-2	Up
Neuron	cel-mir-785-3p	Down	sams-4	Up
Neuron	cel-mir-785-3p	Down	F44A2.5	Up
Neuron	cel-mir-785-3p	Down	uda-1	Up
Neuron	cel-mir-785-3p	Down	lron-15	Up
Neuron	cel-mir-785-3p	Down	mct-6	Up
Neuron	cel-mir-785-3p	Down	Y82E9BR.16	Up
Neuron	cel-mir-785-3p	Down	tsp-12	Up
Neuron	cel-mir-785-3p	Down	ajm-1	Up
Neuron	cel-mir-785-3p	Down	cyk-1	Up
Neuron	cel-mir-785-3p	Down	R10D12.1	Up
Neuron	cel-mir-785-3p	Down	psd-1	Up
Neuron	cel-mir-785-3p	Down	lem-3	Up
Neuron	cel-mir-785-3p	Down	vha-8	Up
Neuron	cel-mir-785-3p	Down	H24G06.1	Up
Neuron	cel-mir-785-3p	Down	col-178	Up
Neuron	cel-mir-785-3p	Down	ced-11	Up
Neuron	cel-mir-785-3p	Down	myo-2	Up
Neuron	cel-mir-785-3p	Down	oac-46	Up
Neuron	cel-mir-785-3p	Down	gly-5	Up
Neuron	cel-mir-785-3p	Down	eva-1	Up
Neuron	cel-mir-785-3p	Down	gcst-1	Up
Neuron	cel-mir-785-3p	Down	metr-1	Up
Neuron	cel-mir-785-3p	Down	C34D10.1	Up
Neuron	cel-mir-785-3p	Down	K09G1.1	Up
Neuron	cel-mir-785-3p	Down	C14H10.2	Up
Neuron	cel-mir-785-3p	Down	C32F10.8	Up
Neuron	cel-mir-785-3p	Down	C15C8.8	Up
Neuron	cel-mir-785-3p	Down	T02G5.7	Up
Neuron	cel-mir-785-3p	Down	grl-4	Up
Neuron	cel-mir-785-3p	Down	mct-3	Up
Neuron	cel-mir-81-3p	Down	lin-52	Up
Neuron	cel-mir-81-3p	Down	K11H3.5	Up
Neuron	cel-mir-81-3p	Down	dnj-23	Up
Neuron	cel-mir-81-3p	Down	wts-1	Up
Neuron	cel-mir-81-3p	Down	dop-2	Up
Neuron	cel-mir-81-3p	Down	flp-18	Up
Neuron	cel-mir-81-3p	Down	wdr-5.1	Up
Neuron	cel-mir-81-3p	Down	F14D7.8	Up
Neuron	cel-mir-81-3p	Down	ZK792.7	Up
Neuron	cel-mir-81-3p	Down	nhr-120	Up
Neuron	cel-mir-81-3p	Down	alr-1	Up
Neuron	cel-mir-81-3p	Down	npr-21	Up
Neuron	cel-mir-81-3p	Down	his-72	Up
Neuron	cel-mir-81-3p	Down	Y53C10A.5	Up
Neuron	cel-mir-81-3p	Down	rsp-1	Up
Neuron	cel-mir-81-3p	Down	ogt-1	Up
Neuron	cel-mir-81-3p	Down	twk-23	Up
Neuron	cel-mir-81-3p	Down	mec-2	Up
Neuron	cel-mir-81-3p	Down	ZC449.4	Up
Neuron	cel-mir-81-3p	Down	F28D1.6	Up
Neuron	cel-mir-81-3p	Down	ins-17	Up
Neuron	cel-mir-81-3p	Down	ZK287.1	Up
Neuron	cel-mir-81-3p	Down	mcm-3	Up
Neuron	cel-mir-81-3p	Down	ham-3	Up
Neuron	cel-mir-81-3p	Down	frm-10	Up
Neuron	cel-mir-81-3p	Down	ddr-1	Up
Neuron	cel-mir-81-3p	Down	akap-1	Up
Neuron	cel-mir-81-3p	Down	cyb-1	Up
Neuron	cel-mir-81-3p	Down	C46H11.10	Up
Neuron	cel-mir-81-3p	Down	snfc-5	Up
Neuron	cel-mir-81-3p	Down	flr-2	Up
Neuron	cel-mir-81-3p	Down	dgk-5	Up
Neuron	cel-mir-81-3p	Down	F55D10.4	Up
Neuron	cel-mir-81-3p	Down	ZK1248.11	Up
Neuron	cel-mir-81-3p	Down	npr-27	Up
Neuron	cel-mir-81-3p	Down	B0462.4	Up
Neuron	cel-mir-81-3p	Down	T24B8.3	Up
Neuron	cel-mir-81-3p	Down	ttr-23	Up
Neuron	cel-mir-81-3p	Down	T10B5.4	Up
Neuron	cel-mir-81-3p	Down	grk-1	Up
Neuron	cel-mir-81-3p	Down	swd-2.2	Up
Neuron	cel-mir-81-3p	Down	srv-1	Up
Neuron	cel-mir-81-3p	Down	egl-1	Up
Neuron	cel-mir-81-3p	Down	C50B8.4	Up
Neuron	cel-mir-81-3p	Down	F28F5.6	Up
Neuron	cel-mir-81-3p	Down	C32D5.7	Up
Neuron	cel-mir-81-3p	Down	set-1	Up
Neuron	cel-mir-81-3p	Down	ser-2	Up
Neuron	cel-mir-81-3p	Down	wapl-1	Up
Neuron	cel-mir-81-3p	Down	tbc-18	Up
Neuron	cel-mir-81-3p	Down	vab-23	Up
Neuron	cel-mir-81-3p	Down	F28C1.3	Up
Neuron	cel-mir-81-3p	Down	gfl-1	Up
Neuron	cel-mir-81-3p	Down	mix-1	Up
Neuron	cel-mir-81-3p	Down	cdc-26	Up
Neuron	cel-mir-81-3p	Down	cho-1	Up
Neuron	cel-mir-81-3p	Down	bro-1	Up
Neuron	cel-mir-81-3p	Down	cdh-9	Up
Neuron	cel-mir-81-3p	Down	gpb-1	Up
Neuron	cel-mir-81-3p	Down	gck-2	Up
Neuron	cel-mir-81-3p	Down	mdt-26	Up
Neuron	cel-mir-81-3p	Down	glb-27	Up
Neuron	cel-mir-81-3p	Down	F57B7.2	Up
Neuron	cel-mir-81-3p	Down	C40H5.2	Up
Neuron	cel-mir-81-3p	Down	flp-11	Up
Neuron	cel-mir-81-3p	Down	twk-46	Up
Neuron	cel-mir-81-3p	Down	mcm-7	Up
Neuron	cel-mir-81-3p	Down	rpb-4	Up
Neuron	cel-mir-81-3p	Down	F28H1.1	Up
Neuron	cel-mir-81-3p	Down	lin-24	Up
Neuron	cel-mir-81-3p	Down	ins-1	Up
Neuron	cel-mir-81-3p	Down	egrh-1	Up
Neuron	cel-mir-81-3p	Down	nep-26	Up
Neuron	cel-mir-81-3p	Down	dre-1	Up
Neuron	cel-mir-81-3p	Down	fmi-1	Up
Neuron	cel-mir-81-3p	Down	exos-2	Up
Neuron	cel-mir-81-3p	Down	ntl-2	Up
Neuron	cel-mir-81-3p	Down	F09C3.2	Up
Neuron	cel-mir-81-3p	Down	clh-2	Up
Neuron	cel-mir-81-3p	Down	C50C3.5	Up
Neuron	cel-mir-81-3p	Down	Y44A6D.3	Up
Neuron	cel-mir-81-3p	Down	nmtn-1	Up
Neuron	cel-mir-81-3p	Down	sel-12	Up
Neuron	cel-mir-81-3p	Down	C31H5.5	Up
Neuron	cel-mir-81-3p	Down	T27E4.5	Up
Neuron	cel-mir-81-3p	Down	unc-30	Up
Neuron	cel-mir-81-3p	Down	B0336.13	Up
Neuron	cel-mir-81-3p	Down	xpo-1	Up
Neuron	cel-mir-81-3p	Down	ceh-20	Up
Neuron	cel-mir-81-3p	Down	sul-2	Up
Neuron	cel-mir-81-3p	Down	B0563.6	Up
Neuron	cel-mir-81-3p	Down	cutl-15	Up
Neuron	cel-mir-81-3p	Down	tyra-3	Up
Neuron	cel-mir-81-3p	Down	ckk-1	Up
Neuron	cel-mir-81-3p	Down	rilp-1	Up
Neuron	cel-mir-81-3p	Down	rpb-3	Up
Neuron	cel-mir-81-3p	Down	ceh-24	Up
Neuron	cel-mir-81-3p	Down	C27B7.2	Up
Neuron	cel-mir-81-3p	Down	ceh-9	Up
Neuron	cel-mir-81-3p	Down	unc-41	Up
Neuron	cel-mir-81-3p	Down	nep-21	Up
Neuron	cel-mir-81-3p	Down	osta-3	Up
Neuron	cel-mir-81-3p	Down	kpc-1	Up
Neuron	cel-mir-81-3p	Down	dop-5	Up
Neuron	cel-mir-81-3p	Down	sta-1	Up
Neuron	cel-mir-81-3p	Down	snr-6	Up
Neuron	cel-mir-81-3p	Down	lag-2	Up
Neuron	cel-mir-81-3p	Down	unc-16	Up
Neuron	cel-mir-81-3p	Down	arrd-26	Up
Neuron	cel-mir-81-3p	Down	C17G10.7	Up
Neuron	cel-mir-81-3p	Down	C47G2.4	Up
Neuron	cel-mir-81-3p	Down	F28E10.1	Up
Neuron	cel-mir-81-3p	Down	eor-1	Up
Neuron	cel-mir-81-3p	Down	isw-1	Up
Neuron	cel-mir-81-3p	Down	F58H1.7	Up
Neuron	cel-mir-81-3p	Down	ast-1	Up
Neuron	cel-mir-81-3p	Down	casy-1	Up
Neuron	cel-mir-81-3p	Down	M28.8	Up
Neuron	cel-mir-81-3p	Down	pen-2	Up
Neuron	cel-mir-81-3p	Down	F11A10.6	Up
Neuron	cel-mir-81-3p	Down	fkb-6	Up
Neuron	cel-mir-81-3p	Down	tag-72	Up
Neuron	cel-mir-81-3p	Down	H10E21.5	Up
Neuron	cel-mir-81-3p	Down	tag-52	Up
Neuron	cel-mir-81-3p	Down	col-186	Up
Neuron	cel-mir-81-3p	Down	glb-2	Up
Neuron	cel-mir-81-3p	Down	igeg-1	Up
Neuron	cel-mir-81-3p	Down	pdl-1	Up
Neuron	cel-mir-81-3p	Down	DH11.5	Up
Neuron	cel-mir-81-3p	Down	nhr-71	Up
Neuron	cel-mir-81-3p	Down	F40F4.7	Up
Neuron	cel-mir-81-3p	Down	rbbp-5	Up
Neuron	cel-mir-81-3p	Down	mec-8	Up
Neuron	cel-mir-81-3p	Down	B0507.3	Up
Neuron	cel-mir-81-3p	Down	dma-1	Up
Neuron	cel-mir-81-3p	Down	C10B5.3	Up
Neuron	cel-mir-81-3p	Down	fsn-1	Up
Neuron	cel-mir-81-3p	Down	hil-3	Up
Neuron	cel-mir-81-3p	Down	F41E6.1	Up
Neuron	cel-mir-81-3p	Down	lys-1	Up
Neuron	cel-mir-81-3p	Down	dnj-30	Up
Neuron	cel-mir-81-3p	Down	rgs-7	Up
Neuron	cel-mir-81-3p	Down	dgk-2	Up
Neuron	cel-mir-81-3p	Down	cfz-2	Up
Neuron	cel-mir-81-3p	Down	top-2	Up
Neuron	cel-mir-81-3p	Down	pqn-89	Up
Neuron	cel-mir-81-3p	Down	ZC250.4	Up
Neuron	cel-mir-81-3p	Down	acl-14	Up
Neuron	cel-mir-81-3p	Down	oac-14	Up
Neuron	cel-mir-81-3p	Down	slcf-1	Up
Neuron	cel-mir-81-3p	Down	sipa-1	Up
Neuron	cel-mir-81-3p	Down	sms-2	Up
Neuron	cel-mir-81-3p	Down	F32D8.3	Up
Neuron	cel-mir-81-3p	Down	lys-2	Up
Neuron	cel-mir-81-3p	Down	fkh-9	Up
Neuron	cel-mir-81-3p	Down	C02F5.13	Up
Neuron	cel-mir-81-3p	Down	unc-42	Up
Neuron	cel-mir-81-3p	Down	K07F5.12	Up
Neuron	cel-mir-81-3p	Down	lips-5	Up
Neuron	cel-mir-81-3p	Down	ceh-48	Up
Neuron	cel-mir-81-3p	Down	daf-28	Up
Neuron	cel-mir-81-3p	Down	scd-2	Up
Neuron	cel-mir-81-3p	Down	sox-4	Up
Neuron	cel-mir-81-3p	Down	Y38C1AA.1	Up
Neuron	cel-mir-81-3p	Down	met-1	Up
Neuron	cel-mir-81-3p	Down	nas-25	Up
Neuron	cel-mir-81-3p	Down	M01A8.1	Up
Neuron	cel-mir-81-3p	Down	snu-23	Up
Neuron	cel-mir-81-3p	Down	C15C7.7	Up
Neuron	cel-mir-81-3p	Down	pmk-2	Up
Neuron	cel-mir-81-3p	Down	hyl-1	Up
Neuron	cel-mir-81-3p	Down	lsm-8	Up
Neuron	cel-mir-81-3p	Down	tbcb-1	Up
Neuron	cel-mir-81-3p	Down	Y9C2UA.1	Up
Neuron	cel-mir-81-3p	Down	figl-1	Up
Neuron	cel-mir-81-3p	Down	K08E4.2	Up
Neuron	cel-mir-81-3p	Down	srr-10	Up
Neuron	cel-mir-81-3p	Down	C34E7.3	Up
Neuron	cel-mir-81-3p	Down	K11C4.2	Up
Neuron	cel-mir-81-3p	Down	T25G3.1	Up
Neuron	cel-mir-81-3p	Down	glb-3	Up
Neuron	cel-mir-81-3p	Down	tag-260	Up
Neuron	cel-mir-81-3p	Down	F13B12.6	Up
Neuron	cel-mir-81-3p	Down	cpsf-3	Up
Neuron	cel-mir-81-3p	Down	pkc-2	Up
Neuron	cel-mir-81-3p	Down	F35B12.10	Up
Neuron	cel-mir-81-3p	Down	pitr-5	Up
Neuron	cel-mir-81-3p	Down	zag-1	Up
Neuron	cel-mir-81-3p	Down	egl-46	Up
Neuron	cel-mir-81-3p	Down	K05C4.7	Up
Neuron	cel-mir-81-3p	Down	taf-9	Up
Neuron	cel-mir-81-3p	Down	nlp-8	Up
Neuron	cel-mir-81-3p	Down	F25G6.9	Up
Neuron	cel-mir-81-3p	Down	C30B5.7	Up
Neuron	cel-mir-81-3p	Down	mcm-4	Up
Neuron	cel-mir-81-3p	Down	F27C1.2	Up
Neuron	cel-mir-81-3p	Down	csn-6	Up
Neuron	cel-mir-81-3p	Down	mcm-5	Up
Neuron	cel-mir-81-3p	Down	nhr-138	Up
Neuron	cel-mir-81-3p	Down	flh-2	Up
Neuron	cel-mir-81-3p	Down	flp-9	Up
Neuron	cel-mir-81-3p	Down	aph-1	Up
Neuron	cel-mir-81-3p	Down	tbp-1	Up
Neuron	cel-mir-81-3p	Down	nhr-47	Up
Neuron	cel-mir-81-3p	Down	sax-3	Up
Neuron	cel-mir-84-5p	Down	nhr-17	Up
Neuron	cel-mir-84-5p	Down	fos-1	Up
Neuron	cel-mir-84-5p	Down	hmg-5	Up
Neuron	cel-mir-84-5p	Down	T20G5.9	Up
Neuron	cel-mir-84-5p	Down	crh-2	Up
Neuron	cel-mir-84-5p	Down	K10C3.4	Up
Neuron	cel-mir-84-5p	Down	F41B4.3	Up
Neuron	cel-mir-84-5p	Down	ntl-3	Up
Neuron	cel-mir-84-5p	Down	fkh-7	Up
Neuron	cel-mir-84-5p	Down	lin-41	Up
Neuron	cel-mir-84-5p	Down	ztf-7	Up
Neuron	cel-mir-84-5p	Down	C50B6.3	Up
Neuron	cel-mir-84-5p	Down	crn-6	Up
Neuron	cel-mir-84-5p	Down	uba-1	Up
Neuron	cel-mir-84-5p	Down	pitr-1	Up
Neuron	cel-mir-84-5p	Down	wrk-1	Up
Neuron	cel-mir-84-5p	Down	lmp-1	Up
Neuron	cel-mir-84-5p	Down	F32B5.6	Up
Neuron	cel-mir-84-5p	Down	dmd-10	Up
Neuron	cel-mir-84-5p	Down	twk-44	Up
Neuron	cel-mir-84-5p	Down	E02A10.4	Up
Neuron	cel-mir-84-5p	Down	tbc-10	Up
Neuron	cel-mir-84-5p	Down	F18C5.10	Up
Neuron	cel-mir-84-5p	Down	evl-14	Up
Intestine	cel-mir-239a-3p	Up	hil-7	Down
Intestine	cel-mir-239a-3p	Up	ccr-4	Down
Intestine	cel-mir-239a-3p	Up	rfs-1	Down
Intestine	cel-mir-239a-3p	Up	idhg-1	Down
Intestine	cel-mir-239a-3p	Up	hpk-1	Down
Intestine	cel-mir-239a-3p	Up	glb-1	Down
Intestine	cel-mir-239a-3p	Up	gcy-28	Down
Intestine	cel-mir-239a-3p	Up	lin-29	Down
Intestine	cel-mir-239a-3p	Up	C05E11.3	Down
Intestine	cel-mir-239a-3p	Up	unc-6	Down
Intestine	cel-mir-239a-3p	Up	nlf-1	Down
Intestine	cel-mir-239a-3p	Up	egl-3	Down
Intestine	cel-mir-239a-3p	Up	pitp-1	Down
Intestine	cel-mir-239a-3p	Up	ZC376.6	Down
Intestine	cel-mir-239a-3p	Up	cyd-1	Down
Intestine	cel-mir-239a-3p	Up	C06A5.3	Down
Intestine	cel-mir-239a-3p	Up	gmeb-2	Down
Intestine	cel-mir-239a-3p	Up	lin-44	Down
Intestine	cel-mir-239a-3p	Up	rpm-1	Down
Intestine	cel-mir-239a-3p	Up	glb-20	Down
Intestine	cel-mir-239a-3p	Up	F57A8.1	Down
Intestine	cel-mir-239a-3p	Up	ZK131.11	Down
Intestine	cel-mir-239a-3p	Up	R102.11	Down
Intestine	cel-mir-239a-3p	Up	hrg-3	Down
Intestine	cel-mir-239a-3p	Up	fat-1	Down
Intestine	cel-mir-239a-3p	Up	nhr-137	Down
Intestine	cel-mir-239a-3p	Up	nlp-24	Down
Intestine	cel-mir-239a-3p	Up	ZK154.6	Down
Intestine	cel-mir-239a-3p	Up	slo-2	Down
Intestine	cel-mir-239a-3p	Up	dop-2	Down
Intestine	cel-mir-239a-3p	Up	C29H12.6	Down
Intestine	cel-mir-239a-3p	Up	fkh-8	Down
Intestine	cel-mir-239a-3p	Up	eat-16	Down
Intestine	cel-mir-239a-3p	Up	R09E10.6	Down
Intestine	cel-mir-239a-3p	Up	T23B12.11	Down
Intestine	cel-mir-239a-3p	Up	ZC449.4	Down
Intestine	cel-mir-239a-3p	Up	paqr-1	Down
Intestine	cel-mir-239a-3p	Up	grl-16	Down
Intestine	cel-mir-239a-3p	Up	F07C3.2	Down
Intestine	cel-mir-239a-3p	Up	F57G12.1	Down
Intestine	cel-mir-239a-3p	Up	B0416.5	Down
Intestine	cel-mir-239a-3p	Up	T25E4.1	Down
Intestine	cel-mir-239a-3p	Up	F57F5.1	Down
Intestine	cel-mir-239a-5p	Up	nlp-24	Down
Intestine	cel-mir-239a-5p	Up	unc-40	Down
Intestine	cel-mir-239a-5p	Up	sta-2	Down
Intestine	cel-mir-239a-5p	Up	F10G8.8	Down
Intestine	cel-mir-239a-5p	Up	grl-16	Down
Intestine	cel-mir-239a-5p	Up	ccch-1	Down
Intestine	cel-mir-239a-5p	Up	ztf-16	Down
Intestine	cel-mir-239a-5p	Up	F53C11.4	Down
Intestine	cel-mir-239a-5p	Up	hrg-3	Down
Intestine	cel-mir-239a-5p	Up	nhr-137	Down
Intestine	cel-mir-239a-5p	Up	hil-7	Down
Intestine	cel-mir-239a-5p	Up	ccr-4	Down
Intestine	cel-mir-239a-5p	Up	T25E4.1	Down
Intestine	cel-mir-239a-5p	Up	glb-20	Down
Intestine	cel-mir-239a-5p	Up	T23B12.11	Down
Intestine	cel-mir-239a-5p	Up	R09E10.6	Down
Intestine	cel-mir-239a-5p	Up	ZC376.6	Down
Intestine	cel-mir-239a-5p	Up	best-7	Down
Intestine	cel-mir-239a-5p	Up	Y38A10A.2	Down
Intestine	cel-mir-239a-5p	Up	nlf-1	Down
Intestine	cel-mir-239a-5p	Up	hosl-1	Down
Intestine	cel-mir-239a-5p	Up	pkg-2	Down
Intestine	cel-mir-239a-5p	Up	C05E11.3	Down
Intestine	cel-mir-239a-5p	Up	F07C3.2	Down
Intestine	cel-mir-239a-5p	Up	B0416.5	Down
Intestine	cel-mir-239a-5p	Up	gmeb-2	Down
Intestine	cel-mir-239a-5p	Up	lin-44	Down
Intestine	cel-mir-239a-5p	Up	daf-5	Down
Intestine	cel-mir-239a-5p	Up	gcy-28	Down
Intestine	cel-mir-239a-5p	Up	C11G10.1	Down
Intestine	cel-mir-239a-5p	Up	ZK154.6	Down
Intestine	cel-mir-239a-5p	Up	lips-10	Down
Intestine	cel-mir-239a-5p	Up	hif-1	Down
Intestine	cel-mir-239a-5p	Up	dop-2	Down
Intestine	cel-mir-239a-5p	Up	slo-2	Down
Intestine	cel-mir-239a-5p	Up	egl-3	Down
Intestine	cel-mir-239a-5p	Up	pitp-1	Down
Intestine	cel-mir-239a-5p	Up	mdt-15	Down
Intestine	cel-mir-239a-5p	Up	C06A5.3	Down
Intestine	cel-mir-239a-5p	Up	agl-1	Down
Intestine	cel-mir-239a-5p	Up	daf-12	Down
Intestine	cel-mir-239a-5p	Up	M02B1.3	Down
Intestine	cel-mir-239a-5p	Up	cyd-1	Down
Intestine	cel-mir-239a-5p	Up	eat-16	Down
Intestine	cel-mir-239a-5p	Up	clec-1	Down
Intestine	cel-mir-239a-5p	Up	clc-5	Down
Intestine	cel-mir-239a-5p	Up	ZC449.4	Down
Intestine	cel-mir-239a-5p	Up	rfs-1	Down
Intestine	cel-mir-239a-5p	Up	F57A8.1	Down
Intestine	cel-mir-239a-5p	Up	kin-29	Down
Intestine	cel-mir-239a-5p	Up	hpk-1	Down
Intestine	cel-mir-239a-5p	Up	unc-6	Down
Intestine	cel-mir-239a-5p	Up	R102.11	Down
Intestine	cel-mir-239a-5p	Up	dml-1	Down
Intestine	cel-mir-239a-5p	Up	idhg-1	Down
Intestine	cel-mir-239a-5p	Up	sphk-1	Down
Intestine	cel-mir-239a-5p	Up	lin-29	Down
Intestine	cel-mir-239a-5p	Up	ZK131.11	Down
Intestine	cel-mir-239a-5p	Up	clip-1	Down
Intestine	cel-mir-239a-5p	Up	F57G12.1	Down
Intestine	cel-mir-239a-5p	Up	K07E1.1	Down
Intestine	cel-mir-239a-5p	Up	paqr-1	Down
Intestine	cel-mir-239a-5p	Up	pxf-1	Down
Intestine	cel-mir-239a-5p	Up	atf-7	Down
Intestine	cel-mir-239a-5p	Up	C29H12.6	Down
Intestine	cel-mir-239b-5p	Up	nlf-1	Down
Intestine	cel-mir-239b-5p	Up	grl-16	Down
Intestine	cel-mir-239b-5p	Up	K07E1.1	Down
Intestine	cel-mir-239b-5p	Up	R102.11	Down
Intestine	cel-mir-239b-5p	Up	kin-29	Down
Intestine	cel-mir-239b-5p	Up	hrg-3	Down
Intestine	cel-mir-239b-5p	Up	fat-1	Down
Intestine	cel-mir-239b-5p	Up	nhr-137	Down
Intestine	cel-mir-239b-5p	Up	hpk-1	Down
Intestine	cel-mir-239b-5p	Up	pitp-1	Down
Intestine	cel-mir-239b-5p	Up	egl-3	Down
Intestine	cel-mir-239b-5p	Up	F57G12.1	Down
Intestine	cel-mir-239b-5p	Up	ZK154.6	Down
Intestine	cel-mir-239b-5p	Up	clc-5	Down
Intestine	cel-mir-239b-5p	Up	F07C3.2	Down
Intestine	cel-mir-239b-5p	Up	gmeb-2	Down
Intestine	cel-mir-239b-5p	Up	pkg-2	Down
Intestine	cel-mir-239b-5p	Up	C29H12.6	Down
Intestine	cel-mir-239b-5p	Up	ZC376.6	Down
Intestine	cel-mir-239b-5p	Up	F10G8.8	Down
Intestine	cel-mir-239b-5p	Up	clec-1	Down
Intestine	cel-mir-239b-5p	Up	efhd-1	Down
Intestine	cel-mir-239b-5p	Up	pcca-1	Down
Intestine	cel-mir-239b-5p	Up	ccch-1	Down
Intestine	cel-mir-239b-5p	Up	idhg-1	Down
Intestine	cel-mir-239b-5p	Up	Y38A10A.2	Down
Intestine	cel-mir-239b-5p	Up	lin-44	Down
Intestine	cel-mir-239b-5p	Up	tag-307	Down
Intestine	cel-mir-239b-5p	Up	paqr-1	Down
Intestine	cel-mir-239b-5p	Up	myo-3	Down
Intestine	cel-mir-239b-5p	Up	C50F2.4	Down
Intestine	cel-mir-239b-5p	Up	unc-40	Down
Intestine	cel-mir-239b-5p	Up	nlp-24	Down
Intestine	cel-mir-239b-5p	Up	ZC449.4	Down
Intestine	cel-mir-239b-5p	Up	T25E4.1	Down
Intestine	cel-mir-239b-5p	Up	T23B12.11	Down
Intestine	cel-mir-239b-5p	Up	glb-20	Down
Intestine	cel-mir-239b-5p	Up	R09E10.6	Down
Intestine	cel-mir-239b-5p	Up	asm-1	Down
Intestine	cel-mir-239b-5p	Up	dop-2	Down
Intestine	cel-mir-239b-5p	Up	gcy-28	Down
Intestine	cel-mir-239b-5p	Up	unc-6	Down
Intestine	cel-mir-239b-5p	Up	C11G10.1	Down
Intestine	cel-mir-239b-5p	Up	hecd-1	Down
Intestine	cel-mir-239b-5p	Up	slo-2	Down
Intestine	cel-mir-239b-5p	Up	daf-12	Down
Intestine	cel-mir-239b-5p	Up	sta-2	Down
Intestine	cel-mir-239b-5p	Up	lips-10	Down
Intestine	cel-mir-239b-5p	Up	lin-29	Down
Intestine	cel-mir-239b-5p	Up	cyd-1	Down
Intestine	cel-mir-34-5p	Up	sams-1	Down
Intestine	cel-mir-34-5p	Up	Y97E10C.1	Down
Intestine	cel-mir-34-5p	Up	magu-3	Down
Intestine	cel-mir-34-5p	Up	W03G11.4	Down
Intestine	cel-mir-34-5p	Up	lim-7	Down
Intestine	cel-mir-34-5p	Up	zyx-1	Down
Intestine	cel-mir-34-5p	Up	let-2	Down
Intestine	cel-mir-34-5p	Up	unc-70	Down
Intestine	cel-mir-34-5p	Up	lec-3	Down
Intestine	cel-mir-34-5p	Up	mig-6	Down
Intestine	cel-mir-34-5p	Up	twk-18	Down
Intestine	cel-mir-34-5p	Up	F26E4.3	Down
Intestine	cel-mir-34-5p	Up	cle-1	Down
Intestine	cel-mir-34-5p	Up	gsnl-1	Down
Intestine	cel-mir-34-5p	Up	F45E4.5	Down
Intestine	cel-mir-34-5p	Up	elf-1	Down
Intestine	cel-mir-34-5p	Up	unc-64	Down
Intestine	cel-mir-34-5p	Up	T23B12.11	Down
Intestine	cel-mir-34-5p	Up	lec-1	Down
Intestine	cel-mir-34-5p	Up	lmn-1	Down
Intestine	cel-mir-34-5p	Up	pqn-52	Down
Intestine	cel-mir-34-5p	Up	F07C3.2	Down
Intestine	cel-mir-34-5p	Up	ZC116.1	Down
Intestine	cel-mir-34-5p	Up	larp-5	Down
Intestine	cel-mir-34-5p	Up	D2092.4	Down
Intestine	cel-mir-34-5p	Up	cpg-9	Down
Intestine	cel-mir-34-5p	Up	T03G6.3	Down
Intestine	cel-mir-34-5p	Up	K11H12.7	Down
Intestine	cel-mir-34-5p	Up	ost-1	Down
Intestine	cel-mir-48-5p	Up	mct-6	Down
Intestine	cel-mir-48-5p	Up	T04A8.7	Down
Intestine	cel-mir-48-5p	Up	mak-1	Down
Intestine	cel-mir-48-5p	Up	lmp-1	Down
Intestine	cel-mir-48-5p	Up	inx-6	Down
Intestine	cel-mir-48-5p	Up	twk-44	Down
Intestine	cel-mir-48-5p	Up	vit-6	Down
Intestine	cel-mir-48-5p	Up	nhr-41	Down
Intestine	cel-mir-48-5p	Up	psa-3	Down
Intestine	cel-mir-48-5p	Up	ttr-31	Down
Intestine	cel-mir-53-5p	Up	ptr-18	Down
Intestine	cel-mir-53-5p	Up	dpy-20	Down
Intestine	cel-mir-53-5p	Up	syg-1	Down
Intestine	cel-mir-53-5p	Up	efn-4	Down
Intestine	cel-mir-53-5p	Up	acy-1	Down
Intestine	cel-mir-53-5p	Up	T04F3.2	Down
Intestine	cel-mir-53-5p	Up	pqn-72	Down
Intestine	cel-mir-53-5p	Up	clc-2	Down
Intestine	cel-mir-53-5p	Up	dapk-1	Down
Intestine	cel-mir-53-5p	Up	B0252.1	Down
Intestine	cel-mir-53-5p	Up	F46C5.10	Down
Intestine	cel-mir-53-5p	Up	F14B6.2	Down
Intestine	cel-mir-53-5p	Up	srgp-1	Down
Intestine	cel-mir-53-5p	Up	ncx-6	Down
Intestine	cel-mir-53-5p	Up	C54G4.4	Down
Intestine	cel-mir-53-5p	Up	unc-36	Down
Intestine	cel-mir-53-5p	Up	hlh-14	Down
Intestine	cel-mir-53-5p	Up	hst-1	Down
Intestine	cel-mir-53-5p	Up	mig-1	Down
Intestine	cel-mir-53-5p	Up	npr-27	Down
Intestine	cel-mir-53-5p	Up	ptr-16	Down
Intestine	cel-mir-53-5p	Up	Y37A1A.2	Down
Intestine	cel-mir-53-5p	Up	lin-17	Down
Intestine	cel-mir-53-5p	Up	K08E4.3	Down
Intestine	cel-mir-53-5p	Up	swt-5	Down
Intestine	cel-mir-53-5p	Up	Y43D4A.5	Down
Intestine	cel-mir-53-5p	Up	cnd-1	Down
Intestine	cel-mir-53-5p	Up	inx-18	Down
Intestine	cel-mir-53-5p	Up	efn-2	Down
Intestine	cel-mir-53-5p	Up	tpst-1	Down
Intestine	cel-mir-53-5p	Up	hot-2	Down
Intestine	cel-mir-53-5p	Up	R151.4	Down
Intestine	cel-mir-53-5p	Up	tbck-1	Down
Intestine	cel-mir-53-5p	Up	F13D12.8	Down
Intestine	cel-mir-53-5p	Up	ceh-1	Down
Intestine	cel-mir-53-5p	Up	gpa-3	Down
Intestine	cel-mir-53-5p	Up	F11E6.3	Down
Intestine	cel-mir-53-5p	Up	acd-2	Down
Intestine	cel-mir-53-5p	Up	lsm-1	Down
Intestine	cel-mir-53-5p	Up	phat-3	Down
Intestine	cel-mir-53-5p	Up	F32D1.3	Down
Intestine	cel-mir-53-5p	Up	ptr-3	Down
Intestine	cel-mir-53-5p	Up	kal-1	Down
Intestine	cel-mir-53-5p	Up	mtm-6	Down
Intestine	cel-mir-53-5p	Up	egl-20	Down
Intestine	cel-mir-53-5p	Up	D2023.1	Down
Intestine	cel-mir-53-5p	Up	M01B12.4	Down
Intestine	cel-mir-53-5p	Up	doxa-1	Down
Intestine	cel-mir-54-3p	Up	vhp-1	Down
Intestine	cel-mir-54-3p	Up	ZK131.11	Down
Intestine	cel-mir-54-3p	Up	F32D1.3	Down
Intestine	cel-mir-54-3p	Up	srab-14	Down
Intestine	cel-mir-54-3p	Up	lin-44	Down
Intestine	cel-mir-54-3p	Up	tag-281	Down
Intestine	cel-mir-54-3p	Up	mtm-6	Down
Intestine	cel-mir-54-3p	Up	T12A7.2	Down
Intestine	cel-mir-54-3p	Up	efn-2	Down
Intestine	cel-mir-54-3p	Up	C17G10.7	Down
Intestine	cel-mir-54-3p	Up	unc-36	Down
Intestine	cel-mir-54-3p	Up	igcm-4	Down
Intestine	cel-mir-54-3p	Up	C54G4.4	Down
Intestine	cel-mir-54-3p	Up	ncx-6	Down
Intestine	cel-mir-54-3p	Up	hlh-14	Down
Intestine	cel-mir-54-3p	Up	ptp-3	Down
Intestine	cel-mir-54-3p	Up	ZK154.6	Down
Intestine	cel-mir-54-3p	Up	lact-2	Down
Intestine	cel-mir-54-3p	Up	hst-2	Down
Intestine	cel-mir-54-3p	Up	lpr-1	Down
Intestine	cel-mir-54-3p	Up	F45D3.4	Down
Intestine	cel-mir-54-3p	Up	F08F3.1	Down
Intestine	cel-mir-54-3p	Up	R13H4.5	Down
Intestine	cel-mir-54-3p	Up	ser-4	Down
Intestine	cel-mir-54-3p	Up	hot-2	Down
Intestine	cel-mir-54-3p	Up	F35B12.10	Down
Intestine	cel-mir-54-3p	Up	K01D12.6	Down
Intestine	cel-mir-54-3p	Up	C38C3.6	Down
Intestine	cel-mir-54-3p	Up	inx-18	Down
Intestine	cel-mir-54-3p	Up	skn-1	Down
Intestine	cel-mir-54-3p	Up	unc-79	Down
Intestine	cel-mir-54-3p	Up	clc-2	Down
Intestine	cel-mir-54-3p	Up	nhr-3	Down
Intestine	cel-mir-54-3p	Up	dpy-20	Down
Intestine	cel-mir-54-3p	Up	phat-3	Down
Intestine	cel-mir-54-3p	Up	pdi-6	Down
Intestine	cel-mir-54-3p	Up	F58H1.5	Down
Intestine	cel-mir-54-3p	Up	Y39E4B.6	Down
Intestine	cel-mir-54-3p	Up	T07F12.2	Down
Intestine	cel-mir-54-3p	Up	ZC434.3	Down
Intestine	cel-mir-54-3p	Up	dmsr-4	Down
Intestine	cel-mir-54-3p	Up	cnd-1	Down
Intestine	cel-mir-54-3p	Up	seb-3	Down
Intestine	cel-mir-54-3p	Up	glb-32	Down
Intestine	cel-mir-54-3p	Up	ncx-10	Down
Intestine	cel-mir-54-3p	Up	F46C5.1	Down
Intestine	cel-mir-54-3p	Up	odr-2	Down
Intestine	cel-mir-54-3p	Up	npr-27	Down
Intestine	cel-mir-54-3p	Up	hrg-1	Down
Intestine	cel-mir-54-3p	Up	kal-1	Down
Intestine	cel-mir-54-3p	Up	mig-1	Down
Intestine	cel-mir-54-3p	Up	frpr-9	Down
Intestine	cel-mir-54-3p	Up	F29B9.12	Down
Intestine	cel-mir-54-3p	Up	syg-1	Down
Intestine	cel-mir-54-3p	Up	C30G7.2	Down
Intestine	cel-mir-54-3p	Up	gpa-3	Down
Intestine	cel-mir-54-3p	Up	F13D12.8	Down
Intestine	cel-mir-54-3p	Up	hst-3.2	Down
Intestine	cel-mir-54-3p	Up	egl-20	Down
Intestine	cel-mir-54-3p	Up	T07D1.3	Down
Intestine	cel-mir-54-3p	Up	dnc-1	Down
Intestine	cel-mir-54-3p	Up	M01B12.4	Down
Intestine	cel-mir-54-3p	Up	F14B6.2	Down
Intestine	cel-mir-54-3p	Up	ceh-1	Down
Intestine	cel-mir-54-3p	Up	dmsr-1	Down
Intestine	cel-mir-54-3p	Up	pct-1	Down
Intestine	cel-mir-54-3p	Up	M05D6.9	Down
Intestine	cel-mir-54-3p	Up	lin-17	Down
Intestine	cel-mir-54-3p	Up	acy-1	Down
Intestine	cel-mir-54-3p	Up	klp-7	Down
Intestine	cel-mir-54-3p	Up	efn-4	Down
Intestine	cel-mir-54-3p	Up	cah-2	Down
Intestine	cel-mir-54-3p	Up	pac-1	Down
Intestine	cel-mir-54-3p	Up	Y97E10C.1	Down
Intestine	cel-mir-54-3p	Up	K10D6.4	Down
Intestine	cel-mir-54-3p	Up	slo-1	Down
Intestine	cel-mir-54-3p	Up	tag-68	Down
Intestine	cel-mir-54-3p	Up	srgp-1	Down
Intestine	cel-mir-54-3p	Up	swt-5	Down
Intestine	cel-mir-54-3p	Up	F11C1.1	Down
Intestine	cel-mir-71-3p	Up	lin-14	Down
Intestine	cel-mir-71-3p	Up	tnt-2	Down
Intestine	cel-mir-71-3p	Up	gld-4	Down
Intestine	cel-mir-71-3p	Up	T10B5.10	Down
Intestine	cel-mir-71-3p	Up	isp-1	Down
Intestine	cel-mir-71-3p	Up	col-167	Down
Intestine	cel-mir-71-3p	Up	R04B3.3	Down
Intestine	cel-mir-71-3p	Up	gfi-1	Down
Intestine	cel-mir-71-3p	Up	ifp-1	Down
Intestine	cel-mir-71-3p	Up	col-168	Down
Intestine	cel-mir-71-3p	Up	tag-297	Down
Intestine	cel-mir-71-3p	Up	M195.2	Down
Intestine	cel-mir-71-3p	Up	F57F4.4	Down
Intestine	cel-mir-71-3p	Up	mlc-2	Down
Intestine	cel-mir-71-3p	Up	C03D6.1	Down
Intestine	cel-mir-71-3p	Up	R173.3	Down
Intestine	cel-mir-71-3p	Up	qua-1	Down
[truncated: 3,507 more rows]

## Sheet: PITT-Age-DEMIRs
Tissue	miRNAs	miRNA change in ageng	Target	Target change in ageing
Neuron	cel-mir-235-3p	Up	ced-7	Down
Neuron	cel-mir-235-3p	Up	R06C7.6	Down
Neuron	cel-mir-235-3p	Up	trxr-1	Down
Neuron	cel-mir-235-3p	Up	C34D4.4	Down
Neuron	cel-mir-235-3p	Up	fkh-7	Down
Neuron	cel-mir-235-3p	Up	C03A3.2	Down
Neuron	cel-mir-235-3p	Up	ral-1	Down
Neuron	cel-mir-235-3p	Up	kin-18	Down
Neuron	cel-mir-235-3p	Up	math-33	Down
Neuron	cel-mir-235-3p	Up	R09H10.5	Down
Neuron	cel-mir-235-3p	Up	Y47G6A.18	Down
Neuron	cel-mir-235-3p	Up	dbn-1	Down
Neuron	cel-mir-235-3p	Up	dsbn-1	Down
Neuron	cel-mir-235-3p	Up	T16G1.9	Down
Neuron	cel-mir-235-3p	Up	hpo-13	Down
Neuron	cel-mir-235-3p	Up	C14H10.3	Down
Neuron	cel-mir-235-3p	Up	cut-3	Down
Neuron	cel-mir-235-3p	Up	T10C6.6	Down
Neuron	cel-mir-235-3p	Up	pros-1	Down
Neuron	cel-mir-235-3p	Up	F08C6.5	Down
Neuron	cel-mir-235-3p	Up	pqn-32	Down
Neuron	cel-mir-235-3p	Up	unc-11	Down
Neuron	cel-mir-235-3p	Up	glrx-22	Down
Neuron	cel-mir-235-3p	Up	ile-2	Down
Neuron	cel-mir-235-3p	Up	cut-6	Down
Neuron	cel-mir-235-3p	Up	egal-1	Down
Neuron	cel-mir-235-3p	Up	T13C2.6	Down
Neuron	cel-mir-235-3p	Up	cogc-6	Down
Neuron	cel-mir-235-3p	Up	F49E2.5	Down
Neuron	cel-mir-235-3p	Up	Y44A6D.3	Down
Neuron	cel-mir-235-3p	Up	ran-5	Down
Neuron	cel-mir-235-3p	Up	C52B9.4	Down
Neuron	cel-mir-235-3p	Up	F15A8.6	Down
Neuron	cel-mir-235-3p	Up	ifc-2	Down
Neuron	cel-mir-235-3p	Up	gpc-1	Down
Neuron	cel-mir-235-3p	Up	C32F10.4	Down
Neuron	cel-mir-235-3p	Up	sur-7	Down
Neuron	cel-mir-235-3p	Up	ZC506.1	Down
Neuron	cel-mir-235-3p	Up	stc-1	Down
Neuron	cel-mir-235-3p	Up	mel-11	Down
Neuron	cel-mir-235-3p	Up	mab-31	Down
Neuron	cel-mir-235-3p	Up	igeg-2	Down
Neuron	cel-mir-35-3p	Up	ZK899.1	Down
Neuron	cel-mir-35-3p	Up	bli-4	Down
Neuron	cel-mir-35-3p	Up	letm-1	Down
Neuron	cel-mir-35-3p	Up	K03B8.6	Down
Neuron	cel-mir-35-3p	Up	toh-1	Down
Neuron	cel-mir-35-3p	Up	lin-29	Down
Neuron	cel-mir-35-3p	Up	dnj-1	Down
Neuron	cel-mir-35-3p	Up	C30F12.2	Down
Neuron	cel-mir-35-3p	Up	unc-52	Down
Neuron	cel-mir-35-3p	Up	lin-23	Down
Neuron	cel-mir-35-3p	Up	Y44A6D.3	Down
Neuron	cel-mir-35-3p	Up	C13B4.1	Down
Neuron	cel-mir-35-3p	Up	cal-5	Down
Neuron	cel-mir-35-3p	Up	F13H8.5	Down
Neuron	cel-mir-35-3p	Up	pat-12	Down
Neuron	cel-mir-35-3p	Up	F29B9.8	Down
Neuron	cel-mir-35-3p	Up	ptr-23	Down
Neuron	cel-mir-35-3p	Up	snb-2	Down
Neuron	cel-mir-35-3p	Up	tsn-1	Down
Neuron	cel-mir-35-3p	Up	F26A3.4	Down
Neuron	cel-mir-35-3p	Up	F09G2.1	Down
Neuron	cel-mir-36-3p	Up	lin-29	Down
Neuron	cel-mir-36-3p	Up	doxa-1	Down
Neuron	cel-mir-36-3p	Up	snb-2	Down
Neuron	cel-mir-36-3p	Up	K03B8.6	Down
Neuron	cel-mir-36-3p	Up	unc-52	Down
Neuron	cel-mir-36-3p	Up	tsn-1	Down
Neuron	cel-mir-36-3p	Up	cal-5	Down
Neuron	cel-mir-36-3p	Up	C13B4.1	Down
Neuron	cel-mir-36-3p	Up	lron-11	Down
Neuron	cel-mir-36-3p	Up	letm-1	Down
Neuron	cel-mir-36-3p	Up	F13H8.5	Down
Neuron	cel-mir-36-3p	Up	mca-2	Down
Neuron	cel-mir-36-3p	Up	Y44A6D.3	Down
Neuron	cel-mir-36-3p	Up	lin-23	Down
Neuron	cel-mir-36-3p	Up	ZK899.1	Down
Neuron	cel-mir-36-3p	Up	C30F12.2	Down
Neuron	cel-mir-36-3p	Up	dnj-1	Down
Neuron	cel-mir-36-3p	Up	ptr-23	Down
Neuron	cel-mir-36-3p	Up	F26A3.4	Down
Neuron	cel-mir-36-3p	Up	toh-1	Down
Neuron	cel-mir-36-3p	Up	pat-12	Down
Neuron	cel-mir-37-3p	Up	pat-12	Down
Neuron	cel-mir-37-3p	Up	F26A3.4	Down
Neuron	cel-mir-37-3p	Up	tsn-1	Down
Neuron	cel-mir-37-3p	Up	toh-1	Down
Neuron	cel-mir-37-3p	Up	letm-1	Down
Neuron	cel-mir-37-3p	Up	ptr-23	Down
Neuron	cel-mir-37-3p	Up	lin-29	Down
Neuron	cel-mir-37-3p	Up	F09G2.1	Down
Neuron	cel-mir-37-3p	Up	lin-23	Down
Neuron	cel-mir-37-3p	Up	Y44A6D.3	Down
Neuron	cel-mir-37-3p	Up	K03B8.6	Down
Neuron	cel-mir-37-3p	Up	unc-52	Down
Neuron	cel-mir-37-3p	Up	F29B9.8	Down
Neuron	cel-mir-37-3p	Up	dnj-1	Down
Neuron	cel-mir-37-3p	Up	C30F12.2	Down
Neuron	cel-mir-37-3p	Up	ZK899.1	Down
Neuron	cel-mir-37-3p	Up	cal-5	Down
Neuron	cel-mir-37-3p	Up	snb-2	Down
Neuron	cel-mir-38-3p	Up	ric-7	Down
Neuron	cel-mir-38-3p	Up	lin-23	Down
Neuron	cel-mir-38-3p	Up	cab-1	Down
Neuron	cel-mir-38-3p	Up	dsh-1	Down
Neuron	cel-mir-38-3p	Up	dnj-1	Down
Neuron	cel-mir-38-3p	Up	cho-1	Down
Neuron	cel-mir-38-3p	Up	lron-11	Down
Neuron	cel-mir-38-3p	Up	F53B1.3	Down
Neuron	cel-mir-38-3p	Up	F32D8.1	Down
Neuron	cel-mir-38-3p	Up	T28D6.4	Down
Neuron	cel-mir-38-3p	Up	rig-6	Down
Neuron	cel-mir-38-3p	Up	rgs-6	Down
Neuron	cel-mir-38-3p	Up	cutl-15	Down
Neuron	cel-mir-38-3p	Up	mig-10	Down
Neuron	cel-mir-38-3p	Up	mca-3	Down
Neuron	cel-mir-38-3p	Up	bath-40	Down
Neuron	cel-mir-38-3p	Up	snf-1	Down
Neuron	cel-mir-38-3p	Up	Y44A6D.3	Down
Neuron	cel-mir-38-3p	Up	W05B5.1	Down
Neuron	cel-mir-38-3p	Up	H10E21.5	Down
Neuron	cel-mir-38-3p	Up	nhl-2	Down
Neuron	cel-mir-38-3p	Up	ndk-1	Down
Neuron	cel-mir-38-3p	Up	K03B8.6	Down
Neuron	cel-mir-38-3p	Up	ceh-18	Down
Neuron	cel-mir-38-3p	Up	par-1	Down
Neuron	cel-mir-38-3p	Up	nlp-15	Down
Neuron	cel-mir-38-3p	Up	tsn-1	Down
Neuron	cel-mir-38-3p	Up	egl-3	Down
Neuron	cel-mir-38-3p	Up	ser-3	Down
Neuron	cel-mir-38-3p	Up	R05H11.2	Down
Neuron	cel-mir-38-3p	Up	lin-29	Down
Neuron	cel-mir-38-3p	Up	alr-1	Down
Neuron	cel-mir-38-3p	Up	shk-1	Down
Neuron	cel-mir-39-3p	Up	bli-4	Down
Neuron	cel-mir-39-3p	Up	C39E9.8	Down
Neuron	cel-mir-39-3p	Up	K03B8.6	Down
Neuron	cel-mir-39-3p	Up	ceh-18	Down
Neuron	cel-mir-39-3p	Up	C13B4.1	Down
Neuron	cel-mir-39-3p	Up	F29B9.8	Down
Neuron	cel-mir-39-3p	Up	tsn-1	Down
Neuron	cel-mir-39-3p	Up	pat-12	Down
Neuron	cel-mir-39-3p	Up	doxa-1	Down
Neuron	cel-mir-39-3p	Up	mca-2	Down
Neuron	cel-mir-39-3p	Up	T28D6.4	Down
Neuron	cel-mir-39-3p	Up	lin-29	Down
Neuron	cel-mir-39-3p	Up	lron-11	Down
Neuron	cel-mir-39-3p	Up	toh-1	Down
Neuron	cel-mir-39-3p	Up	wrt-3	Down
Neuron	cel-mir-39-3p	Up	lin-23	Down
Neuron	cel-mir-39-3p	Up	dnj-1	Down
Neuron	cel-mir-39-3p	Up	letm-1	Down
Neuron	cel-mir-39-3p	Up	snf-1	Down
Neuron	cel-mir-39-3p	Up	unc-52	Down
Neuron	cel-mir-39-3p	Up	ndk-1	Down
Neuron	cel-mir-39-3p	Up	ZK899.1	Down
Neuron	cel-mir-39-3p	Up	cal-5	Down
Neuron	cel-mir-39-3p	Up	F13H8.5	Down
Neuron	cel-mir-40-3p	Up	ptr-23	Down
Neuron	cel-mir-40-3p	Up	snb-2	Down
Neuron	cel-mir-40-3p	Up	F09G2.1	Down
Neuron	cel-mir-40-3p	Up	uig-1	Down
Neuron	cel-mir-40-3p	Up	C13B4.1	Down
Neuron	cel-mir-40-3p	Up	tsn-1	Down
Neuron	cel-mir-40-3p	Up	Y44A6D.3	Down
Neuron	cel-mir-40-3p	Up	F26A3.4	Down
Neuron	cel-mir-40-3p	Up	ZK899.1	Down
Neuron	cel-mir-40-3p	Up	unc-52	Down
Neuron	cel-mir-40-3p	Up	C30F12.2	Down
Neuron	cel-mir-72-5p	Up	D2092.4	Down
Neuron	cel-mir-72-5p	Up	C16A3.2	Down
Neuron	cel-mir-72-5p	Up	M02B1.2	Down
Neuron	cel-mir-72-5p	Up	mbl-1	Down
Neuron	cel-mir-72-5p	Up	F17E5.2	Down
Neuron	cel-mir-72-5p	Up	gsa-1	Down
Neuron	cel-mir-72-5p	Up	mai-1	Down
Neuron	cel-mir-72-5p	Up	gex-2	Down
Neuron	cel-mir-72-5p	Up	pdfr-1	Down
Neuron	cel-mir-72-5p	Up	spk-1	Down
Neuron	cel-mir-72-5p	Up	scd-1	Down
Neuron	cel-mir-72-5p	Up	vps-25	Down
Neuron	cel-mir-72-5p	Up	T04C12.7	Down
Neuron	cel-mir-72-5p	Up	unc-14	Down
Neuron	cel-mir-72-5p	Up	vps-22	Down
Neuron	cel-mir-72-5p	Up	F53B1.8	Down
Neuron	cel-mir-72-5p	Up	T06E4.8	Down
Neuron	cel-mir-72-5p	Up	F54C9.11	Down
Neuron	cel-mir-72-5p	Up	npr-28	Down
Neuron	cel-mir-72-5p	Up	Y47G6A.32	Down
Neuron	cel-mir-72-5p	Up	spv-1	Down
Neuron	cel-mir-72-5p	Up	lron-11	Down
Neuron	cel-mir-72-5p	Up	F14B8.5	Down
Neuron	cel-mir-72-5p	Up	hex-5	Down
Neuron	cel-mir-72-5p	Up	Y92H12A.2	Down
Neuron	cel-mir-72-5p	Up	zag-1	Down
Neuron	cel-mir-72-5p	Up	nlr-1	Down
Neuron	cel-mir-72-5p	Up	imp-3	Down
Neuron	cel-mir-72-5p	Up	pxf-1	Down
Neuron	cel-mir-72-5p	Up	ceh-14	Down
Neuron	cel-mir-72-5p	Up	nspb-10	Down
Neuron	cel-mir-72-5p	Up	viln-1	Down
Neuron	cel-mir-72-5p	Up	col-109	Down
Neuron	cel-mir-72-5p	Up	unc-129	Down
Neuron	cel-mir-72-5p	Up	sdn-1	Down
Neuron	cel-mir-72-5p	Up	R07G3.8	Down
Neuron	cel-mir-72-5p	Up	ccg-1	Down
Neuron	cel-mir-72-5p	Up	sek-1	Down
Neuron	cel-mir-72-5p	Up	vha-5	Down
Neuron	cel-mir-72-5p	Up	npr-6	Down
Neuron	cel-mir-72-5p	Up	tol-1	Down
Neuron	cel-mir-72-5p	Up	W02B12.11	Down
Neuron	cel-mir-72-5p	Up	lin-26	Down
Neuron	cel-mir-72-5p	Up	unc-2	Down
Neuron	cel-mir-72-5p	Up	F13H8.5	Down
Neuron	cel-mir-72-5p	Up	acy-1	Down
Neuron	cel-mir-72-5p	Up	F54E4.3	Down
Neuron	cel-mir-72-5p	Up	daf-5	Down
Neuron	cel-mir-72-5p	Up	F26F12.3	Down
Neuron	cel-mir-72-5p	Up	tbc-12	Down
Neuron	cel-mir-72-5p	Up	hst-3.2	Down
Neuron	cel-mir-72-5p	Up	pde-4	Down
Neuron	cel-mir-72-5p	Up	C28C12.4	Down
Neuron	cel-mir-72-5p	Up	mdt-15	Down
Neuron	cel-mir-72-5p	Up	fmi-1	Down
Neuron	cel-mir-72-5p	Up	F59B10.4	Down
Neuron	cel-mir-72-5p	Up	syg-1	Down
Neuron	cel-mir-72-5p	Up	F45E1.1	Down
Neuron	cel-mir-72-5p	Up	aff-1	Down
Neuron	cel-mir-72-5p	Up	nspb-9	Down
Neuron	cel-mir-72-5p	Up	clhm-1	Down
Neuron	cel-mir-72-5p	Up	hmr-1	Down
Neuron	cel-mir-72-5p	Up	sup-17	Down
Neuron	cel-mir-72-5p	Up	lrp-2	Down
Neuron	cel-mir-72-5p	Up	B0222.5	Down
Neuron	cel-mir-72-5p	Up	R08A2.7	Down
Neuron	cel-mir-72-5p	Up	hmbx-1	Down
Neuron	cel-mir-72-5p	Up	daf-19	Down
Neuron	cel-mir-72-5p	Up	nhr-40	Down
Neuron	cel-mir-72-5p	Up	perm-5	Down
Neuron	cel-mir-72-5p	Up	mcu-1	Down
Neuron	cel-mir-72-5p	Up	kin-1	Down
Neuron	cel-mir-72-5p	Up	Y64G10A.7	Down
Neuron	cel-mir-72-5p	Up	aakg-2	Down
Neuron	cel-mir-72-5p	Up	nhr-31	Down
Neuron	cel-mir-791-3p	Up	ccz-1	Down
Neuron	cel-mir-791-3p	Up	F13H8.5	Down
Neuron	cel-mir-791-3p	Up	rom-4	Down
Neuron	cel-mir-791-3p	Up	snf-11	Down
Neuron	cel-mir-791-3p	Up	F13D2.1	Down
Neuron	cel-mir-791-3p	Up	vab-10	Down
Neuron	cel-mir-791-3p	Up	dhs-13	Down
Neuron	cel-mir-791-3p	Up	F16F9.1	Down
Neuron	cel-mir-791-3p	Up	fce-1	Down
Neuron	cel-mir-791-3p	Up	sup-12	Down
Neuron	cel-mir-791-3p	Up	M01F1.3	Down
Neuron	cel-mir-791-3p	Up	tat-1	Down
Neuron	cel-mir-791-3p	Up	dig-1	Down
Neuron	cel-mir-791-3p	Up	eps-8	Down
Neuron	cel-mir-791-3p	Up	copb-2	Down
Neuron	cel-mir-791-3p	Up	T23E7.2	Down
Neuron	cel-mir-791-3p	Up	hyl-2	Down
Neuron	cel-mir-791-3p	Up	Y44A6D.3	Down
Neuron	cel-mir-791-3p	Up	fln-2	Down
Neuron	cel-mir-791-3p	Up	let-805	Down
Neuron	cel-mir-791-3p	Up	grl-17	Down
Neuron	cel-mir-791-3p	Up	ZC84.6	Down
Neuron	cel-mir-83-3p	Up	cdh-4	Down
Neuron	cel-mir-83-3p	Up	unc-52	Down
Neuron	cel-mir-83-3p	Up	pdp-1	Down
Neuron	cel-mir-83-3p	Up	unc-132	Down
Neuron	cel-mir-83-3p	Up	sem-4	Down
Neuron	cel-mir-83-3p	Up	somi-1	Down
Neuron	cel-mir-83-3p	Up	F53B3.5	Down
Neuron	cel-mir-83-3p	Up	ced-1	Down
Neuron	cel-mir-83-3p	Up	dnj-8	Down
Neuron	cel-mir-83-3p	Up	lap-2	Down
Neuron	cel-mir-83-3p	Up	rsu-1	Down
Neuron	cel-mir-83-3p	Up	tsp-14	Down
Neuron	cel-mir-83-3p	Up	ztf-6	Down
Neuron	cel-mir-83-3p	Up	mnr-1	Down
Neuron	cel-mir-83-3p	Up	ptp-1	Down
Neuron	cel-mir-83-3p	Up	R06A10.1	Down
Neuron	cel-mir-83-3p	Up	F42H10.3	Down
Neuron	cel-mir-83-3p	Up	dsh-1	Down
Neuron	cel-mir-83-3p	Up	mca-2	Down
Neuron	cel-mir-83-3p	Up	K02E10.1	Down
Neuron	cel-mir-83-3p	Up	Y37A1B.17	Down
Neuron	cel-mir-83-3p	Up	pat-6	Down
Neuron	cel-mir-83-3p	Up	pat-3	Down
Neuron	cel-mir-83-3p	Up	F10G8.8	Down
Neuron	cel-mir-83-3p	Up	pat-2	Down
Neuron	cel-mir-83-3p	Up	ptrn-1	Down
Neuron	cel-lin-4-5p	Down	F26E4.7	Up
Neuron	cel-lin-4-5p	Down	crh-2	Up
Neuron	cel-lin-4-5p	Down	C17G1.5	Up
Neuron	cel-lin-4-5p	Down	mdt-15	Up
Neuron	cel-lin-4-5p	Down	scd-1	Up
Neuron	cel-lin-4-5p	Down	jun-1	Up
Neuron	cel-lin-4-5p	Down	T02E9.5	Up
Neuron	cel-lin-4-5p	Down	nhr-34	Up
Neuron	cel-lin-4-5p	Down	lin-28	Up
Neuron	cel-lin-4-5p	Down	hlh-30	Up
Neuron	cel-mir-1-3p	Down	dpy-23	Up
Neuron	cel-mir-1-3p	Down	ztf-11	Up
Neuron	cel-mir-1-3p	Down	Y22D7AR.6	Up
Neuron	cel-mir-1-3p	Down	vha-10	Up
Neuron	cel-mir-1-3p	Down	ZK863.8	Up
Neuron	cel-mir-1-3p	Down	gen-1	Up
Neuron	cel-mir-1-3p	Down	vha-5	Up
Neuron	cel-mir-1-3p	Down	T02G5.7	Up
Neuron	cel-mir-1-3p	Down	F26A1.1	Up
Neuron	cel-mir-1-3p	Down	dpy-2	Up
Neuron	cel-mir-1-3p	Down	smk-1	Up
Neuron	cel-mir-1-3p	Down	skpo-3	Up
Neuron	cel-mir-1-3p	Down	F36G3.1	Up
Neuron	cel-mir-1-3p	Down	F53F1.4	Up
Neuron	cel-mir-1-3p	Down	R10H10.6	Up
Neuron	cel-mir-1-3p	Down	somi-1	Up
Neuron	cel-mir-1-3p	Down	kin-20	Up
Neuron	cel-mir-1-3p	Down	dhhc-14	Up
Neuron	cel-mir-1-3p	Down	lron-11	Up
Neuron	cel-mir-1-3p	Down	T18D3.9	Up
Neuron	cel-mir-1-3p	Down	vha-14	Up
Neuron	cel-mir-1-3p	Down	sad-1	Up
Neuron	cel-mir-1-3p	Down	pap-1	Up
Neuron	cel-mir-1-3p	Down	F40E10.5	Up
Neuron	cel-mir-1-3p	Down	vha-13	Up
Neuron	cel-mir-1-3p	Down	egl-8	Up
Neuron	cel-mir-1-3p	Down	F55C12.5	Up
Neuron	cel-mir-1-3p	Down	ced-3	Up
Neuron	cel-mir-1-3p	Down	vha-15	Up
Neuron	cel-mir-1-3p	Down	gcs-1	Up
Neuron	cel-mir-1-3p	Down	chup-1	Up
Neuron	cel-mir-1-3p	Down	T24G10.2	Up
Neuron	cel-mir-1-3p	Down	sel-1	Up
Neuron	cel-mir-1-3p	Down	vha-11	Up
Neuron	cel-mir-1-3p	Down	F57G12.1	Up
Neuron	cel-mir-1-3p	Down	age-1	Up
Neuron	cel-mir-1-3p	Down	pfn-2	Up
Neuron	cel-mir-1-3p	Down	vha-8	Up
Neuron	cel-mir-1-3p	Down	H27A22.1	Up
Neuron	cel-mir-1-3p	Down	dhs-17	Up
Neuron	cel-mir-1-3p	Down	R148.5	Up
Neuron	cel-mir-1-3p	Down	D2092.6	Up
Neuron	cel-mir-1-3p	Down	snf-3	Up
Neuron	cel-mir-1-3p	Down	pho-5	Up
Neuron	cel-mir-1-3p	Down	sdn-1	Up
Neuron	cel-mir-1-3p	Down	nhr-23	Up
Neuron	cel-mir-1-3p	Down	T10H10.2	Up
Neuron	cel-mir-1-3p	Down	uda-1	Up
Neuron	cel-mir-1-3p	Down	F10D7.2	Up
Neuron	cel-mir-1-3p	Down	plc-3	Up
Neuron	cel-mir-1-3p	Down	F09E5.8	Up
Neuron	cel-mir-1-3p	Down	Y106G6E.4	Up
Neuron	cel-mir-1-3p	Down	vha-4	Up
Neuron	cel-mir-1-3p	Down	nos-3	Up
Neuron	cel-mir-1-3p	Down	ttll-5	Up
Neuron	cel-mir-1-3p	Down	T09A12.5	Up
Neuron	cel-mir-1-3p	Down	gmeb-2	Up
Neuron	cel-mir-1-3p	Down	jun-1	Up
Neuron	cel-mir-1-3p	Down	vha-12	Up
Neuron	cel-mir-1-3p	Down	T23F11.4	Up
Neuron	cel-mir-1-3p	Down	nep-1	Up
Neuron	cel-mir-1-3p	Down	vha-2	Up
Neuron	cel-mir-1-3p	Down	mlk-1	Up
Neuron	cel-mir-1-3p	Down	T23B5.3	Up
Neuron	cel-mir-1-3p	Down	C09F5.1	Up
Neuron	cel-mir-1-3p	Down	alh-4	Up
Neuron	cel-mir-1-3p	Down	B0495.7	Up
Neuron	cel-mir-1-3p	Down	pqn-62	Up
Neuron	cel-mir-1-3p	Down	C34D10.2	Up
Neuron	cel-mir-1-3p	Down	Y59E9AL.4	Up
Neuron	cel-mir-1-3p	Down	sek-1	Up
Neuron	cel-mir-1-3p	Down	apa-2	Up
Neuron	cel-mir-1-3p	Down	T10E9.3	Up
Neuron	cel-mir-1-3p	Down	fbn-1	Up
Neuron	cel-mir-1-3p	Down	pde-2	Up
Neuron	cel-mir-1-3p	Down	snx-14	Up
Neuron	cel-mir-1-3p	Down	pept-3	Up
Neuron	cel-mir-1-3p	Down	gpx-5	Up
Neuron	cel-mir-1-3p	Down	alh-9	Up
Neuron	cel-mir-1-3p	Down	qdpr-1	Up
Neuron	cel-mir-1-3p	Down	ncx-1	Up
Neuron	cel-mir-1-3p	Down	gly-3	Up
Neuron	cel-mir-1-3p	Down	vha-19	Up
Neuron	cel-mir-1-3p	Down	F59C12.3	Up
Neuron	cel-mir-1-3p	Down	ras-2	Up
Neuron	cel-mir-1-3p	Down	nkb-3	Up
Neuron	cel-mir-1-3p	Down	apl-1	Up
Neuron	cel-mir-1-3p	Down	eat-6	Up
Neuron	cel-mir-1-3p	Down	T19A5.3	Up
Neuron	cel-mir-1-3p	Down	C48E7.1	Up
Neuron	cel-mir-1-3p	Down	gale-1	Up
Neuron	cel-mir-1-3p	Down	C09D4.4	Up
Neuron	cel-mir-1-3p	Down	sax-2	Up
Neuron	cel-mir-1-3p	Down	T20B12.7	Up
Neuron	cel-mir-228-5p	Down	mboa-2	Up
Neuron	cel-mir-228-5p	Down	mml-1	Up
Neuron	cel-mir-228-5p	Down	tre-1	Up
Neuron	cel-mir-228-5p	Down	pho-12	Up
Neuron	cel-mir-228-5p	Down	gcs-1	Up
Neuron	cel-mir-228-5p	Down	eea-1	Up
Neuron	cel-mir-228-5p	Down	Y52B11A.8	Up
Neuron	cel-mir-228-5p	Down	ZK899.1	Up
Neuron	cel-mir-228-5p	Down	nac-1	Up
Neuron	cel-mir-228-5p	Down	daf-12	Up
Neuron	cel-mir-228-5p	Down	tim-1	Up
Neuron	cel-mir-228-5p	Down	sul-3	Up
Neuron	cel-mir-228-5p	Down	acn-1	Up
Neuron	cel-mir-228-5p	Down	mmcm-1	Up
Neuron	cel-mir-228-5p	Down	alh-9	Up
Neuron	cel-mir-228-5p	Down	arf-6	Up
Neuron	cel-mir-228-5p	Down	pcca-1	Up
Neuron	cel-mir-228-5p	Down	Y76A2B.5	Up
Neuron	cel-mir-228-5p	Down	dab-1	Up
Neuron	cel-mir-228-5p	Down	F41E6.5	Up
Neuron	cel-mir-228-5p	Down	jamp-1	Up
Neuron	cel-mir-228-5p	Down	F27D4.7	Up
Neuron	cel-mir-228-5p	Down	cye-1	Up
Neuron	cel-mir-228-5p	Down	fln-1	Up
Neuron	cel-mir-228-5p	Down	mam-2	Up
Neuron	cel-mir-228-5p	Down	frm-7	Up
Neuron	cel-mir-228-5p	Down	W01C8.5	Up
Neuron	cel-mir-228-5p	Down	hbl-1	Up
Neuron	cel-mir-228-5p	Down	T10H10.2	Up
Neuron	cel-mir-228-5p	Down	T19A5.3	Up
Neuron	cel-mir-228-5p	Down	C08G9.2	Up
Neuron	cel-mir-228-5p	Down	acl-9	Up
Neuron	cel-mir-228-5p	Down	T22B7.7	Up
Neuron	cel-mir-228-5p	Down	alh-8	Up
Neuron	cel-mir-228-5p	Down	fil-1	Up
Neuron	cel-mir-228-5p	Down	bca-2	Up
Neuron	cel-mir-228-5p	Down	T04F8.2	Up
Neuron	cel-mir-228-5p	Down	mlt-7	Up
Neuron	cel-mir-228-5p	Down	fat-2	Up
Neuron	cel-mir-228-5p	Down	Y62E10A.13	Up
Neuron	cel-mir-228-5p	Down	mmab-1	Up
Neuron	cel-mir-228-5p	Down	ksr-2	Up
Neuron	cel-mir-228-5p	Down	faah-2	Up
Neuron	cel-mir-228-5p	Down	ttx-3	Up
Neuron	cel-mir-228-5p	Down	E01A2.1	Up
Neuron	cel-mir-228-5p	Down	elt-3	Up
Neuron	cel-mir-228-5p	Down	F29B9.8	Up
Neuron	cel-mir-228-5p	Down	mce-1	Up
Neuron	cel-mir-228-5p	Down	H18N23.2	Up
Neuron	cel-mir-228-5p	Down	gly-6	Up
Neuron	cel-mir-230-3p	Down	R08D7.7	Up
Neuron	cel-mir-230-3p	Down	lact-3	Up
Neuron	cel-mir-230-3p	Down	mig-6	Up
Neuron	cel-mir-230-3p	Down	icd-1	Up
Neuron	cel-mir-230-3p	Down	glp-1	Up
Neuron	cel-mir-230-3p	Down	oma-1	Up
Neuron	cel-mir-230-3p	Down	mex-5	Up
Neuron	cel-mir-230-3p	Down	jmjd-2	Up
Neuron	cel-mir-230-3p	Down	gld-1	Up
Neuron	cel-mir-230-3p	Down	atn-1	Up
Neuron	cel-mir-230-3p	Down	C36B1.14	Up
Neuron	cel-mir-230-3p	Down	B0393.3	Up
Neuron	cel-mir-230-3p	Down	pars-1	Up
Neuron	cel-mir-230-3p	Down	sqd-1	Up
Neuron	cel-mir-230-3p	Down	C50F2.4	Up
Neuron	cel-mir-230-3p	Down	Y43D4A.5	Up
Neuron	cel-mir-230-3p	Down	dnj-7	Up
Neuron	cel-mir-230-3p	Down	smg-3	Up
Neuron	cel-mir-230-5p	Down	glp-1	Up
Neuron	cel-mir-230-5p	Down	C48B6.9	Up
Neuron	cel-mir-230-5p	Down	jmjd-2	Up
Neuron	cel-mir-230-5p	Down	cyk-4	Up
Neuron	cel-mir-230-5p	Down	smg-3	Up
Neuron	cel-mir-230-5p	Down	F35C11.5	Up
Neuron	cel-mir-230-5p	Down	Y43D4A.5	Up
Neuron	cel-mir-230-5p	Down	sqd-1	Up
Neuron	cel-mir-230-5p	Down	ceh-32	Up
Neuron	cel-mir-230-5p	Down	nas-4	Up
Neuron	cel-mir-230-5p	Down	dnj-7	Up
Neuron	cel-mir-230-5p	Down	atn-1	Up
Neuron	cel-mir-230-5p	Down	lact-3	Up
Neuron	cel-mir-230-5p	Down	mig-6	Up
Neuron	cel-mir-230-5p	Down	Y70D2A.1	Up
Neuron	cel-mir-230-5p	Down	cpn-3	Up
Neuron	cel-mir-230-5p	Down	R03C1.1	Up
Neuron	cel-mir-230-5p	Down	unc-15	Up
Neuron	cel-mir-230-5p	Down	icd-1	Up
Neuron	cel-mir-230-5p	Down	R08D7.7	Up
Neuron	cel-mir-230-5p	Down	B0393.3	Up
Neuron	cel-mir-230-5p	Down	mex-6	Up
Neuron	cel-mir-230-5p	Down	pars-1	Up
Neuron	cel-mir-230-5p	Down	C50F2.4	Up
Neuron	cel-mir-230-5p	Down	lin-14	Up
Neuron	cel-mir-230-5p	Down	K09A9.6	Up
Neuron	cel-mir-230-5p	Down	oma-1	Up
Neuron	cel-mir-230-5p	Down	cbn-1	Up
Neuron	cel-mir-237-5p	Down	gei-1	Up
Neuron	cel-mir-237-5p	Down	F26E4.7	Up
Neuron	cel-mir-237-5p	Down	crh-2	Up
Neuron	cel-mir-237-5p	Down	let-502	Up
Neuron	cel-mir-237-5p	Down	Y77E11A.14	Up
Neuron	cel-mir-237-5p	Down	nud-2	Up
Neuron	cel-mir-237-5p	Down	F53A10.2	Up
Neuron	cel-mir-241-3p	Down	lmp-1	Up
Neuron	cel-mir-241-3p	Down	vit-6	Up
Neuron	cel-mir-241-3p	Down	F41B4.3	Up
Neuron	cel-mir-241-3p	Down	ets-9	Up
Neuron	cel-mir-241-3p	Down	rnt-1	Up
Neuron	cel-mir-241-3p	Down	crn-6	Up
Neuron	cel-mir-241-3p	Down	mdf-2	Up
Neuron	cel-mir-241-3p	Down	T25D10.4	Up
Neuron	cel-mir-241-3p	Down	T20G5.9	Up
Neuron	cel-mir-241-3p	Down	nhr-84	Up
Neuron	cel-mir-241-3p	Down	mdt-26	Up
Neuron	cel-mir-241-5p	Down	ets-9	Up
Neuron	cel-mir-241-5p	Down	psa-3	Up
Neuron	cel-mir-241-5p	Down	vit-6	Up
Neuron	cel-mir-241-5p	Down	ephx-1	Up
Neuron	cel-mir-241-5p	Down	mab-31	Up
Neuron	cel-mir-241-5p	Down	kin-20	Up
Neuron	cel-mir-241-5p	Down	nhr-41	Up
Neuron	cel-mir-241-5p	Down	T25D10.4	Up
Neuron	cel-mir-241-5p	Down	crn-6	Up
Neuron	cel-mir-241-5p	Down	nhr-138	Up
Neuron	cel-mir-241-5p	Down	C34D10.1	Up
Neuron	cel-mir-241-5p	Down	mak-1	Up
Neuron	cel-mir-241-5p	Down	nhr-84	Up
Neuron	cel-mir-241-5p	Down	tsp-9	Up
Neuron	cel-mir-241-5p	Down	C18H7.1	Up
Neuron	cel-mir-44-3p	Down	magu-2	Up
Neuron	cel-mir-44-3p	Down	nhx-8	Up
Neuron	cel-mir-44-3p	Down	mans-3	Up
Neuron	cel-mir-44-3p	Down	cnb-1	Up
Neuron	cel-mir-44-3p	Down	dod-6	Up
Neuron	cel-mir-44-3p	Down	nep-26	Up
Neuron	cel-mir-44-3p	Down	perm-3	Up
Neuron	cel-mir-44-3p	Down	pos-1	Up
Neuron	cel-mir-44-3p	Down	T04F8.6	Up
Neuron	cel-mir-44-3p	Down	blos-2	Up
Neuron	cel-mir-44-3p	Down	tag-131	Up
Neuron	cel-mir-44-3p	Down	imp-2	Up
Neuron	cel-mir-44-3p	Down	ZK131.11	Up
Neuron	cel-mir-44-3p	Down	cyk-3	Up
Neuron	cel-mir-44-3p	Down	dpy-21	Up
Neuron	cel-mir-44-3p	Down	larp-5	Up
Neuron	cel-mir-44-3p	Down	kin-2	Up
Neuron	cel-mir-44-3p	Down	tag-321	Up
Neuron	cel-mir-44-3p	Down	unc-16	Up
Neuron	cel-mir-44-3p	Down	W05H7.1	Up
Neuron	cel-mir-44-3p	Down	miz-1	Up
Neuron	cel-mir-44-3p	Down	cdgs-1	Up
Neuron	cel-mir-44-3p	Down	bmy-1	Up
Neuron	cel-mir-44-3p	Down	nhr-17	Up
Neuron	cel-mir-44-3p	Down	gly-9	Up
Neuron	cel-mir-44-3p	Down	gpb-1	Up
Neuron	cel-mir-44-3p	Down	R07G3.8	Up
Neuron	cel-mir-44-3p	Down	goa-1	Up
Neuron	cel-mir-44-3p	Down	F39H2.3	Up
Neuron	cel-mir-44-3p	Down	mdt-15	Up
Neuron	cel-mir-44-3p	Down	H09F14.1	Up
Neuron	cel-mir-44-3p	Down	madf-5	Up
Neuron	cel-mir-44-3p	Down	men-1	Up
Neuron	cel-mir-44-3p	Down	lin-14	Up
Neuron	cel-mir-44-3p	Down	wip-1	Up
Neuron	cel-mir-44-3p	Down	unc-14	Up
Neuron	cel-mir-44-3p	Down	K10B3.5	Up
Neuron	cel-mir-44-3p	Down	unc-108	Up
Neuron	cel-mir-44-3p	Down	F10C2.5	Up
Neuron	cel-mir-44-3p	Down	syd-9	Up
Neuron	cel-mir-44-3p	Down	hum-5	Up
Neuron	cel-mir-44-3p	Down	F09F7.5	Up
Neuron	cel-mir-44-3p	Down	nhr-48	Up
Neuron	cel-mir-44-3p	Down	kcc-1	Up
Neuron	cel-mir-44-3p	Down	paa-1	Up
Neuron	cel-mir-44-3p	Down	cwn-1	Up
Neuron	cel-mir-44-3p	Down	dmd-6	Up
Neuron	cel-mir-44-3p	Down	vav-1	Up
Neuron	cel-mir-44-3p	Down	acy-1	Up
Neuron	cel-mir-44-3p	Down	Y54F10AR.1	Up
Neuron	cel-mir-44-3p	Down	gly-13	Up
Neuron	cel-mir-44-3p	Down	dnj-7	Up
Neuron	cel-mir-44-3p	Down	H10D18.5	Up
Neuron	cel-mir-44-3p	Down	snt-1	Up
Neuron	cel-mir-44-3p	Down	Y48G9A.9	Up
Neuron	cel-mir-44-3p	Down	snpn-1	Up
Neuron	cel-mir-44-3p	Down	F16F9.4	Up
Neuron	cel-mir-44-3p	Down	C03A3.2	Up
Neuron	cel-mir-44-3p	Down	C14B9.8	Up
Neuron	cel-mir-44-3p	Down	C15H9.5	Up
Neuron	cel-mir-44-3p	Down	F53B1.8	Up
Neuron	cel-mir-44-3p	Down	egl-13	Up
Neuron	cel-mir-44-3p	Down	crp-1	Up
Neuron	cel-mir-44-3p	Down	unc-80	Up
Neuron	cel-mir-44-3p	Down	C45G3.3	Up
Neuron	cel-mir-44-3p	Down	acs-22	Up
Neuron	cel-mir-44-3p	Down	dma-1	Up
Neuron	cel-mir-44-3p	Down	C38H2.2	Up
Neuron	cel-mir-44-3p	Down	bath-40	Up
Neuron	cel-mir-44-3p	Down	T24B8.4	Up
Neuron	cel-mir-44-3p	Down	F13E9.1	Up
Neuron	cel-mir-44-3p	Down	dnj-24	Up
Neuron	cel-mir-44-3p	Down	ced-5	Up
Neuron	cel-mir-44-3p	Down	sup-12	Up
Neuron	cel-mir-44-3p	Down	gei-1	Up
Neuron	cel-mir-44-3p	Down	eat-16	Up
Neuron	cel-mir-44-3p	Down	arf-3	Up
Neuron	cel-mir-44-3p	Down	skat-1	Up
Neuron	cel-mir-44-3p	Down	rab-39	Up
Neuron	cel-mir-44-3p	Down	hum-2	Up
Neuron	cel-mir-44-3p	Down	vhp-1	Up
Neuron	cel-mir-44-3p	Down	ttx-7	Up
Neuron	cel-mir-44-3p	Down	mab-31	Up
Neuron	cel-mir-44-3p	Down	F21D12.3	Up
Neuron	cel-mir-45-3p	Down	egl-13	Up
Neuron	cel-mir-45-3p	Down	cwn-1	Up
Neuron	cel-mir-45-3p	Down	sup-12	Up
Neuron	cel-mir-45-3p	Down	Y54F10AR.1	Up
Neuron	cel-mir-45-3p	Down	unc-80	Up
Neuron	cel-mir-45-3p	Down	C03A3.2	Up
Neuron	cel-mir-45-3p	Down	unc-14	Up
Neuron	cel-mir-45-3p	Down	nhr-48	Up
Neuron	cel-mir-45-3p	Down	dod-6	Up
Neuron	cel-mir-45-3p	Down	nhx-8	Up
Neuron	cel-mir-45-3p	Down	kin-2	Up
Neuron	cel-mir-45-3p	Down	unc-16	Up
Neuron	cel-mir-45-3p	Down	T04F8.6	Up
Neuron	cel-mir-45-3p	Down	T24B8.4	Up
Neuron	cel-mir-45-3p	Down	F21D12.3	Up
Neuron	cel-mir-45-3p	Down	dnj-7	Up
Neuron	cel-mir-45-3p	Down	snpn-1	Up
Neuron	cel-mir-45-3p	Down	snt-1	Up
Neuron	cel-mir-45-3p	Down	F16F9.4	Up
Neuron	cel-mir-45-3p	Down	pos-1	Up
Neuron	cel-mir-45-3p	Down	eat-16	Up
Neuron	cel-mir-45-3p	Down	cnb-1	Up
Neuron	cel-mir-45-3p	Down	imp-2	Up
Neuron	cel-mir-45-3p	Down	hum-2	Up
Neuron	cel-mir-45-3p	Down	gei-1	Up
Neuron	cel-mir-45-3p	Down	mdt-15	Up
Neuron	cel-mir-45-3p	Down	lin-14	Up
Neuron	cel-mir-45-3p	Down	madf-5	Up
Neuron	cel-mir-45-3p	Down	perm-3	Up
Neuron	cel-mir-45-3p	Down	F09F7.5	Up
Neuron	cel-mir-45-3p	Down	blos-2	Up
Neuron	cel-mir-45-3p	Down	hum-5	Up
Neuron	cel-mir-45-3p	Down	nhr-17	Up
Neuron	cel-mir-45-3p	Down	goa-1	Up
Neuron	cel-mir-45-3p	Down	syd-9	Up
Neuron	cel-mir-45-3p	Down	W05H7.1	Up
Neuron	cel-mir-45-3p	Down	H09F14.1	Up
Neuron	cel-mir-45-3p	Down	unc-108	Up
Neuron	cel-mir-45-3p	Down	cdgs-1	Up
Neuron	cel-mir-45-3p	Down	ttx-7	Up
Neuron	cel-mir-45-3p	Down	crp-1	Up
Neuron	cel-mir-45-3p	Down	C45G3.3	Up
Neuron	cel-mir-45-3p	Down	C38H2.2	Up
Neuron	cel-mir-45-3p	Down	paa-1	Up
Neuron	cel-mir-45-3p	Down	kcc-1	Up
Neuron	cel-mir-45-3p	Down	Y48G9A.9	Up
Neuron	cel-mir-45-3p	Down	dpy-21	Up
Neuron	cel-mir-45-3p	Down	H10D18.5	Up
Neuron	cel-mir-45-3p	Down	dma-1	Up
Neuron	cel-mir-45-3p	Down	acy-1	Up
Neuron	cel-mir-45-3p	Down	F13E9.1	Up
Neuron	cel-mir-45-3p	Down	vav-1	Up
Neuron	cel-mir-45-3p	Down	gly-13	Up
Neuron	cel-mir-45-3p	Down	K10B3.5	Up
Neuron	cel-mir-45-3p	Down	magu-2	Up
Neuron	cel-mir-45-3p	Down	gly-9	Up
Neuron	cel-mir-45-3p	Down	R07G3.8	Up
Neuron	cel-mir-45-3p	Down	vhp-1	Up
Neuron	cel-mir-45-3p	Down	mab-31	Up
Neuron	cel-mir-45-3p	Down	dmd-6	Up
Neuron	cel-mir-45-3p	Down	larp-5	Up
Neuron	cel-mir-45-3p	Down	wip-1	Up
Neuron	cel-mir-45-3p	Down	ZK131.11	Up
Neuron	cel-mir-45-3p	Down	men-1	Up
Neuron	cel-mir-45-3p	Down	nep-26	Up
Neuron	cel-mir-45-3p	Down	cyk-3	Up
Neuron	cel-mir-45-3p	Down	mans-3	Up
Neuron	cel-mir-45-3p	Down	ced-5	Up
Neuron	cel-mir-45-3p	Down	acs-22	Up
Neuron	cel-mir-45-3p	Down	tag-131	Up
Neuron	cel-mir-45-3p	Down	miz-1	Up
Neuron	cel-mir-45-3p	Down	rab-39	Up
Neuron	cel-mir-45-3p	Down	F39H2.3	Up
Neuron	cel-mir-45-3p	Down	C14B9.8	Up
Neuron	cel-mir-45-3p	Down	F53B1.8	Up
Neuron	cel-mir-45-3p	Down	arf-3	Up
Neuron	cel-mir-45-3p	Down	C15H9.5	Up
Neuron	cel-mir-45-3p	Down	bmy-1	Up
Neuron	cel-mir-45-3p	Down	tag-321	Up
Neuron	cel-mir-45-3p	Down	skat-1	Up
Neuron	cel-mir-45-3p	Down	dnj-24	Up
Neuron	cel-mir-45-3p	Down	gpb-1	Up
Neuron	cel-mir-45-3p	Down	bath-40	Up
Neuron	cel-mir-45-3p	Down	F10C2.5	Up
Neuron	cel-mir-47-3p	Down	ldb-1	Up
Neuron	cel-mir-47-3p	Down	let-363	Up
Neuron	cel-mir-47-3p	Down	mbl-1	Up
Neuron	cel-mir-47-3p	Down	Y72A10A.1	Up
Neuron	cel-mir-47-3p	Down	C38H2.2	Up
Neuron	cel-mir-47-3p	Down	Y53C12A.3	Up
Neuron	cel-mir-47-3p	Down	unc-6	Up
Neuron	cel-mir-47-3p	Down	F41G3.6	Up
Neuron	cel-mir-47-3p	Down	hmg-5	Up
Neuron	cel-mir-47-3p	Down	inx-7	Up
Neuron	cel-mir-47-3p	Down	gly-4	Up
Neuron	cel-mir-47-3p	Down	grk-1	Up
Neuron	cel-mir-47-3p	Down	unc-2	Up
Neuron	cel-mir-47-3p	Down	hlb-1	Up
Neuron	cel-mir-47-3p	Down	unc-120	Up
Neuron	cel-mir-47-3p	Down	siah-1	Up
Neuron	cel-mir-47-3p	Down	B0001.4	Up
Neuron	cel-mir-47-3p	Down	tlk-1	Up
Neuron	cel-mir-47-3p	Down	nas-6	Up
Neuron	cel-mir-47-3p	Down	ekl-6	Up
Neuron	cel-mir-47-3p	Down	F16F9.1	Up
Neuron	cel-mir-47-3p	Down	lmd-3	Up
Neuron	cel-mir-47-3p	Down	irx-1	Up
Neuron	cel-mir-47-3p	Down	ulp-4	Up
Neuron	cel-mir-47-3p	Down	F21F3.6	Up
Neuron	cel-mir-47-3p	Down	npr-24	Up
Neuron	cel-mir-47-3p	Down	pptr-2	Up
Neuron	cel-mir-47-3p	Down	T28B11.1	Up
Neuron	cel-mir-47-3p	Down	avr-14	Up
Neuron	cel-mir-47-3p	Down	dmd-10	Up
Neuron	cel-mir-47-3p	Down	F42H10.3	Up
Neuron	cel-mir-47-3p	Down	lst-6	Up
Neuron	cel-mir-47-3p	Down	T22B11.4	Up
Neuron	cel-mir-47-3p	Down	ksr-1	Up
Neuron	cel-mir-47-3p	Down	sul-2	Up
Neuron	cel-mir-47-3p	Down	nud-2	Up
Neuron	cel-mir-47-3p	Down	tbc-12	Up
Neuron	cel-mir-47-3p	Down	kcc-2	Up
Neuron	cel-mir-47-3p	Down	Y102A11A.9	Up
Neuron	cel-mir-47-3p	Down	catp-6	Up
Neuron	cel-mir-48-3p	Down	egl-10	Up
Neuron	cel-mir-48-3p	Down	inx-6	Up
Neuron	cel-mir-48-3p	Down	jmjd-1.2	Up
Neuron	cel-mir-48-3p	Down	wrk-1	Up
Neuron	cel-mir-48-3p	Down	sas-4	Up
Neuron	cel-mir-48-3p	Down	ztf-7	Up
Neuron	cel-mir-48-3p	Down	lmp-1	Up
Neuron	cel-mir-48-3p	Down	evl-14	Up
Neuron	cel-mir-48-3p	Down	C50B6.3	Up
Neuron	cel-mir-48-3p	Down	ent-2	Up
Neuron	cel-mir-48-3p	Down	dmd-10	Up
Neuron	cel-mir-48-3p	Down	F41B4.3	Up
Neuron	cel-mir-48-3p	Down	lin-14	Up
Neuron	cel-mir-48-3p	Down	lin-41	Up
Neuron	cel-mir-48-3p	Down	ntl-3	Up
Neuron	cel-mir-48-3p	Down	F32B5.6	Up
Neuron	cel-mir-48-3p	Down	tbc-10	Up
Neuron	cel-mir-48-3p	Down	col-91	Up
Neuron	cel-mir-48-3p	Down	E02A10.4	Up
Neuron	cel-mir-48-3p	Down	nduf-7	Up
Neuron	cel-mir-48-3p	Down	pitr-1	Up
Neuron	cel-mir-48-3p	Down	ttr-31	Up
Neuron	cel-mir-48-3p	Down	nhr-154	Up
Neuron	cel-mir-48-3p	Down	sel-7	Up
Neuron	cel-mir-48-3p	Down	mdt-26	Up
Neuron	cel-mir-52-5p	Down	lin-12	Up
Neuron	cel-mir-52-5p	Down	B0393.5	Up
Neuron	cel-mir-52-5p	Down	Y57G11C.31	Up
Neuron	cel-mir-52-5p	Down	F32D1.3	Up
Neuron	cel-mir-52-5p	Down	unc-36	Up
Neuron	cel-mir-52-5p	Down	pitr-4	Up
Neuron	cel-mir-52-5p	Down	swt-5	Up
Neuron	cel-mir-52-5p	Down	klf-1	Up
Neuron	cel-mir-52-5p	Down	dpy-20	Up
Neuron	cel-mir-52-5p	Down	F18F11.4	Up
Neuron	cel-mir-52-5p	Down	F14B6.2	Up
Neuron	cel-mir-52-5p	Down	klp-7	Up
Neuron	cel-mir-52-5p	Down	ncx-10	Up
Neuron	cel-mir-52-5p	Down	Y43D4A.5	Up
Neuron	cel-mir-52-5p	Down	F31C3.3	Up
Neuron	cel-mir-52-5p	Down	F45D3.3	Up
Neuron	cel-mir-52-5p	Down	swsn-7	Up
Neuron	cel-mir-52-5p	Down	F46C5.1	Up
Neuron	cel-mir-52-5p	Down	C09G9.5	Up
Neuron	cel-mir-52-5p	Down	C04F12.8	Up
Neuron	cel-mir-52-5p	Down	cnd-1	Up
Neuron	cel-mir-52-5p	Down	T07F12.2	Up
Neuron	cel-mir-52-5p	Down	ZC434.3	Up
Neuron	cel-mir-52-5p	Down	T10G3.3	Up
Neuron	cel-mir-52-5p	Down	igcm-4	Up
Neuron	cel-mir-52-5p	Down	F45D3.4	Up
Neuron	cel-mir-52-5p	Down	F11E6.8	Up
Neuron	cel-mir-52-5p	Down	efn-2	Up
Neuron	cel-mir-52-5p	Down	dnc-1	Up
Neuron	cel-mir-52-5p	Down	ptr-6	Up
Neuron	cel-mir-52-5p	Down	eff-1	Up
Neuron	cel-mir-52-5p	Down	srgp-1	Up
Neuron	cel-mir-52-5p	Down	sms-3	Up
Neuron	cel-mir-52-5p	Down	adt-2	Up
Neuron	cel-mir-52-5p	Down	nhr-35	Up
Neuron	cel-mir-52-5p	Down	ptr-20	Up
Neuron	cel-mir-52-5p	Down	wnk-1	Up
Neuron	cel-mir-52-5p	Down	K08E4.3	Up
Neuron	cel-mir-52-5p	Down	F26E4.7	Up
Neuron	cel-mir-52-5p	Down	frm-7	Up
Neuron	cel-mir-52-5p	Down	mig-23	Up
Neuron	cel-mir-52-5p	Down	Y37A1A.2	Up
Neuron	cel-mir-52-5p	Down	B0252.1	Up
Neuron	cel-mir-52-5p	Down	D2023.1	Up
Neuron	cel-mir-52-5p	Down	nas-31	Up
Neuron	cel-mir-52-5p	Down	W05B2.2	Up
Neuron	cel-mir-53-5p	Down	ptr-18	Up
Neuron	cel-mir-53-5p	Down	dpy-20	Up
Neuron	cel-mir-53-5p	Down	syg-1	Up
Neuron	cel-mir-53-5p	Down	efn-4	Up
Neuron	cel-mir-53-5p	Down	acy-1	Up
Neuron	cel-mir-53-5p	Down	T04F3.2	Up
Neuron	cel-mir-53-5p	Down	pqn-72	Up
Neuron	cel-mir-53-5p	Down	clc-2	Up
Neuron	cel-mir-53-5p	Down	dapk-1	Up
Neuron	cel-mir-53-5p	Down	B0252.1	Up
Neuron	cel-mir-53-5p	Down	F46C5.10	Up
Neuron	cel-mir-53-5p	Down	F14B6.2	Up
Neuron	cel-mir-53-5p	Down	srgp-1	Up
Neuron	cel-mir-53-5p	Down	ncx-6	Up
Neuron	cel-mir-53-5p	Down	C54G4.4	Up
Neuron	cel-mir-53-5p	Down	unc-36	Up
Neuron	cel-mir-53-5p	Down	hlh-14	Up
Neuron	cel-mir-53-5p	Down	hst-1	Up
Neuron	cel-mir-53-5p	Down	mig-1	Up
Neuron	cel-mir-53-5p	Down	npr-27	Up
Neuron	cel-mir-53-5p	Down	ptr-16	Up
Neuron	cel-mir-53-5p	Down	Y37A1A.2	Up
Neuron	cel-mir-53-5p	Down	lin-17	Up
Neuron	cel-mir-53-5p	Down	K08E4.3	Up
Neuron	cel-mir-53-5p	Down	swt-5	Up
Neuron	cel-mir-53-5p	Down	Y43D4A.5	Up
Neuron	cel-mir-53-5p	Down	cnd-1	Up
Neuron	cel-mir-53-5p	Down	inx-18	Up
Neuron	cel-mir-53-5p	Down	efn-2	Up
Neuron	cel-mir-53-5p	Down	tpst-1	Up
Neuron	cel-mir-53-5p	Down	hot-2	Up
Neuron	cel-mir-53-5p	Down	R151.4	Up
Neuron	cel-mir-53-5p	Down	tbck-1	Up
Neuron	cel-mir-53-5p	Down	F13D12.8	Up
Neuron	cel-mir-53-5p	Down	ceh-1	Up
Neuron	cel-mir-53-5p	Down	gpa-3	Up
Neuron	cel-mir-53-5p	Down	F11E6.3	Up
Neuron	cel-mir-53-5p	Down	acd-2	Up
Neuron	cel-mir-53-5p	Down	lsm-1	Up
Neuron	cel-mir-53-5p	Down	phat-3	Up
Neuron	cel-mir-53-5p	Down	F32D1.3	Up
Neuron	cel-mir-53-5p	Down	ptr-3	Up
Neuron	cel-mir-53-5p	Down	kal-1	Up
Neuron	cel-mir-53-5p	Down	mtm-6	Up
Neuron	cel-mir-53-5p	Down	egl-20	Up
Neuron	cel-mir-53-5p	Down	D2023.1	Up
Neuron	cel-mir-53-5p	Down	M01B12.4	Up
Neuron	cel-mir-53-5p	Down	doxa-1	Up
Neuron	cel-mir-57-5p	Down	cyk-1	Up
Neuron	cel-mir-57-5p	Down	ztf-27	Up
Neuron	cel-mir-57-5p	Down	grd-1	Up
Neuron	cel-mir-57-5p	Down	wsp-1	Up
Neuron	cel-mir-57-5p	Down	fbn-1	Up
Neuron	cel-mir-57-5p	Down	mca-2	Up
Neuron	cel-mir-57-5p	Down	col-17	Up
Neuron	cel-mir-57-5p	Down	T27E4.7	Up
Neuron	cel-mir-61-5p	Down	dod-6	Up
Neuron	cel-mir-61-5p	Down	trpp-9	Up
Neuron	cel-mir-61-5p	Down	nstp-4	Up
Neuron	cel-mir-61-5p	Down	tag-321	Up
Neuron	cel-mir-61-5p	Down	wip-1	Up
Neuron	cel-mir-61-5p	Down	rars-2	Up
Neuron	cel-mir-61-5p	Down	T24B8.4	Up
Neuron	cel-mir-61-5p	Down	K10B3.5	Up
Neuron	cel-mir-61-5p	Down	cyk-1	Up
Neuron	cel-mir-61-5p	Down	nhr-66	Up
Neuron	cel-mir-61-5p	Down	rab-39	Up
Neuron	cel-mir-61-5p	Down	peb-1	Up
Neuron	cel-mir-61-5p	Down	F09F7.5	Up
Neuron	cel-mir-61-5p	Down	Y48G9A.9	Up
Neuron	cel-mir-61-5p	Down	mab-31	Up
Neuron	cel-mir-61-5p	Down	C15H9.4	Up
Neuron	cel-mir-61-5p	Down	bath-40	Up
Neuron	cel-mir-61-5p	Down	pos-1	Up
Neuron	cel-mir-61-5p	Down	F16F9.4	Up
Neuron	cel-mir-61-5p	Down	F49E2.1	Up
Neuron	cel-mir-61-5p	Down	fli-1	Up
Neuron	cel-mir-81-3p	Down	lin-52	Up
Neuron	cel-mir-81-3p	Down	K11H3.5	Up
Neuron	cel-mir-81-3p	Down	dnj-23	Up
Neuron	cel-mir-81-3p	Down	wts-1	Up
Neuron	cel-mir-81-3p	Down	dop-2	Up
Neuron	cel-mir-81-3p	Down	flp-18	Up
Neuron	cel-mir-81-3p	Down	wdr-5.1	Up
Neuron	cel-mir-81-3p	Down	F14D7.8	Up
Neuron	cel-mir-81-3p	Down	ZK792.7	Up
Neuron	cel-mir-81-3p	Down	nhr-120	Up
Neuron	cel-mir-81-3p	Down	alr-1	Up
Neuron	cel-mir-81-3p	Down	npr-21	Up
Neuron	cel-mir-81-3p	Down	his-72	Up
Neuron	cel-mir-81-3p	Down	Y53C10A.5	Up
Neuron	cel-mir-81-3p	Down	rsp-1	Up
Neuron	cel-mir-81-3p	Down	ogt-1	Up
Neuron	cel-mir-81-3p	Down	twk-23	Up
Neuron	cel-mir-81-3p	Down	mec-2	Up
Neuron	cel-mir-81-3p	Down	ZC449.4	Up
Neuron	cel-mir-81-3p	Down	F28D1.6	Up
Neuron	cel-mir-81-3p	Down	ins-17	Up
Neuron	cel-mir-81-3p	Down	ZK287.1	Up
Neuron	cel-mir-81-3p	Down	mcm-3	Up
Neuron	cel-mir-81-3p	Down	ham-3	Up
Neuron	cel-mir-81-3p	Down	frm-10	Up
Neuron	cel-mir-81-3p	Down	ddr-1	Up
Neuron	cel-mir-81-3p	Down	akap-1	Up
Neuron	cel-mir-81-3p	Down	cyb-1	Up
Neuron	cel-mir-81-3p	Down	C46H11.10	Up
Neuron	cel-mir-81-3p	Down	snfc-5	Up
Neuron	cel-mir-81-3p	Down	flr-2	Up
Neuron	cel-mir-81-3p	Down	dgk-5	Up
Neuron	cel-mir-81-3p	Down	F55D10.4	Up
Neuron	cel-mir-81-3p	Down	ZK1248.11	Up
Neuron	cel-mir-81-3p	Down	npr-27	Up
Neuron	cel-mir-81-3p	Down	B0462.4	Up
Neuron	cel-mir-81-3p	Down	T24B8.3	Up
Neuron	cel-mir-81-3p	Down	ttr-23	Up
Neuron	cel-mir-81-3p	Down	T10B5.4	Up
Neuron	cel-mir-81-3p	Down	grk-1	Up
Neuron	cel-mir-81-3p	Down	swd-2.2	Up
Neuron	cel-mir-81-3p	Down	srv-1	Up
Neuron	cel-mir-81-3p	Down	egl-1	Up
Neuron	cel-mir-81-3p	Down	C50B8.4	Up
Neuron	cel-mir-81-3p	Down	F28F5.6	Up
Neuron	cel-mir-81-3p	Down	C32D5.7	Up
Neuron	cel-mir-81-3p	Down	set-1	Up
Neuron	cel-mir-81-3p	Down	ser-2	Up
Neuron	cel-mir-81-3p	Down	wapl-1	Up
Neuron	cel-mir-81-3p	Down	tbc-18	Up
Neuron	cel-mir-81-3p	Down	vab-23	Up
Neuron	cel-mir-81-3p	Down	F28C1.3	Up
Neuron	cel-mir-81-3p	Down	gfl-1	Up
Neuron	cel-mir-81-3p	Down	mix-1	Up
Neuron	cel-mir-81-3p	Down	cdc-26	Up
Neuron	cel-mir-81-3p	Down	cho-1	Up
Neuron	cel-mir-81-3p	Down	bro-1	Up
Neuron	cel-mir-81-3p	Down	cdh-9	Up
Neuron	cel-mir-81-3p	Down	gpb-1	Up
Neuron	cel-mir-81-3p	Down	gck-2	Up
Neuron	cel-mir-81-3p	Down	mdt-26	Up
Neuron	cel-mir-81-3p	Down	glb-27	Up
Neuron	cel-mir-81-3p	Down	F57B7.2	Up
Neuron	cel-mir-81-3p	Down	C40H5.2	Up
Neuron	cel-mir-81-3p	Down	flp-11	Up
Neuron	cel-mir-81-3p	Down	twk-46	Up
Neuron	cel-mir-81-3p	Down	mcm-7	Up
Neuron	cel-mir-81-3p	Down	rpb-4	Up
Neuron	cel-mir-81-3p	Down	F28H1.1	Up
Neuron	cel-mir-81-3p	Down	lin-24	Up
Neuron	cel-mir-81-3p	Down	ins-1	Up
Neuron	cel-mir-81-3p	Down	egrh-1	Up
Neuron	cel-mir-81-3p	Down	nep-26	Up
Neuron	cel-mir-81-3p	Down	dre-1	Up
Neuron	cel-mir-81-3p	Down	fmi-1	Up
Neuron	cel-mir-81-3p	Down	exos-2	Up
Neuron	cel-mir-81-3p	Down	ntl-2	Up
Neuron	cel-mir-81-3p	Down	F09C3.2	Up
Neuron	cel-mir-81-3p	Down	clh-2	Up
Neuron	cel-mir-81-3p	Down	C50C3.5	Up
Neuron	cel-mir-81-3p	Down	Y44A6D.3	Up
Neuron	cel-mir-81-3p	Down	nmtn-1	Up
Neuron	cel-mir-81-3p	Down	sel-12	Up
Neuron	cel-mir-81-3p	Down	C31H5.5	Up
Neuron	cel-mir-81-3p	Down	T27E4.5	Up
Neuron	cel-mir-81-3p	Down	unc-30	Up
Neuron	cel-mir-81-3p	Down	B0336.13	Up
Neuron	cel-mir-81-3p	Down	xpo-1	Up
Neuron	cel-mir-81-3p	Down	ceh-20	Up
Neuron	cel-mir-81-3p	Down	sul-2	Up
Neuron	cel-mir-81-3p	Down	B0563.6	Up
Neuron	cel-mir-81-3p	Down	cutl-15	Up
Neuron	cel-mir-81-3p	Down	tyra-3	Up
Neuron	cel-mir-81-3p	Down	ckk-1	Up
Neuron	cel-mir-81-3p	Down	rilp-1	Up
Neuron	cel-mir-81-3p	Down	rpb-3	Up
Neuron	cel-mir-81-3p	Down	ceh-24	Up
Neuron	cel-mir-81-3p	Down	C27B7.2	Up
Neuron	cel-mir-81-3p	Down	ceh-9	Up
Neuron	cel-mir-81-3p	Down	unc-41	Up
Neuron	cel-mir-81-3p	Down	nep-21	Up
Neuron	cel-mir-81-3p	Down	osta-3	Up
Neuron	cel-mir-81-3p	Down	kpc-1	Up
Neuron	cel-mir-81-3p	Down	dop-5	Up
Neuron	cel-mir-81-3p	Down	sta-1	Up
Neuron	cel-mir-81-3p	Down	snr-6	Up
Neuron	cel-mir-81-3p	Down	lag-2	Up
Neuron	cel-mir-81-3p	Down	unc-16	Up
Neuron	cel-mir-81-3p	Down	arrd-26	Up
Neuron	cel-mir-81-3p	Down	C17G10.7	Up
Neuron	cel-mir-81-3p	Down	C47G2.4	Up
Neuron	cel-mir-81-3p	Down	F28E10.1	Up
Neuron	cel-mir-81-3p	Down	eor-1	Up
Neuron	cel-mir-81-3p	Down	isw-1	Up
Neuron	cel-mir-81-3p	Down	F58H1.7	Up
Neuron	cel-mir-81-3p	Down	ast-1	Up
Neuron	cel-mir-81-3p	Down	casy-1	Up
Neuron	cel-mir-81-3p	Down	M28.8	Up
Neuron	cel-mir-81-3p	Down	pen-2	Up
Neuron	cel-mir-81-3p	Down	F11A10.6	Up
Neuron	cel-mir-81-3p	Down	fkb-6	Up
Neuron	cel-mir-81-3p	Down	tag-72	Up
Neuron	cel-mir-81-3p	Down	H10E21.5	Up
Neuron	cel-mir-81-3p	Down	tag-52	Up
Neuron	cel-mir-81-3p	Down	col-186	Up
Neuron	cel-mir-81-3p	Down	glb-2	Up
Neuron	cel-mir-81-3p	Down	igeg-1	Up
Neuron	cel-mir-81-3p	Down	pdl-1	Up
Neuron	cel-mir-81-3p	Down	DH11.5	Up
Neuron	cel-mir-81-3p	Down	nhr-71	Up
Neuron	cel-mir-81-3p	Down	F40F4.7	Up
Neuron	cel-mir-81-3p	Down	rbbp-5	Up
Neuron	cel-mir-81-3p	Down	mec-8	Up
Neuron	cel-mir-81-3p	Down	B0507.3	Up
Neuron	cel-mir-81-3p	Down	dma-1	Up
Neuron	cel-mir-81-3p	Down	C10B5.3	Up
Neuron	cel-mir-81-3p	Down	fsn-1	Up
Neuron	cel-mir-81-3p	Down	hil-3	Up
Neuron	cel-mir-81-3p	Down	F41E6.1	Up
Neuron	cel-mir-81-3p	Down	lys-1	Up
Neuron	cel-mir-81-3p	Down	dnj-30	Up
Neuron	cel-mir-81-3p	Down	rgs-7	Up
Neuron	cel-mir-81-3p	Down	dgk-2	Up
Neuron	cel-mir-81-3p	Down	cfz-2	Up
Neuron	cel-mir-81-3p	Down	top-2	Up
Neuron	cel-mir-81-3p	Down	pqn-89	Up
Neuron	cel-mir-81-3p	Down	ZC250.4	Up
Neuron	cel-mir-81-3p	Down	acl-14	Up
Neuron	cel-mir-81-3p	Down	oac-14	Up
Neuron	cel-mir-81-3p	Down	slcf-1	Up
Neuron	cel-mir-81-3p	Down	sipa-1	Up
Neuron	cel-mir-81-3p	Down	sms-2	Up
Neuron	cel-mir-81-3p	Down	F32D8.3	Up
Neuron	cel-mir-81-3p	Down	lys-2	Up
Neuron	cel-mir-81-3p	Down	fkh-9	Up
Neuron	cel-mir-81-3p	Down	C02F5.13	Up
Neuron	cel-mir-81-3p	Down	unc-42	Up
Neuron	cel-mir-81-3p	Down	K07F5.12	Up
Neuron	cel-mir-81-3p	Down	lips-5	Up
Neuron	cel-mir-81-3p	Down	ceh-48	Up
Neuron	cel-mir-81-3p	Down	daf-28	Up
Neuron	cel-mir-81-3p	Down	scd-2	Up
Neuron	cel-mir-81-3p	Down	sox-4	Up
Neuron	cel-mir-81-3p	Down	Y38C1AA.1	Up
Neuron	cel-mir-81-3p	Down	met-1	Up
Neuron	cel-mir-81-3p	Down	nas-25	Up
Neuron	cel-mir-81-3p	Down	M01A8.1	Up
Neuron	cel-mir-81-3p	Down	snu-23	Up
Neuron	cel-mir-81-3p	Down	C15C7.7	Up
Neuron	cel-mir-81-3p	Down	pmk-2	Up
Neuron	cel-mir-81-3p	Down	hyl-1	Up
Neuron	cel-mir-81-3p	Down	lsm-8	Up
Neuron	cel-mir-81-3p	Down	tbcb-1	Up
Neuron	cel-mir-81-3p	Down	Y9C2UA.1	Up
Neuron	cel-mir-81-3p	Down	figl-1	Up
Neuron	cel-mir-81-3p	Down	K08E4.2	Up
Neuron	cel-mir-81-3p	Down	srr-10	Up
Neuron	cel-mir-81-3p	Down	C34E7.3	Up
Neuron	cel-mir-81-3p	Down	K11C4.2	Up
Neuron	cel-mir-81-3p	Down	T25G3.1	Up
Neuron	cel-mir-81-3p	Down	glb-3	Up
Neuron	cel-mir-81-3p	Down	tag-260	Up
Neuron	cel-mir-81-3p	Down	F13B12.6	Up
Neuron	cel-mir-81-3p	Down	cpsf-3	Up
Neuron	cel-mir-81-3p	Down	pkc-2	Up
Neuron	cel-mir-81-3p	Down	F35B12.10	Up
Neuron	cel-mir-81-3p	Down	pitr-5	Up
Neuron	cel-mir-81-3p	Down	zag-1	Up
Neuron	cel-mir-81-3p	Down	egl-46	Up
Neuron	cel-mir-81-3p	Down	K05C4.7	Up
Neuron	cel-mir-81-3p	Down	taf-9	Up
Neuron	cel-mir-81-3p	Down	nlp-8	Up
Neuron	cel-mir-81-3p	Down	F25G6.9	Up
Neuron	cel-mir-81-3p	Down	C30B5.7	Up
Neuron	cel-mir-81-3p	Down	mcm-4	Up
Neuron	cel-mir-81-3p	Down	F27C1.2	Up
Neuron	cel-mir-81-3p	Down	csn-6	Up
Neuron	cel-mir-81-3p	Down	mcm-5	Up
Neuron	cel-mir-81-3p	Down	nhr-138	Up
Neuron	cel-mir-81-3p	Down	flh-2	Up
Neuron	cel-mir-81-3p	Down	flp-9	Up
Neuron	cel-mir-81-3p	Down	aph-1	Up
Neuron	cel-mir-81-3p	Down	tbp-1	Up
Neuron	cel-mir-81-3p	Down	nhr-47	Up
Neuron	cel-mir-81-3p	Down	sax-3	Up
Neuron	cel-mir-84-5p	Down	nhr-17	Up
Neuron	cel-mir-84-5p	Down	fos-1	Up
Neuron	cel-mir-84-5p	Down	hmg-5	Up
Neuron	cel-mir-84-5p	Down	T20G5.9	Up
Neuron	cel-mir-84-5p	Down	crh-2	Up
Neuron	cel-mir-84-5p	Down	K10C3.4	Up
Neuron	cel-mir-84-5p	Down	F41B4.3	Up
Neuron	cel-mir-84-5p	Down	ntl-3	Up
Neuron	cel-mir-84-5p	Down	fkh-7	Up
Neuron	cel-mir-84-5p	Down	lin-41	Up
Neuron	cel-mir-84-5p	Down	ztf-7	Up
Neuron	cel-mir-84-5p	Down	C50B6.3	Up
Neuron	cel-mir-84-5p	Down	crn-6	Up
Neuron	cel-mir-84-5p	Down	uba-1	Up
Neuron	cel-mir-84-5p	Down	pitr-1	Up
Neuron	cel-mir-84-5p	Down	wrk-1	Up
Neuron	cel-mir-84-5p	Down	lmp-1	Up
Neuron	cel-mir-84-5p	Down	F32B5.6	Up
Neuron	cel-mir-84-5p	Down	dmd-10	Up
Neuron	cel-mir-84-5p	Down	twk-44	Up
Neuron	cel-mir-84-5p	Down	E02A10.4	Up
Neuron	cel-mir-84-5p	Down	tbc-10	Up
Neuron	cel-mir-84-5p	Down	F18C5.10	Up
Neuron	cel-mir-84-5p	Down	evl-14	Up
Intestine	cel-mir-48-5p	Up	mct-6	Down
Intestine	cel-mir-48-5p	Up	T04A8.7	Down
Intestine	cel-mir-48-5p	Up	mak-1	Down
Intestine	cel-mir-48-5p	Up	lmp-1	Down
Intestine	cel-mir-48-5p	Up	inx-6	Down
Intestine	cel-mir-48-5p	Up	twk-44	Down
Intestine	cel-mir-48-5p	Up	vit-6	Down
Intestine	cel-mir-48-5p	Up	nhr-41	Down
Intestine	cel-mir-48-5p	Up	psa-3	Down
Intestine	cel-mir-48-5p	Up	ttr-31	Down
Intestine	cel-mir-53-5p	Up	ptr-18	Down
Intestine	cel-mir-53-5p	Up	dpy-20	Down
Intestine	cel-mir-53-5p	Up	syg-1	Down
Intestine	cel-mir-53-5p	Up	efn-4	Down
Intestine	cel-mir-53-5p	Up	acy-1	Down
Intestine	cel-mir-53-5p	Up	T04F3.2	Down
Intestine	cel-mir-53-5p	Up	pqn-72	Down
Intestine	cel-mir-53-5p	Up	clc-2	Down
Intestine	cel-mir-53-5p	Up	dapk-1	Down
Intestine	cel-mir-53-5p	Up	B0252.1	Down
Intestine	cel-mir-53-5p	Up	F46C5.10	Down
Intestine	cel-mir-53-5p	Up	F14B6.2	Down
Intestine	cel-mir-53-5p	Up	srgp-1	Down
Intestine	cel-mir-53-5p	Up	ncx-6	Down
Intestine	cel-mir-53-5p	Up	C54G4.4	Down
Intestine	cel-mir-53-5p	Up	unc-36	Down
Intestine	cel-mir-53-5p	Up	hlh-14	Down
Intestine	cel-mir-53-5p	Up	hst-1	Down
Intestine	cel-mir-53-5p	Up	mig-1	Down
Intestine	cel-mir-53-5p	Up	npr-27	Down
Intestine	cel-mir-53-5p	Up	ptr-16	Down
Intestine	cel-mir-53-5p	Up	Y37A1A.2	Down
Intestine	cel-mir-53-5p	Up	lin-17	Down
Intestine	cel-mir-53-5p	Up	K08E4.3	Down
Intestine	cel-mir-53-5p	Up	swt-5	Down
Intestine	cel-mir-53-5p	Up	Y43D4A.5	Down
Intestine	cel-mir-53-5p	Up	cnd-1	Down
Intestine	cel-mir-53-5p	Up	inx-18	Down
Intestine	cel-mir-53-5p	Up	efn-2	Down
Intestine	cel-mir-53-5p	Up	tpst-1	Down
Intestine	cel-mir-53-5p	Up	hot-2	Down
Intestine	cel-mir-53-5p	Up	R151.4	Down
Intestine	cel-mir-53-5p	Up	tbck-1	Down
Intestine	cel-mir-53-5p	Up	F13D12.8	Down
Intestine	cel-mir-53-5p	Up	ceh-1	Down
Intestine	cel-mir-53-5p	Up	gpa-3	Down
Intestine	cel-mir-53-5p	Up	F11E6.3	Down
Intestine	cel-mir-53-5p	Up	acd-2	Down
Intestine	cel-mir-53-5p	Up	lsm-1	Down
Intestine	cel-mir-53-5p	Up	phat-3	Down
Intestine	cel-mir-53-5p	Up	F32D1.3	Down
Intestine	cel-mir-53-5p	Up	ptr-3	Down
Intestine	cel-mir-53-5p	Up	kal-1	Down
Intestine	cel-mir-53-5p	Up	mtm-6	Down
Intestine	cel-mir-53-5p	Up	egl-20	Down
Intestine	cel-mir-53-5p	Up	D2023.1	Down
Intestine	cel-mir-53-5p	Up	M01B12.4	Down
Intestine	cel-mir-53-5p	Up	doxa-1	Down
Intestine	cel-mir-72-3p	Up	M02B1.2	Down
Intestine	cel-mir-72-3p	Up	vha-5	Down
Intestine	cel-mir-72-3p	Up	mdt-27	Down
Intestine	cel-mir-72-3p	Up	perm-5	Down
Intestine	cel-mir-72-3p	Up	sek-1	Down
Intestine	cel-mir-72-3p	Up	npr-6	Down
Intestine	cel-mir-72-3p	Up	nhr-67	Down
Intestine	cel-mir-72-3p	Up	nlr-1	Down
Intestine	cel-mir-72-3p	Up	lrp-2	Down
Intestine	cel-mir-72-3p	Up	nspb-10	Down
Intestine	cel-mir-72-3p	Up	C28C12.4	Down
Intestine	cel-mir-72-3p	Up	pxf-1	Down
Intestine	cel-mir-72-3p	Up	imp-3	Down
Intestine	cel-mir-72-3p	Up	pde-4	Down
Intestine	cel-mir-72-3p	Up	nhr-40	Down
Intestine	cel-mir-72-3p	Up	ccg-1	Down
Intestine	cel-mir-72-3p	Up	mcu-1	Down
Intestine	cel-mir-72-3p	Up	lin-26	Down
Intestine	cel-mir-72-3p	Up	zag-1	Down
Intestine	cel-mir-72-3p	Up	T10H10.2	Down
Intestine	cel-mir-72-3p	Up	clhm-1	Down
Intestine	cel-mir-72-3p	Up	ceh-14	Down
Intestine	cel-mir-72-3p	Up	spk-1	Down
Intestine	cel-mir-72-3p	Up	D2092.4	Down
Intestine	cel-mir-72-3p	Up	F45E1.1	Down
Intestine	cel-mir-72-3p	Up	fmi-1	Down
Intestine	cel-mir-72-3p	Up	K08E4.3	Down
Intestine	cel-mir-72-3p	Up	vps-25	Down
Intestine	cel-mir-72-3p	Up	pdfr-1	Down
Intestine	cel-mir-72-3p	Up	C56A3.6	Down
Intestine	cel-mir-72-3p	Up	M01F1.4	Down
Intestine	cel-mir-72-3p	Up	gex-2	Down
Intestine	cel-mir-72-3p	Up	Y34B4A.7	Down
Intestine	cel-mir-72-3p	Up	hst-3.2	Down
Intestine	cel-mir-72-3p	Up	hmbx-1	Down
Intestine	cel-mir-72-3p	Up	mai-1	Down
Intestine	cel-mir-72-3p	Up	nhr-135	Down
Intestine	cel-mir-72-3p	Up	F54C9.11	Down
Intestine	cel-mir-72-3p	Up	F54E4.3	Down
Intestine	cel-mir-72-3p	Up	Y64G10A.7	Down
Intestine	cel-mir-72-3p	Up	lron-11	Down
Intestine	cel-mir-72-3p	Up	hex-5	Down
Intestine	cel-mir-72-3p	Up	nspb-8	Down
Intestine	cel-mir-72-3p	Up	aff-1	Down
Intestine	cel-mir-72-3p	Up	spv-1	Down
Intestine	cel-mir-72-3p	Up	unc-2	Down
Intestine	cel-mir-72-3p	Up	sdn-1	Down
Intestine	cel-mir-72-3p	Up	acy-1	Down
Intestine	cel-mir-72-3p	Up	col-109	Down
Intestine	cel-mir-72-3p	Up	kin-1	Down
Intestine	cel-mir-72-3p	Up	gsa-1	Down
Intestine	cel-mir-72-3p	Up	F17E5.2	Down
Intestine	cel-mir-72-3p	Up	B0222.5	Down
Intestine	cel-mir-72-3p	Up	ttr-53	Down
Intestine	cel-mir-72-3p	Up	C16A3.2	Down
Intestine	cel-mir-72-3p	Up	F59B10.4	Down
Intestine	cel-mir-72-3p	Up	F53B1.8	Down
Intestine	cel-mir-72-5p	Up	D2092.4	Down
Intestine	cel-mir-72-5p	Up	C16A3.2	Down
Intestine	cel-mir-72-5p	Up	M02B1.2	Down
Intestine	cel-mir-72-5p	Up	mbl-1	Down
Intestine	cel-mir-72-5p	Up	F17E5.2	Down
Intestine	cel-mir-72-5p	Up	gsa-1	Down
Intestine	cel-mir-72-5p	Up	mai-1	Down
Intestine	cel-mir-72-5p	Up	gex-2	Down
Intestine	cel-mir-72-5p	Up	pdfr-1	Down
Intestine	cel-mir-72-5p	Up	spk-1	Down
Intestine	cel-mir-72-5p	Up	scd-1	Down
Intestine	cel-mir-72-5p	Up	vps-25	Down
Intestine	cel-mir-72-5p	Up	T04C12.7	Down
Intestine	cel-mir-72-5p	Up	unc-14	Down
Intestine	cel-mir-72-5p	Up	vps-22	Down
Intestine	cel-mir-72-5p	Up	F53B1.8	Down
Intestine	cel-mir-72-5p	Up	T06E4.8	Down
Intestine	cel-mir-72-5p	Up	F54C9.11	Down
Intestine	cel-mir-72-5p	Up	npr-28	Down
Intestine	cel-mir-72-5p	Up	Y47G6A.32	Down
Intestine	cel-mir-72-5p	Up	spv-1	Down
Intestine	cel-mir-72-5p	Up	lron-11	Down
Intestine	cel-mir-72-5p	Up	F14B8.5	Down
Intestine	cel-mir-72-5p	Up	hex-5	Down
Intestine	cel-mir-72-5p	Up	Y92H12A.2	Down
Intestine	cel-mir-72-5p	Up	zag-1	Down
Intestine	cel-mir-72-5p	Up	nlr-1	Down
Intestine	cel-mir-72-5p	Up	imp-3	Down
Intestine	cel-mir-72-5p	Up	pxf-1	Down
Intestine	cel-mir-72-5p	Up	ceh-14	Down
Intestine	cel-mir-72-5p	Up	nspb-10	Down
Intestine	cel-mir-72-5p	Up	viln-1	Down
Intestine	cel-mir-72-5p	Up	col-109	Down
Intestine	cel-mir-72-5p	Up	unc-129	Down
Intestine	cel-mir-72-5p	Up	sdn-1	Down
Intestine	cel-mir-72-5p	Up	R07G3.8	Down
Intestine	cel-mir-72-5p	Up	ccg-1	Down
Intestine	cel-mir-72-5p	Up	sek-1	Down
Intestine	cel-mir-72-5p	Up	vha-5	Down
Intestine	cel-mir-72-5p	Up	npr-6	Down
Intestine	cel-mir-72-5p	Up	tol-1	Down
Intestine	cel-mir-72-5p	Up	W02B12.11	Down
Intestine	cel-mir-72-5p	Up	lin-26	Down
Intestine	cel-mir-72-5p	Up	unc-2	Down
Intestine	cel-mir-72-5p	Up	F13H8.5	Down
Intestine	cel-mir-72-5p	Up	acy-1	Down
Intestine	cel-mir-72-5p	Up	F54E4.3	Down
Intestine	cel-mir-72-5p	Up	daf-5	Down
Intestine	cel-mir-72-5p	Up	F26F12.3	Down
Intestine	cel-mir-72-5p	Up	tbc-12	Down
Intestine	cel-mir-72-5p	Up	hst-3.2	Down
Intestine	cel-mir-72-5p	Up	pde-4	Down
Intestine	cel-mir-72-5p	Up	C28C12.4	Down
Intestine	cel-mir-72-5p	Up	mdt-15	Down
Intestine	cel-mir-72-5p	Up	fmi-1	Down
Intestine	cel-mir-72-5p	Up	F59B10.4	Down
Intestine	cel-mir-72-5p	Up	syg-1	Down
Intestine	cel-mir-72-5p	Up	F45E1.1	Down
Intestine	cel-mir-72-5p	Up	aff-1	Down
Intestine	cel-mir-72-5p	Up	nspb-9	Down
Intestine	cel-mir-72-5p	Up	clhm-1	Down
Intestine	cel-mir-72-5p	Up	hmr-1	Down
Intestine	cel-mir-72-5p	Up	sup-17	Down
Intestine	cel-mir-72-5p	Up	lrp-2	Down
Intestine	cel-mir-72-5p	Up	B0222.5	Down
Intestine	cel-mir-72-5p	Up	R08A2.7	Down
Intestine	cel-mir-72-5p	Up	hmbx-1	Down
Intestine	cel-mir-72-5p	Up	daf-19	Down
Intestine	cel-mir-72-5p	Up	nhr-40	Down
Intestine	cel-mir-72-5p	Up	perm-5	Down
Intestine	cel-mir-72-5p	Up	mcu-1	Down
Intestine	cel-mir-72-5p	Up	kin-1	Down
Intestine	cel-mir-72-5p	Up	Y64G10A.7	Down
Intestine	cel-mir-72-5p	Up	aakg-2	Down
Intestine	cel-mir-72-5p	Up	nhr-31	Down
Intestine	cel-mir-237-5p	Down	gei-1	Up
Intestine	cel-mir-237-5p	Down	F26E4.7	Up
Intestine	cel-mir-237-5p	Down	crh-2	Up
Intestine	cel-mir-237-5p	Down	let-502	Up
Intestine	cel-mir-237-5p	Down	Y77E11A.14	Up
Intestine	cel-mir-237-5p	Down	nud-2	Up
Intestine	cel-mir-237-5p	Down	F53A10.2	Up
Intestine	cel-mir-47-3p	Down	ldb-1	Up
Intestine	cel-mir-47-3p	Down	let-363	Up
Intestine	cel-mir-47-3p	Down	mbl-1	Up
Intestine	cel-mir-47-3p	Down	Y72A10A.1	Up
Intestine	cel-mir-47-3p	Down	C38H2.2	Up
Intestine	cel-mir-47-3p	Down	Y53C12A.3	Up
Intestine	cel-mir-47-3p	Down	unc-6	Up
Intestine	cel-mir-47-3p	Down	F41G3.6	Up
Intestine	cel-mir-47-3p	Down	hmg-5	Up
Intestine	cel-mir-47-3p	Down	inx-7	Up
Intestine	cel-mir-47-3p	Down	gly-4	Up
Intestine	cel-mir-47-3p	Down	grk-1	Up
Intestine	cel-mir-47-3p	Down	unc-2	Up
Intestine	cel-mir-47-3p	Down	hlb-1	Up
Intestine	cel-mir-47-3p	Down	unc-120	Up
Intestine	cel-mir-47-3p	Down	siah-1	Up
Intestine	cel-mir-47-3p	Down	B0001.4	Up
Intestine	cel-mir-47-3p	Down	tlk-1	Up
Intestine	cel-mir-47-3p	Down	nas-6	Up
Intestine	cel-mir-47-3p	Down	ekl-6	Up
Intestine	cel-mir-47-3p	Down	F16F9.1	Up
Intestine	cel-mir-47-3p	Down	lmd-3	Up
Intestine	cel-mir-47-3p	Down	irx-1	Up
Intestine	cel-mir-47-3p	Down	ulp-4	Up
Intestine	cel-mir-47-3p	Down	F21F3.6	Up
Intestine	cel-mir-47-3p	Down	npr-24	Up
Intestine	cel-mir-47-3p	Down	pptr-2	Up
Intestine	cel-mir-47-3p	Down	T28B11.1	Up
Intestine	cel-mir-47-3p	Down	avr-14	Up
Intestine	cel-mir-47-3p	Down	dmd-10	Up
Intestine	cel-mir-47-3p	Down	F42H10.3	Up
Intestine	cel-mir-47-3p	Down	lst-6	Up
Intestine	cel-mir-47-3p	Down	T22B11.4	Up
Intestine	cel-mir-47-3p	Down	ksr-1	Up
Intestine	cel-mir-47-3p	Down	sul-2	Up
Intestine	cel-mir-47-3p	Down	nud-2	Up
Intestine	cel-mir-47-3p	Down	tbc-12	Up
Intestine	cel-mir-47-3p	Down	kcc-2	Up
Intestine	cel-mir-47-3p	Down	Y102A11A.9	Up
Intestine	cel-mir-47-3p	Down	catp-6	Up
Intestine	cel-mir-52-5p	Down	lin-12	Up
Intestine	cel-mir-52-5p	Down	B0393.5	Up
Intestine	cel-mir-52-5p	Down	Y57G11C.31	Up
Intestine	cel-mir-52-5p	Down	F32D1.3	Up
Intestine	cel-mir-52-5p	Down	unc-36	Up
Intestine	cel-mir-52-5p	Down	pitr-4	Up
Intestine	cel-mir-52-5p	Down	swt-5	Up
Intestine	cel-mir-52-5p	Down	klf-1	Up
Intestine	cel-mir-52-5p	Down	dpy-20	Up
Intestine	cel-mir-52-5p	Down	F18F11.4	Up
Intestine	cel-mir-52-5p	Down	F14B6.2	Up
Intestine	cel-mir-52-5p	Down	klp-7	Up
Intestine	cel-mir-52-5p	Down	ncx-10	Up
Intestine	cel-mir-52-5p	Down	Y43D4A.5	Up
Intestine	cel-mir-52-5p	Down	F31C3.3	Up
Intestine	cel-mir-52-5p	Down	F45D3.3	Up
Intestine	cel-mir-52-5p	Down	swsn-7	Up
Intestine	cel-mir-52-5p	Down	F46C5.1	Up
Intestine	cel-mir-52-5p	Down	C09G9.5	Up
Intestine	cel-mir-52-5p	Down	C04F12.8	Up
Intestine	cel-mir-52-5p	Down	cnd-1	Up
Intestine	cel-mir-52-5p	Down	T07F12.2	Up
Intestine	cel-mir-52-5p	Down	ZC434.3	Up
Intestine	cel-mir-52-5p	Down	T10G3.3	Up
Intestine	cel-mir-52-5p	Down	igcm-4	Up
Intestine	cel-mir-52-5p	Down	F45D3.4	Up
Intestine	cel-mir-52-5p	Down	F11E6.8	Up
Intestine	cel-mir-52-5p	Down	efn-2	Up
Intestine	cel-mir-52-5p	Down	dnc-1	Up
Intestine	cel-mir-52-5p	Down	ptr-6	Up
Intestine	cel-mir-52-5p	Down	eff-1	Up
Intestine	cel-mir-52-5p	Down	srgp-1	Up
Intestine	cel-mir-52-5p	Down	sms-3	Up
Intestine	cel-mir-52-5p	Down	adt-2	Up
Intestine	cel-mir-52-5p	Down	nhr-35	Up
Intestine	cel-mir-52-5p	Down	ptr-20	Up
Intestine	cel-mir-52-5p	Down	wnk-1	Up
Intestine	cel-mir-52-5p	Down	K08E4.3	Up
Intestine	cel-mir-52-5p	Down	F26E4.7	Up
Intestine	cel-mir-52-5p	Down	frm-7	Up
Intestine	cel-mir-52-5p	Down	mig-23	Up
Intestine	cel-mir-52-5p	Down	Y37A1A.2	Up
Intestine	cel-mir-52-5p	Down	B0252.1	Up
Intestine	cel-mir-52-5p	Down	D2023.1	Up
Intestine	cel-mir-52-5p	Down	nas-31	Up
Intestine	cel-mir-52-5p	Down	W05B2.2	Up
Intestine	cel-mir-57-5p	Down	cyk-1	Up
Intestine	cel-mir-57-5p	Down	ztf-27	Up
Intestine	cel-mir-57-5p	Down	grd-1	Up
Intestine	cel-mir-57-5p	Down	wsp-1	Up
Intestine	cel-mir-57-5p	Down	fbn-1	Up
Intestine	cel-mir-57-5p	Down	mca-2	Up
Intestine	cel-mir-57-5p	Down	col-17	Up
Intestine	cel-mir-57-5p	Down	T27E4.7	Up
Intestine	cel-mir-60-3p	Down	dpy-23	Up
Intestine	cel-mir-60-3p	Down	K07H8.2	Up
Intestine	cel-mir-60-3p	Down	aps-2	Up
Intestine	cel-mir-60-3p	Down	lin-26	Up
Intestine	cel-mir-60-3p	Down	ser-7	Up
Intestine	cel-mir-60-3p	Down	flcn-1	Up
Intestine	cel-mir-60-3p	Down	F41H10.4	Up
Intestine	cel-mir-60-3p	Down	clhm-1	Up
Intestine	cel-mir-60-3p	Down	sax-2	Up
Intestine	cel-mir-60-3p	Down	unc-115	Up
Intestine	cel-mir-60-3p	Down	col-186	Up
Intestine	cel-mir-60-3p	Down	mtm-6	Up
Intestine	cel-mir-60-3p	Down	nhr-34	Up
Intestine	cel-mir-60-3p	Down	inx-7	Up
Intestine	cel-mir-60-3p	Down	dao-4	Up
Intestine	cel-mir-60-3p	Down	C25B8.8	Up
Intestine	cel-mir-60-3p	Down	osm-8	Up
Intestine	cel-mir-60-3p	Down	rgs-5	Up
Intestine	cel-mir-60-3p	Down	abl-1	Up
Intestine	cel-mir-60-3p	Down	eat-16	Up
Intestine	cel-mir-60-3p	Down	tpa-1	Up
Intestine	cel-mir-60-3p	Down	ark-1	Up
Intestine	cel-mir-60-3p	Down	pept-3	Up
Intestine	cel-mir-60-3p	Down	maco-1	Up
Intestine	cel-mir-60-3p	Down	nos-3	Up
Intestine	cel-mir-60-3p	Down	asd-2	Up
Intestine	cel-mir-60-3p	Down	aho-3	Up
Intestine	cel-mir-60-3p	Down	M02B1.2	Up
Intestine	cel-mir-60-3p	Down	rab-3	Up
Intestine	cel-mir-60-3p	Down	tba-1	Up
Intestine	cel-mir-60-3p	Down	Y64G10A.7	Up
Intestine	cel-mir-60-3p	Down	C34B4.2	Up
Intestine	cel-mir-60-3p	Down	rme-1	Up
Intestine	cel-mir-60-3p	Down	sto-2	Up
Intestine	cel-mir-60-3p	Down	C27A7.5	Up
Intestine	cel-mir-60-3p	Down	nhr-43	Up
Intestine	cel-mir-60-3p	Down	F10D7.1	Up
Intestine	cel-mir-60-3p	Down	idhg-1	Up
Intestine	cel-mir-60-3p	Down	tbc-17	Up
Intestine	cel-mir-60-3p	Down	sra-10	Up
Intestine	cel-mir-60-3p	Down	T27A10.6	Up
Intestine	cel-mir-60-3p	Down	dgn-1	Up
Intestine	cel-mir-60-3p	Down	glc-3	Up
Intestine	cel-mir-60-3p	Down	tbx-2	Up
Intestine	cel-mir-60-3p	Down	F55C10.5	Up
Intestine	cel-mir-60-3p	Down	vha-5	Up
Intestine	cel-mir-60-3p	Down	C46C2.2	Up
Intestine	cel-mir-60-3p	Down	hil-1	Up
Intestine	cel-mir-60-3p	Down	bris-1	Up
Intestine	cel-mir-60-3p	Down	unc-73	Up
Intestine	cel-mir-60-3p	Down	aex-2	Up
Intestine	cel-mir-60-3p	Down	B0252.3	Up
Intestine	cel-mir-60-3p	Down	M60.6	Up
Intestine	cel-mir-60-3p	Down	unc-40	Up
Intestine	cel-mir-60-3p	Down	fkh-2	Up
Intestine	cel-mir-60-3p	Down	cyy-1	Up
Intestine	cel-mir-60-3p	Down	ZK154.6	Up
Intestine	cel-mir-60-3p	Down	ubc-8	Up
Intestine	cel-mir-60-3p	Down	F35H12.6	Up
Intestine	cel-mir-60-3p	Down	srgp-1	Up
Intestine	cel-mir-60-3p	Down	flp-3	Up
Intestine	cel-mir-60-3p	Down	tps-1	Up
Intestine	cel-mir-60-3p	Down	T27F6.7	Up
Intestine	cel-mir-60-3p	Down	cey-1	Up
Intestine	cel-mir-60-3p	Down	pat-12	Up
Intestine	cel-mir-60-3p	Down	fcho-1	Up
Intestine	cel-mir-60-3p	Down	ceh-18	Up
Intestine	cel-mir-60-3p	Down	alh-9	Up
Intestine	cel-mir-60-3p	Down	fozi-1	Up
Intestine	cel-mir-60-3p	Down	itsn-1	Up
Intestine	cel-mir-60-3p	Down	apa-2	Up
Intestine	cel-mir-60-3p	Down	panl-3	Up
Intestine	cel-mir-60-3p	Down	E04D5.2	Up
Intestine	cel-mir-60-3p	Down	F59C12.3	Up
Intestine	cel-mir-60-3p	Down	mbk-2	Up
Intestine	cel-mir-60-3p	Down	ncx-3	Up
Intestine	cel-mir-60-3p	Down	W02B12.11	Up
Intestine	cel-mir-60-3p	Down	T04F3.2	Up
Intestine	cel-mir-60-3p	Down	ZC155.4	Up
Intestine	cel-mir-60-3p	Down	dnj-8	Up
Intestine	cel-mir-60-3p	Down	T01B6.1	Up
Intestine	cel-mir-60-3p	Down	hmp-1	Up
Intestine	cel-mir-60-3p	Down	B0410.3	Up
Intestine	cel-mir-60-3p	Down	dmd-6	Up
Intestine	cel-mir-60-3p	Down	abts-1	Up
Intestine	cel-mir-60-3p	Down	got-2.2	Up
Intestine	cel-mir-60-3p	Down	swt-3	Up
Intestine	cel-mir-60-3p	Down	slc-17.1	Up
Intestine	cel-mir-60-3p	Down	ins-1	Up
Intestine	cel-mir-60-3p	Down	alh-6	Up
Intestine	cel-mir-60-3p	Down	aipl-1	Up
Intestine	cel-mir-60-3p	Down	ric-4	Up
Intestine	cel-mir-60-3p	Down	adt-1	Up
Intestine	cel-mir-60-3p	Down	gly-3	Up
Intestine	cel-mir-60-3p	Down	F40A3.2	Up
Intestine	cel-mir-60-3p	Down	hsp-25	Up
Intestine	cel-mir-60-3p	Down	wdfy-3	Up
Intestine	cel-mir-60-3p	Down	K10C3.4	Up
Intestine	cel-mir-60-3p	Down	mlt-8	Up
Intestine	cel-mir-60-3p	Down	asd-1	Up
Intestine	cel-mir-60-3p	Down	flr-2	Up
Intestine	cel-mir-60-3p	Down	pan-1	Up
Intestine	cel-mir-60-3p	Down	R02F11.3	Up
Intestine	cel-mir-60-3p	Down	ksr-2	Up
Intestine	cel-mir-60-3p	Down	C03A3.3	Up
Intestine	cel-mir-60-3p	Down	pccb-1	Up
Intestine	cel-mir-60-3p	Down	ced-3	Up
Intestine	cel-mir-60-3p	Down	unc-129	Up
Intestine	cel-mir-60-3p	Down	F44A2.3	Up
Intestine	cel-mir-60-3p	Down	rab-14	Up
Intestine	cel-mir-60-3p	Down	K08F8.7	Up
Intestine	cel-mir-60-3p	Down	Y92H12A.2	Up
Intestine	cel-mir-60-3p	Down	unc-33	Up
Intestine	cel-mir-60-3p	Down	ZK813.4	Up
Intestine	cel-mir-60-3p	Down	lit-1	Up
Intestine	cel-mir-60-3p	Down	cnt-1	Up
Intestine	cel-mir-60-3p	Down	hmbx-1	Up
Intestine	cel-mir-60-3p	Down	aqp-7	Up
Intestine	cel-mir-60-3p	Down	R17.3	Up
Intestine	cel-mir-84-5p	Down	nhr-17	Up
Intestine	cel-mir-84-5p	Down	fos-1	Up
Intestine	cel-mir-84-5p	Down	hmg-5	Up
Intestine	cel-mir-84-5p	Down	T20G5.9	Up
Intestine	cel-mir-84-5p	Down	crh-2	Up
Intestine	cel-mir-84-5p	Down	K10C3.4	Up
Intestine	cel-mir-84-5p	Down	F41B4.3	Up
Intestine	cel-mir-84-5p	Down	ntl-3	Up
Intestine	cel-mir-84-5p	Down	fkh-7	Up
Intestine	cel-mir-84-5p	Down	lin-41	Up
Intestine	cel-mir-84-5p	Down	ztf-7	Up
Intestine	cel-mir-84-5p	Down	C50B6.3	Up
Intestine	cel-mir-84-5p	Down	crn-6	Up
Intestine	cel-mir-84-5p	Down	uba-1	Up
Intestine	cel-mir-84-5p	Down	pitr-1	Up
Intestine	cel-mir-84-5p	Down	wrk-1	Up
Intestine	cel-mir-84-5p	Down	lmp-1	Up
Intestine	cel-mir-84-5p	Down	F32B5.6	Up
Intestine	cel-mir-84-5p	Down	dmd-10	Up
Intestine	cel-mir-84-5p	Down	twk-44	Up
Intestine	cel-mir-84-5p	Down	E02A10.4	Up
Intestine	cel-mir-84-5p	Down	tbc-10	Up
Intestine	cel-mir-84-5p	Down	F18C5.10	Up
Intestine	cel-mir-84-5p	Down	evl-14	Up
Body Wall Muscle	cel-mir-36-3p	Up	lin-29	Down
Body Wall Muscle	cel-mir-36-3p	Up	doxa-1	Down
Body Wall Muscle	cel-mir-36-3p	Up	snb-2	Down
Body Wall Muscle	cel-mir-36-3p	Up	K03B8.6	Down
Body Wall Muscle	cel-mir-36-3p	Up	unc-52	Down
Body Wall Muscle	cel-mir-36-3p	Up	tsn-1	Down
Body Wall Muscle	cel-mir-36-3p	Up	cal-5	Down
Body Wall Muscle	cel-mir-36-3p	Up	C13B4.1	Down
Body Wall Muscle	cel-mir-36-3p	Up	lron-11	Down
Body Wall Muscle	cel-mir-36-3p	Up	letm-1	Down
Body Wall Muscle	cel-mir-36-3p	Up	F13H8.5	Down
Body Wall Muscle	cel-mir-36-3p	Up	mca-2	Down
Body Wall Muscle	cel-mir-36-3p	Up	Y44A6D.3	Down
Body Wall Muscle	cel-mir-36-3p	Up	lin-23	Down
Body Wall Muscle	cel-mir-36-3p	Up	ZK899.1	Down
Body Wall Muscle	cel-mir-36-3p	Up	C30F12.2	Down
Body Wall Muscle	cel-mir-36-3p	Up	dnj-1	Down
Body Wall Muscle	cel-mir-36-3p	Up	ptr-23	Down
Body Wall Muscle	cel-mir-36-3p	Up	F26A3.4	Down
Body Wall Muscle	cel-mir-36-3p	Up	toh-1	Down
Body Wall Muscle	cel-mir-36-3p	Up	pat-12	Down
Body Wall Muscle	cel-mir-37-3p	Up	pat-12	Down
Body Wall Muscle	cel-mir-37-3p	Up	F26A3.4	Down
Body Wall Muscle	cel-mir-37-3p	Up	tsn-1	Down
Body Wall Muscle	cel-mir-37-3p	Up	toh-1	Down
Body Wall Muscle	cel-mir-37-3p	Up	letm-1	Down
Body Wall Muscle	cel-mir-37-3p	Up	ptr-23	Down
Body Wall Muscle	cel-mir-37-3p	Up	lin-29	Down
Body Wall Muscle	cel-mir-37-3p	Up	F09G2.1	Down
Body Wall Muscle	cel-mir-37-3p	Up	lin-23	Down
Body Wall Muscle	cel-mir-37-3p	Up	Y44A6D.3	Down
Body Wall Muscle	cel-mir-37-3p	Up	K03B8.6	Down
Body Wall Muscle	cel-mir-37-3p	Up	unc-52	Down
Body Wall Muscle	cel-mir-37-3p	Up	F29B9.8	Down
Body Wall Muscle	cel-mir-37-3p	Up	dnj-1	Down
Body Wall Muscle	cel-mir-37-3p	Up	C30F12.2	Down
Body Wall Muscle	cel-mir-37-3p	Up	ZK899.1	Down
Body Wall Muscle	cel-mir-37-3p	Up	cal-5	Down
Body Wall Muscle	cel-mir-37-3p	Up	snb-2	Down
Body Wall Muscle	cel-mir-39-3p	Up	bli-4	Down
Body Wall Muscle	cel-mir-39-3p	Up	C39E9.8	Down
Body Wall Muscle	cel-mir-39-3p	Up	K03B8.6	Down
Body Wall Muscle	cel-mir-39-3p	Up	ceh-18	Down
Body Wall Muscle	cel-mir-39-3p	Up	C13B4.1	Down
Body Wall Muscle	cel-mir-39-3p	Up	F29B9.8	Down
Body Wall Muscle	cel-mir-39-3p	Up	tsn-1	Down
Body Wall Muscle	cel-mir-39-3p	Up	pat-12	Down
Body Wall Muscle	cel-mir-39-3p	Up	doxa-1	Down
Body Wall Muscle	cel-mir-39-3p	Up	mca-2	Down
Body Wall Muscle	cel-mir-39-3p	Up	T28D6.4	Down
Body Wall Muscle	cel-mir-39-3p	Up	lin-29	Down
Body Wall Muscle	cel-mir-39-3p	Up	lron-11	Down
Body Wall Muscle	cel-mir-39-3p	Up	toh-1	Down
Body Wall Muscle	cel-mir-39-3p	Up	wrt-3	Down
Body Wall Muscle	cel-mir-39-3p	Up	lin-23	Down
Body Wall Muscle	cel-mir-39-3p	Up	dnj-1	Down
Body Wall Muscle	cel-mir-39-3p	Up	letm-1	Down
Body Wall Muscle	cel-mir-39-3p	Up	snf-1	Down
Body Wall Muscle	cel-mir-39-3p	Up	unc-52	Down
Body Wall Muscle	cel-mir-39-3p	Up	ndk-1	Down
Body Wall Muscle	cel-mir-39-3p	Up	ZK899.1	Down
Body Wall Muscle	cel-mir-39-3p	Up	cal-5	Down
Body Wall Muscle	cel-mir-39-3p	Up	F13H8.5	Down
Body Wall Muscle	cel-mir-53-5p	Up	ptr-18	Down
Body Wall Muscle	cel-mir-53-5p	Up	dpy-20	Down
Body Wall Muscle	cel-mir-53-5p	Up	syg-1	Down
Body Wall Muscle	cel-mir-53-5p	Up	efn-4	Down
Body Wall Muscle	cel-mir-53-5p	Up	acy-1	Down
Body Wall Muscle	cel-mir-53-5p	Up	T04F3.2	Down
Body Wall Muscle	cel-mir-53-5p	Up	pqn-72	Down
Body Wall Muscle	cel-mir-53-5p	Up	clc-2	Down
Body Wall Muscle	cel-mir-53-5p	Up	dapk-1	Down
Body Wall Muscle	cel-mir-53-5p	Up	B0252.1	Down
Body Wall Muscle	cel-mir-53-5p	Up	F46C5.10	Down
Body Wall Muscle	cel-mir-53-5p	Up	F14B6.2	Down
Body Wall Muscle	cel-mir-53-5p	Up	srgp-1	Down
Body Wall Muscle	cel-mir-53-5p	Up	ncx-6	Down
Body Wall Muscle	cel-mir-53-5p	Up	C54G4.4	Down
Body Wall Muscle	cel-mir-53-5p	Up	unc-36	Down
Body Wall Muscle	cel-mir-53-5p	Up	hlh-14	Down
Body Wall Muscle	cel-mir-53-5p	Up	hst-1	Down
Body Wall Muscle	cel-mir-53-5p	Up	mig-1	Down
Body Wall Muscle	cel-mir-53-5p	Up	npr-27	Down
Body Wall Muscle	cel-mir-53-5p	Up	ptr-16	Down
Body Wall Muscle	cel-mir-53-5p	Up	Y37A1A.2	Down
Body Wall Muscle	cel-mir-53-5p	Up	lin-17	Down
Body Wall Muscle	cel-mir-53-5p	Up	K08E4.3	Down
Body Wall Muscle	cel-mir-53-5p	Up	swt-5	Down
Body Wall Muscle	cel-mir-53-5p	Up	Y43D4A.5	Down
Body Wall Muscle	cel-mir-53-5p	Up	cnd-1	Down
Body Wall Muscle	cel-mir-53-5p	Up	inx-18	Down
Body Wall Muscle	cel-mir-53-5p	Up	efn-2	Down
Body Wall Muscle	cel-mir-53-5p	Up	tpst-1	Down
Body Wall Muscle	cel-mir-53-5p	Up	hot-2	Down
Body Wall Muscle	cel-mir-53-5p	Up	R151.4	Down
Body Wall Muscle	cel-mir-53-5p	Up	tbck-1	Down
Body Wall Muscle	cel-mir-53-5p	Up	F13D12.8	Down
Body Wall Muscle	cel-mir-53-5p	Up	ceh-1	Down
Body Wall Muscle	cel-mir-53-5p	Up	gpa-3	Down
Body Wall Muscle	cel-mir-53-5p	Up	F11E6.3	Down
Body Wall Muscle	cel-mir-53-5p	Up	acd-2	Down
Body Wall Muscle	cel-mir-53-5p	Up	lsm-1	Down
Body Wall Muscle	cel-mir-53-5p	Up	phat-3	Down
Body Wall Muscle	cel-mir-53-5p	Up	F32D1.3	Down
Body Wall Muscle	cel-mir-53-5p	Up	ptr-3	Down
Body Wall Muscle	cel-mir-53-5p	Up	kal-1	Down
Body Wall Muscle	cel-mir-53-5p	Up	mtm-6	Down
Body Wall Muscle	cel-mir-53-5p	Up	egl-20	Down
Body Wall Muscle	cel-mir-53-5p	Up	D2023.1	Down
Body Wall Muscle	cel-mir-53-5p	Up	M01B12.4	Down
Body Wall Muscle	cel-mir-53-5p	Up	doxa-1	Down
Body Wall Muscle	cel-mir-228-5p	Down	mboa-2	Up
Body Wall Muscle	cel-mir-228-5p	Down	mml-1	Up
Body Wall Muscle	cel-mir-228-5p	Down	tre-1	Up
Body Wall Muscle	cel-mir-228-5p	Down	pho-12	Up
Body Wall Muscle	cel-mir-228-5p	Down	gcs-1	Up
Body Wall Muscle	cel-mir-228-5p	Down	eea-1	Up
Body Wall Muscle	cel-mir-228-5p	Down	Y52B11A.8	Up
Body Wall Muscle	cel-mir-228-5p	Down	ZK899.1	Up
Body Wall Muscle	cel-mir-228-5p	Down	nac-1	Up
Body Wall Muscle	cel-mir-228-5p	Down	daf-12	Up
Body Wall Muscle	cel-mir-228-5p	Down	tim-1	Up
Body Wall Muscle	cel-mir-228-5p	Down	sul-3	Up
Body Wall Muscle	cel-mir-228-5p	Down	acn-1	Up
Body Wall Muscle	cel-mir-228-5p	Down	mmcm-1	Up
Body Wall Muscle	cel-mir-228-5p	Down	alh-9	Up
Body Wall Muscle	cel-mir-228-5p	Down	arf-6	Up
Body Wall Muscle	cel-mir-228-5p	Down	pcca-1	Up
Body Wall Muscle	cel-mir-228-5p	Down	Y76A2B.5	Up
Body Wall Muscle	cel-mir-228-5p	Down	dab-1	Up
Body Wall Muscle	cel-mir-228-5p	Down	F41E6.5	Up
Body Wall Muscle	cel-mir-228-5p	Down	jamp-1	Up
Body Wall Muscle	cel-mir-228-5p	Down	F27D4.7	Up
Body Wall Muscle	cel-mir-228-5p	Down	cye-1	Up
Body Wall Muscle	cel-mir-228-5p	Down	fln-1	Up
Body Wall Muscle	cel-mir-228-5p	Down	mam-2	Up
Body Wall Muscle	cel-mir-228-5p	Down	frm-7	Up
Body Wall Muscle	cel-mir-228-5p	Down	W01C8.5	Up
Body Wall Muscle	cel-mir-228-5p	Down	hbl-1	Up
Body Wall Muscle	cel-mir-228-5p	Down	T10H10.2	Up
Body Wall Muscle	cel-mir-228-5p	Down	T19A5.3	Up
Body Wall Muscle	cel-mir-228-5p	Down	C08G9.2	Up
Body Wall Muscle	cel-mir-228-5p	Down	acl-9	Up
Body Wall Muscle	cel-mir-228-5p	Down	T22B7.7	Up
Body Wall Muscle	cel-mir-228-5p	Down	alh-8	Up
Body Wall Muscle	cel-mir-228-5p	Down	fil-1	Up
Body Wall Muscle	cel-mir-228-5p	Down	bca-2	Up
Body Wall Muscle	cel-mir-228-5p	Down	T04F8.2	Up
Body Wall Muscle	cel-mir-228-5p	Down	mlt-7	Up
Body Wall Muscle	cel-mir-228-5p	Down	fat-2	Up
Body Wall Muscle	cel-mir-228-5p	Down	Y62E10A.13	Up
Body Wall Muscle	cel-mir-228-5p	Down	mmab-1	Up
Body Wall Muscle	cel-mir-228-5p	Down	ksr-2	Up
Body Wall Muscle	cel-mir-228-5p	Down	faah-2	Up
Body Wall Muscle	cel-mir-228-5p	Down	ttx-3	Up
Body Wall Muscle	cel-mir-228-5p	Down	E01A2.1	Up
Body Wall Muscle	cel-mir-228-5p	Down	elt-3	Up
Body Wall Muscle	cel-mir-228-5p	Down	F29B9.8	Up
Body Wall Muscle	cel-mir-228-5p	Down	mce-1	Up
Body Wall Muscle	cel-mir-228-5p	Down	H18N23.2	Up
Body Wall Muscle	cel-mir-228-5p	Down	gly-6	Up
Body Wall Muscle	cel-mir-237-5p	Down	gei-1	Up
Body Wall Muscle	cel-mir-237-5p	Down	F26E4.7	Up
Body Wall Muscle	cel-mir-237-5p	Down	crh-2	Up
Body Wall Muscle	cel-mir-237-5p	Down	let-502	Up
Body Wall Muscle	cel-mir-237-5p	Down	Y77E11A.14	Up
Body Wall Muscle	cel-mir-237-5p	Down	nud-2	Up
Body Wall Muscle	cel-mir-237-5p	Down	F53A10.2	Up
Body Wall Muscle	cel-mir-246-3p	Down	catp-7	Up
Body Wall Muscle	cel-mir-246-3p	Down	jamp-1	Up
Body Wall Muscle	cel-mir-246-3p	Down	clh-3	Up
Body Wall Muscle	cel-mir-246-3p	Down	rskn-2	Up
Body Wall Muscle	cel-mir-246-3p	Down	Y32F6A.4	Up
Body Wall Muscle	cel-mir-246-3p	Down	pbs-5	Up
Body Wall Muscle	cel-mir-246-3p	Down	mboa-2	Up
Body Wall Muscle	cel-mir-246-3p	Down	mop-25.2	Up
Body Wall Muscle	cel-mir-246-3p	Down	ZK1290.14	Up
Body Wall Muscle	cel-mir-246-3p	Down	pmp-1	Up
Body Wall Muscle	cel-mir-246-3p	Down	fil-1	Up
Body Wall Muscle	cel-mir-246-3p	Down	dnj-24	Up
Body Wall Muscle	cel-mir-246-3p	Down	tth-1	Up
Body Wall Muscle	cel-mir-246-3p	Down	gck-1	Up
Body Wall Muscle	cel-mir-246-3p	Down	fib-1	Up
Body Wall Muscle	cel-mir-246-3p	Down	F54B11.5	Up
Body Wall Muscle	cel-mir-246-3p	Down	T09A12.5	Up
Body Wall Muscle	cel-mir-246-3p	Down	C05D2.10	Up
Body Wall Muscle	cel-mir-246-3p	Down	hint-3	Up
Body Wall Muscle	cel-mir-246-3p	Down	F15A8.6	Up
Body Wall Muscle	cel-mir-246-3p	Down	vha-1	Up
Body Wall Muscle	cel-mir-246-3p	Down	esyt-2	Up
Body Wall Muscle	cel-mir-246-3p	Down	F02E9.7	Up
Body Wall Muscle	cel-mir-246-3p	Down	let-92	Up
Body Wall Muscle	cel-mir-246-3p	Down	valv-1	Up
Body Wall Muscle	cel-mir-246-3p	Down	F26A3.4	Up
Body Wall Muscle	cel-mir-246-3p	Down	rsp-2	Up
Body Wall Muscle	cel-mir-246-3p	Down	ets-4	Up
Body Wall Muscle	cel-mir-246-3p	Down	M01H9.3	Up
Body Wall Muscle	cel-mir-246-3p	Down	T05C1.1	Up
Body Wall Muscle	cel-mir-44-3p	Down	magu-2	Up
Body Wall Muscle	cel-mir-44-3p	Down	nhx-8	Up
Body Wall Muscle	cel-mir-44-3p	Down	mans-3	Up
Body Wall Muscle	cel-mir-44-3p	Down	cnb-1	Up
Body Wall Muscle	cel-mir-44-3p	Down	dod-6	Up
Body Wall Muscle	cel-mir-44-3p	Down	nep-26	Up
Body Wall Muscle	cel-mir-44-3p	Down	perm-3	Up
Body Wall Muscle	cel-mir-44-3p	Down	pos-1	Up
Body Wall Muscle	cel-mir-44-3p	Down	T04F8.6	Up
Body Wall Muscle	cel-mir-44-3p	Down	blos-2	Up
Body Wall Muscle	cel-mir-44-3p	Down	tag-131	Up
Body Wall Muscle	cel-mir-44-3p	Down	imp-2	Up
Body Wall Muscle	cel-mir-44-3p	Down	ZK131.11	Up
Body Wall Muscle	cel-mir-44-3p	Down	cyk-3	Up
Body Wall Muscle	cel-mir-44-3p	Down	dpy-21	Up
Body Wall Muscle	cel-mir-44-3p	Down	larp-5	Up
Body Wall Muscle	cel-mir-44-3p	Down	kin-2	Up
Body Wall Muscle	cel-mir-44-3p	Down	tag-321	Up
Body Wall Muscle	cel-mir-44-3p	Down	unc-16	Up
Body Wall Muscle	cel-mir-44-3p	Down	W05H7.1	Up
Body Wall Muscle	cel-mir-44-3p	Down	miz-1	Up
Body Wall Muscle	cel-mir-44-3p	Down	cdgs-1	Up
Body Wall Muscle	cel-mir-44-3p	Down	bmy-1	Up
Body Wall Muscle	cel-mir-44-3p	Down	nhr-17	Up
Body Wall Muscle	cel-mir-44-3p	Down	gly-9	Up
Body Wall Muscle	cel-mir-44-3p	Down	gpb-1	Up
Body Wall Muscle	cel-mir-44-3p	Down	R07G3.8	Up
Body Wall Muscle	cel-mir-44-3p	Down	goa-1	Up
Body Wall Muscle	cel-mir-44-3p	Down	F39H2.3	Up
Body Wall Muscle	cel-mir-44-3p	Down	mdt-15	Up
Body Wall Muscle	cel-mir-44-3p	Down	H09F14.1	Up
Body Wall Muscle	cel-mir-44-3p	Down	madf-5	Up
Body Wall Muscle	cel-mir-44-3p	Down	men-1	Up
Body Wall Muscle	cel-mir-44-3p	Down	lin-14	Up
Body Wall Muscle	cel-mir-44-3p	Down	wip-1	Up
Body Wall Muscle	cel-mir-44-3p	Down	unc-14	Up
Body Wall Muscle	cel-mir-44-3p	Down	K10B3.5	Up
Body Wall Muscle	cel-mir-44-3p	Down	unc-108	Up
Body Wall Muscle	cel-mir-44-3p	Down	F10C2.5	Up
Body Wall Muscle	cel-mir-44-3p	Down	syd-9	Up
Body Wall Muscle	cel-mir-44-3p	Down	hum-5	Up
Body Wall Muscle	cel-mir-44-3p	Down	F09F7.5	Up
Body Wall Muscle	cel-mir-44-3p	Down	nhr-48	Up
Body Wall Muscle	cel-mir-44-3p	Down	kcc-1	Up
Body Wall Muscle	cel-mir-44-3p	Down	paa-1	Up
Body Wall Muscle	cel-mir-44-3p	Down	cwn-1	Up
Body Wall Muscle	cel-mir-44-3p	Down	dmd-6	Up
Body Wall Muscle	cel-mir-44-3p	Down	vav-1	Up
Body Wall Muscle	cel-mir-44-3p	Down	acy-1	Up
Body Wall Muscle	cel-mir-44-3p	Down	Y54F10AR.1	Up
Body Wall Muscle	cel-mir-44-3p	Down	gly-13	Up
Body Wall Muscle	cel-mir-44-3p	Down	dnj-7	Up
Body Wall Muscle	cel-mir-44-3p	Down	H10D18.5	Up
Body Wall Muscle	cel-mir-44-3p	Down	snt-1	Up
Body Wall Muscle	cel-mir-44-3p	Down	Y48G9A.9	Up
Body Wall Muscle	cel-mir-44-3p	Down	snpn-1	Up
Body Wall Muscle	cel-mir-44-3p	Down	F16F9.4	Up
Body Wall Muscle	cel-mir-44-3p	Down	C03A3.2	Up
Body Wall Muscle	cel-mir-44-3p	Down	C14B9.8	Up
Body Wall Muscle	cel-mir-44-3p	Down	C15H9.5	Up
Body Wall Muscle	cel-mir-44-3p	Down	F53B1.8	Up
Body Wall Muscle	cel-mir-44-3p	Down	egl-13	Up
Body Wall Muscle	cel-mir-44-3p	Down	crp-1	Up
Body Wall Muscle	cel-mir-44-3p	Down	unc-80	Up
Body Wall Muscle	cel-mir-44-3p	Down	C45G3.3	Up
Body Wall Muscle	cel-mir-44-3p	Down	acs-22	Up
Body Wall Muscle	cel-mir-44-3p	Down	dma-1	Up
Body Wall Muscle	cel-mir-44-3p	Down	C38H2.2	Up
Body Wall Muscle	cel-mir-44-3p	Down	bath-40	Up
Body Wall Muscle	cel-mir-44-3p	Down	T24B8.4	Up
Body Wall Muscle	cel-mir-44-3p	Down	F13E9.1	Up
Body Wall Muscle	cel-mir-44-3p	Down	dnj-24	Up
Body Wall Muscle	cel-mir-44-3p	Down	ced-5	Up
Body Wall Muscle	cel-mir-44-3p	Down	sup-12	Up
Body Wall Muscle	cel-mir-44-3p	Down	gei-1	Up
Body Wall Muscle	cel-mir-44-3p	Down	eat-16	Up
Body Wall Muscle	cel-mir-44-3p	Down	arf-3	Up
Body Wall Muscle	cel-mir-44-3p	Down	skat-1	Up
Body Wall Muscle	cel-mir-44-3p	Down	rab-39	Up
Body Wall Muscle	cel-mir-44-3p	Down	hum-2	Up
Body Wall Muscle	cel-mir-44-3p	Down	vhp-1	Up
Body Wall Muscle	cel-mir-44-3p	Down	ttx-7	Up
Body Wall Muscle	cel-mir-44-3p	Down	mab-31	Up
Body Wall Muscle	cel-mir-44-3p	Down	F21D12.3	Up
Body Wall Muscle	cel-mir-45-3p	Down	egl-13	Up
Body Wall Muscle	cel-mir-45-3p	Down	cwn-1	Up
Body Wall Muscle	cel-mir-45-3p	Down	sup-12	Up
Body Wall Muscle	cel-mir-45-3p	Down	Y54F10AR.1	Up
Body Wall Muscle	cel-mir-45-3p	Down	unc-80	Up
Body Wall Muscle	cel-mir-45-3p	Down	C03A3.2	Up
Body Wall Muscle	cel-mir-45-3p	Down	unc-14	Up
Body Wall Muscle	cel-mir-45-3p	Down	nhr-48	Up
Body Wall Muscle	cel-mir-45-3p	Down	dod-6	Up
Body Wall Muscle	cel-mir-45-3p	Down	nhx-8	Up
Body Wall Muscle	cel-mir-45-3p	Down	kin-2	Up
Body Wall Muscle	cel-mir-45-3p	Down	unc-16	Up
Body Wall Muscle	cel-mir-45-3p	Down	T04F8.6	Up
Body Wall Muscle	cel-mir-45-3p	Down	T24B8.4	Up
Body Wall Muscle	cel-mir-45-3p	Down	F21D12.3	Up
Body Wall Muscle	cel-mir-45-3p	Down	dnj-7	Up
Body Wall Muscle	cel-mir-45-3p	Down	snpn-1	Up
Body Wall Muscle	cel-mir-45-3p	Down	snt-1	Up
Body Wall Muscle	cel-mir-45-3p	Down	F16F9.4	Up
Body Wall Muscle	cel-mir-45-3p	Down	pos-1	Up
Body Wall Muscle	cel-mir-45-3p	Down	eat-16	Up
Body Wall Muscle	cel-mir-45-3p	Down	cnb-1	Up
Body Wall Muscle	cel-mir-45-3p	Down	imp-2	Up
Body Wall Muscle	cel-mir-45-3p	Down	hum-2	Up
Body Wall Muscle	cel-mir-45-3p	Down	gei-1	Up
Body Wall Muscle	cel-mir-45-3p	Down	mdt-15	Up
Body Wall Muscle	cel-mir-45-3p	Down	lin-14	Up
Body Wall Muscle	cel-mir-45-3p	Down	madf-5	Up
Body Wall Muscle	cel-mir-45-3p	Down	perm-3	Up
Body Wall Muscle	cel-mir-45-3p	Down	F09F7.5	Up
Body Wall Muscle	cel-mir-45-3p	Down	blos-2	Up
Body Wall Muscle	cel-mir-45-3p	Down	hum-5	Up
Body Wall Muscle	cel-mir-45-3p	Down	nhr-17	Up
Body Wall Muscle	cel-mir-45-3p	Down	goa-1	Up
Body Wall Muscle	cel-mir-45-3p	Down	syd-9	Up
Body Wall Muscle	cel-mir-45-3p	Down	W05H7.1	Up
Body Wall Muscle	cel-mir-45-3p	Down	H09F14.1	Up
Body Wall Muscle	cel-mir-45-3p	Down	unc-108	Up
Body Wall Muscle	cel-mir-45-3p	Down	cdgs-1	Up
Body Wall Muscle	cel-mir-45-3p	Down	ttx-7	Up
Body Wall Muscle	cel-mir-45-3p	Down	crp-1	Up
Body Wall Muscle	cel-mir-45-3p	Down	C45G3.3	Up
Body Wall Muscle	cel-mir-45-3p	Down	C38H2.2	Up
Body Wall Muscle	cel-mir-45-3p	Down	paa-1	Up
Body Wall Muscle	cel-mir-45-3p	Down	kcc-1	Up
Body Wall Muscle	cel-mir-45-3p	Down	Y48G9A.9	Up
Body Wall Muscle	cel-mir-45-3p	Down	dpy-21	Up
Body Wall Muscle	cel-mir-45-3p	Down	H10D18.5	Up
Body Wall Muscle	cel-mir-45-3p	Down	dma-1	Up
Body Wall Muscle	cel-mir-45-3p	Down	acy-1	Up
Body Wall Muscle	cel-mir-45-3p	Down	F13E9.1	Up
Body Wall Muscle	cel-mir-45-3p	Down	vav-1	Up
Body Wall Muscle	cel-mir-45-3p	Down	gly-13	Up
Body Wall Muscle	cel-mir-45-3p	Down	K10B3.5	Up
Body Wall Muscle	cel-mir-45-3p	Down	magu-2	Up
Body Wall Muscle	cel-mir-45-3p	Down	gly-9	Up
Body Wall Muscle	cel-mir-45-3p	Down	R07G3.8	Up
Body Wall Muscle	cel-mir-45-3p	Down	vhp-1	Up
Body Wall Muscle	cel-mir-45-3p	Down	mab-31	Up
Body Wall Muscle	cel-mir-45-3p	Down	dmd-6	Up
Body Wall Muscle	cel-mir-45-3p	Down	larp-5	Up
Body Wall Muscle	cel-mir-45-3p	Down	wip-1	Up
Body Wall Muscle	cel-mir-45-3p	Down	ZK131.11	Up
Body Wall Muscle	cel-mir-45-3p	Down	men-1	Up
Body Wall Muscle	cel-mir-45-3p	Down	nep-26	Up
Body Wall Muscle	cel-mir-45-3p	Down	cyk-3	Up
Body Wall Muscle	cel-mir-45-3p	Down	mans-3	Up
Body Wall Muscle	cel-mir-45-3p	Down	ced-5	Up
Body Wall Muscle	cel-mir-45-3p	Down	acs-22	Up
Body Wall Muscle	cel-mir-45-3p	Down	tag-131	Up
Body Wall Muscle	cel-mir-45-3p	Down	miz-1	Up
Body Wall Muscle	cel-mir-45-3p	Down	rab-39	Up
Body Wall Muscle	cel-mir-45-3p	Down	F39H2.3	Up
Body Wall Muscle	cel-mir-45-3p	Down	C14B9.8	Up
Body Wall Muscle	cel-mir-45-3p	Down	F53B1.8	Up
Body Wall Muscle	cel-mir-45-3p	Down	arf-3	Up
Body Wall Muscle	cel-mir-45-3p	Down	C15H9.5	Up
Body Wall Muscle	cel-mir-45-3p	Down	bmy-1	Up
Body Wall Muscle	cel-mir-45-3p	Down	tag-321	Up
Body Wall Muscle	cel-mir-45-3p	Down	skat-1	Up
Body Wall Muscle	cel-mir-45-3p	Down	dnj-24	Up
Body Wall Muscle	cel-mir-45-3p	Down	gpb-1	Up
Body Wall Muscle	cel-mir-45-3p	Down	bath-40	Up
Body Wall Muscle	cel-mir-45-3p	Down	F10C2.5	Up
Body Wall Muscle	cel-mir-47-3p	Down	ldb-1	Up
Body Wall Muscle	cel-mir-47-3p	Down	let-363	Up
Body Wall Muscle	cel-mir-47-3p	Down	mbl-1	Up
Body Wall Muscle	cel-mir-47-3p	Down	Y72A10A.1	Up
Body Wall Muscle	cel-mir-47-3p	Down	C38H2.2	Up
Body Wall Muscle	cel-mir-47-3p	Down	Y53C12A.3	Up
Body Wall Muscle	cel-mir-47-3p	Down	unc-6	Up
Body Wall Muscle	cel-mir-47-3p	Down	F41G3.6	Up
Body Wall Muscle	cel-mir-47-3p	Down	hmg-5	Up
Body Wall Muscle	cel-mir-47-3p	Down	inx-7	Up
Body Wall Muscle	cel-mir-47-3p	Down	gly-4	Up
Body Wall Muscle	cel-mir-47-3p	Down	grk-1	Up
Body Wall Muscle	cel-mir-47-3p	Down	unc-2	Up
Body Wall Muscle	cel-mir-47-3p	Down	hlb-1	Up
Body Wall Muscle	cel-mir-47-3p	Down	unc-120	Up
Body Wall Muscle	cel-mir-47-3p	Down	siah-1	Up
Body Wall Muscle	cel-mir-47-3p	Down	B0001.4	Up
Body Wall Muscle	cel-mir-47-3p	Down	tlk-1	Up
Body Wall Muscle	cel-mir-47-3p	Down	nas-6	Up
Body Wall Muscle	cel-mir-47-3p	Down	ekl-6	Up
Body Wall Muscle	cel-mir-47-3p	Down	F16F9.1	Up
Body Wall Muscle	cel-mir-47-3p	Down	lmd-3	Up
Body Wall Muscle	cel-mir-47-3p	Down	irx-1	Up
Body Wall Muscle	cel-mir-47-3p	Down	ulp-4	Up
Body Wall Muscle	cel-mir-47-3p	Down	F21F3.6	Up
Body Wall Muscle	cel-mir-47-3p	Down	npr-24	Up
Body Wall Muscle	cel-mir-47-3p	Down	pptr-2	Up
Body Wall Muscle	cel-mir-47-3p	Down	T28B11.1	Up
Body Wall Muscle	cel-mir-47-3p	Down	avr-14	Up
Body Wall Muscle	cel-mir-47-3p	Down	dmd-10	Up
Body Wall Muscle	cel-mir-47-3p	Down	F42H10.3	Up
Body Wall Muscle	cel-mir-47-3p	Down	lst-6	Up
Body Wall Muscle	cel-mir-47-3p	Down	T22B11.4	Up
Body Wall Muscle	cel-mir-47-3p	Down	ksr-1	Up
Body Wall Muscle	cel-mir-47-3p	Down	sul-2	Up
Body Wall Muscle	cel-mir-47-3p	Down	nud-2	Up
Body Wall Muscle	cel-mir-47-3p	Down	tbc-12	Up
Body Wall Muscle	cel-mir-47-3p	Down	kcc-2	Up
Body Wall Muscle	cel-mir-47-3p	Down	Y102A11A.9	Up
Body Wall Muscle	cel-mir-47-3p	Down	catp-6	Up
Body Wall Muscle	cel-mir-61-3p	Down	Y48G9A.9	Up
Body Wall Muscle	cel-mir-61-3p	Down	skat-1	Up
Body Wall Muscle	cel-mir-61-3p	Down	C02D5.2	Up
Body Wall Muscle	cel-mir-61-3p	Down	pos-1	Up
Body Wall Muscle	cel-mir-61-3p	Down	C16C10.1	Up
Body Wall Muscle	cel-mir-61-3p	Down	rars-2	Up
Body Wall Muscle	cel-mir-61-3p	Down	F53B1.8	Up
Body Wall Muscle	cel-mir-61-3p	Down	vav-1	Up
Body Wall Muscle	cel-mir-61-3p	Down	vhp-1	Up
Body Wall Muscle	cel-mir-61-3p	Down	W05H7.1	Up
Body Wall Muscle	cel-mir-61-3p	Down	wip-1	Up
Body Wall Muscle	cel-mir-61-3p	Down	tag-321	Up
Body Wall Muscle	cel-mir-61-3p	Down	ketn-1	Up
Body Wall Muscle	cel-mir-61-3p	Down	unc-130	Up
Body Wall Muscle	cel-mir-61-3p	Down	men-1	Up
Body Wall Muscle	cel-mir-61-3p	Down	F49E2.1	Up
Body Wall Muscle	cel-mir-61-3p	Down	T04F8.6	Up
Body Wall Muscle	cel-mir-61-3p	Down	gei-1	Up
Body Wall Muscle	cel-mir-61-3p	Down	gly-13	Up
Body Wall Muscle	cel-mir-61-3p	Down	F48E8.4	Up
Body Wall Muscle	cel-mir-61-3p	Down	nhr-48	Up
Body Wall Muscle	cel-mir-61-3p	Down	rab-39	Up
Body Wall Muscle	cel-mir-61-3p	Down	C38H2.2	Up
Body Wall Muscle	cel-mir-61-3p	Down	fli-1	Up
Body Wall Muscle	cel-mir-61-3p	Down	C14B9.8	Up
Body Wall Muscle	cel-mir-61-3p	Down	cyk-1	Up
Body Wall Muscle	cel-mir-61-3p	Down	pqn-73	Up
Body Wall Muscle	cel-mir-61-3p	Down	sup-12	Up
Body Wall Muscle	cel-mir-61-3p	Down	mans-3	Up
Body Wall Muscle	cel-mir-61-3p	Down	F10C2.5	Up
Body Wall Muscle	cel-mir-61-3p	Down	dod-6	Up
Body Wall Muscle	cel-mir-61-3p	Down	lin-41	Up
Body Wall Muscle	cel-mir-61-3p	Down	nstp-4	Up
Body Wall Muscle	cel-mir-61-3p	Down	trpp-9	Up
Body Wall Muscle	cel-mir-61-3p	Down	kcc-1	Up
Body Wall Muscle	cel-mir-61-3p	Down	K10B3.5	Up
Body Wall Muscle	cel-mir-61-3p	Down	peb-1	Up
Body Wall Muscle	cel-mir-61-3p	Down	hum-2	Up
Body Wall Muscle	cel-mir-61-3p	Down	clr-1	Up
Body Wall Muscle	cel-mir-61-3p	Down	kvs-5	Up
Body Wall Muscle	cel-mir-61-3p	Down	bath-40	Up
Body Wall Muscle	cel-mir-61-3p	Down	T24B8.4	Up
Body Wall Muscle	cel-mir-61-3p	Down	imp-2	Up
Body Wall Muscle	cel-mir-61-3p	Down	tag-131	Up
Body Wall Muscle	cel-mir-61-3p	Down	sep-1	Up
Body Wall Muscle	cel-mir-61-5p	Down	dod-6	Up
Body Wall Muscle	cel-mir-61-5p	Down	trpp-9	Up
Body Wall Muscle	cel-mir-61-5p	Down	nstp-4	Up
[truncated: 1,408 more rows]
