# Supplementary material for: Tissue-specific profiling of age-dependent miRNAomic changes in Caenorhabditis elegans
Source: Nat Commun. 2024 Feb 1;15:955. doi: 10.1038/s41467-024-45249-4 (PMC10834975; doi:10.1038/s41467-024-45249-4)
Supplement: Supplementary file 9 — Supplementary Data 6 [file 41467_2024_45249_MOESM9_ESM.xlsx]

## Sheet: Intro
Supplementary Data 6. WormCat analysis of Age-DEMIR targets in analysed tissues.
The targets of Age-DEMIRs or PITT-Age-DEMIRs were subjected to gene set enrichment analysis (GSEA) by WormCat. The three categories of enriched biological processes were listed in the following sheets. Category 1 to 3 are three levels of biological processes from general to detailed.
P values were calculated by WormCat using one-sided Fisher's exact test.

## Sheet: Age-DEMIR Category 1
Tissue	Regulated by Up- or Down-regulated Age-DEMIRs	Category 1	# Age-DEMIR targets in this Category	# Genes in this Category	P Value
Neuron	Up	Signaling	44	1188	1.53379e-13
Neuron	Up	Cytoskeleton	16	371	7.33815e-07
Neuron	Up	Trafficking	10	205	2.95041e-05
Neuron	Up	Neuronal function	12	308	4.18104e-05
Neuron	Up	Development	11	295	0.000122979
Neuron	Up	Transcription factor	16	581	0.000140078
Neuron	Up	Muscle function	5	62	0.000340145
Neuron	Up	Proteolysis general	12	394	0.000373326
Neuron	Up	Metabolism	24	1601	0.0140867
Neuron	Up	Transmembrane transport	15	901	0.0200551
Neuron	Up	Extracellular material	9	495	0.0388021
Neuron	Down	Signaling	126	1188	9.33851e-28
Neuron	Down	Trafficking	35	205	2.40026e-14
Neuron	Down	Metabolism	111	1601	6.92161e-13
Neuron	Down	Transmembrane transport	73	901	6.49094e-12
Neuron	Down	Lysosome	19	91	8.96211e-10
Neuron	Down	Transcription factor	50	581	1.57535e-09
Neuron	Down	Development	31	295	2.94564e-08
Neuron	Down	Cytoskeleton	31	371	2.72993e-06
Neuron	Down	Neuronal function	25	308	3.57442e-05
Neuron	Down	Protein modification	23	271	3.79273e-05
Neuron	Down	Muscle function	10	62	5.86244e-05
Neuron	Down	mRNA functions	29	407	8.12925e-05
Neuron	Down	Proteolysis general	25	394	0.00112435
Neuron	Down	Transcription: chromatin	13	222	0.0264549
Neuron	Down	Chaperone	7	92	0.0297551
Neuron	Down	Globin	4	36	0.0313128
Neuron	Down	Extracellular material	23	495	0.0432674
Neuron	Down	Transcription: dosage compensation	2	10	0.0485224
Intestine	Up	Signaling	54	1188	5.67893e-14
Intestine	Up	Cytoskeleton	21	371	5.22465e-08
Intestine	Up	Transcription factor	25	581	4.53954e-07
Intestine	Up	Muscle function	7	62	2.62264e-05
Intestine	Up	Neuronal function	14	308	7.43598e-05
Intestine	Up	Transmembrane transport	26	901	0.00019234
Intestine	Up	Extracellular material	17	495	0.000349232
Intestine	Up	Globin	4	36	0.00154324
Intestine	Up	Metabolism	34	1601	0.00404101
Intestine	Up	Proteolysis general	10	394	0.0325916
Intestine	Up	Development	8	295	0.0381395
Intestine	Down	Signaling	44	1188	8.83442e-14
Intestine	Down	Transcription factor	19	581	2.98305e-06
Intestine	Down	Transmembrane transport	23	901	1.54969e-05
Intestine	Down	Neuronal function	11	308	0.000151547
Intestine	Down	Development	10	295	0.000436279
Intestine	Down	Trafficking	8	205	0.00065658
Intestine	Down	Cytoskeleton	10	371	0.00227995
Intestine	Down	Muscle function	3	62	0.0193197
Intestine	Down	Protein modification	6	271	0.0360138
Body Wall Muscle	Up	Trafficking	24	205	5.59068e-16
Body Wall Muscle	Up	Signaling	44	1188	1.57342e-10
Body Wall Muscle	Up	Metabolism	43	1601	1.18137e-06
Body Wall Muscle	Up	Lysosome	8	91	1.76386e-05
Body Wall Muscle	Up	Extracellular material	16	495	0.000306273
Body Wall Muscle	Up	Transmembrane transport	23	901	0.000504805
Body Wall Muscle	Up	Cytoskeleton	13	371	0.000517292
Body Wall Muscle	Up	Transcription factor	15	581	0.00374888
Body Wall Muscle	Up	Development	9	295	0.00808967
Body Wall Muscle	Up	Protein modification	8	271	0.0143726
Body Wall Muscle	Up	Stress response	17	833	0.0181759
Body Wall Muscle	Down	Signaling	42	1188	1.04389e-13
Body Wall Muscle	Down	Metabolism	37	1601	1.1527e-07
Body Wall Muscle	Down	Trafficking	10	205	1.28289e-05
Body Wall Muscle	Down	Development	11	295	5.20067e-05
Body Wall Muscle	Down	Transmembrane transport	20	901	0.000107315
Body Wall Muscle	Down	Muscle function	5	62	0.000215678
Body Wall Muscle	Down	Transcription factor	14	581	0.000472873
Body Wall Muscle	Down	Cytoskeleton	10	371	0.00126757
Body Wall Muscle	Down	Protein modification	7	271	0.00788917
Body Wall Muscle	Down	Lysosome	3	91	0.0402944
Body Wall Muscle	Down	Neuronal function	6	308	0.042888
Hypodermis	Up	Signaling	87	1188	1.3586e-25
Hypodermis	Up	Trafficking	22	205	9.27907e-11
Hypodermis	Up	Development	23	295	1.04143e-08
Hypodermis	Up	Neuronal function	21	308	3.46504e-07
Hypodermis	Up	Transcription factor	27	581	9.39443e-06
Hypodermis	Up	Transmembrane transport	34	901	4.72835e-05
Hypodermis	Up	Cytoskeleton	18	371	0.000152581
Hypodermis	Up	Muscle function	7	62	0.000167762
Hypodermis	Up	Metabolism	47	1601	0.000629816
Hypodermis	Up	Proteolysis general	14	394	0.0106513
Hypodermis	Up	Extracellular material	16	495	0.0148911
Hypodermis	Up	Protein modification	9	271	0.0495803
Hypodermis	Down	Signaling	91	1188	3.75258e-23
Hypodermis	Down	Development	24	295	5.6187e-08
Hypodermis	Down	Transcription factor	35	581	8.85454e-08
Hypodermis	Down	Neuronal function	22	308	1.45425e-06
Hypodermis	Down	Cytoskeleton	23	371	7.71513e-06
Hypodermis	Down	Transmembrane transport	40	901	1.51181e-05
Hypodermis	Down	mRNA functions	23	407	3.0321e-05
Hypodermis	Down	Muscle function	8	62	8.12097e-05
Hypodermis	Down	Proteolysis general	21	394	0.00013875
Hypodermis	Down	Protein modification	15	271	0.000793212
Hypodermis	Down	Globin	5	36	0.00131685
Hypodermis	Down	Extracellular material	20	495	0.00452565
Hypodermis	Down	Chaperone	6	92	0.0141312
Hypodermis	Down	Transcription: general machinery	8	154	0.0169222
Hypodermis	Down	Transcription: chromatin	10	222	0.0195297
Coelomocyte	Up	Signaling	36	1188	2.02644e-09
Coelomocyte	Up	Muscle function	6	62	3.1577e-05
Coelomocyte	Up	Cytoskeleton	13	371	5.08249e-05
Coelomocyte	Up	Development	11	295	0.000108982
Coelomocyte	Up	Extracellular material	14	495	0.000233622
Coelomocyte	Up	Transmembrane transport	17	901	0.00409188
Coelomocyte	Up	Globin	3	36	0.004828
Coelomocyte	Up	Transcription factor	12	581	0.00727801
Coelomocyte	Up	Metabolism	24	1601	0.0121565
Coelomocyte	Up	Stress response	14	833	0.0201577
Coelomocyte	Up	Neuronal function	7	308	0.0223328
Coelomocyte	Down	Signaling	41	1188	6.85e-14
Coelomocyte	Down	Trafficking	12	205	1.63e-07
Coelomocyte	Down	Development	10	295	0.000144717
Coelomocyte	Down	Muscle function	5	62	0.000163558
Coelomocyte	Down	Cytoskeleton	11	371	0.000213856
Coelomocyte	Down	Transmembrane transport	16	901	0.00235556
Coelomocyte	Down	Neuronal function	8	308	0.0032026
Coelomocyte	Down	Nucleic acid	5	231	0.0346809
Coelomocyte	Down	Transcription factor	9	581	0.0383945

## Sheet: Age-DEMIR Category 2
Tissue	Regulated by Up- or Down-regulated Age-DEMIRs	Category 2	# Age-DEMIR targets in this Category	# Genes in this Category	P Value
Neuron	Up	Signaling: small GTPase	12	183	2.72006e-07
Neuron	Up	Cytoskeleton: cadherin	3	11	0.00023617
Neuron	Up	Muscle function	5	62	0.000340145
Neuron	Up	Transcription factor: homeodomain	6	97	0.000341307
Neuron	Up	Development: apoptosis	5	64	0.000390002
Neuron	Up	Neuronal function: synaptic function	9	244	0.000522927
Neuron	Up	Cytoskeleton: unassigned	5	77	0.000860103
Neuron	Up	Transmembrane transport: calcium channel	3	20	0.00108206
Neuron	Up	Cytoskeleton: integrin	2	4	0.00114906
Neuron	Up	Trafficking: vesicle targeting/fusion	4	67	0.00376391
Neuron	Up	Extracellular material: cuticlin	3	35	0.00466593
Neuron	Up	Signaling: heteromeric G protein	6	170	0.0052074
Neuron	Up	Development: somatic	5	122	0.00576142
Neuron	Up	Neuronal function: unassigned	3	42	0.00749413
Neuron	Up	Trafficking: ER/Golgi	4	87	0.00899912
Neuron	Up	Signaling: hedgehog-like	4	89	0.00969471
Neuron	Up	Signaling: phosphatase	6	196	0.00991211
Neuron	Up	mRNA functions: binding	4	103	0.0155446
Neuron	Up	Proteolysis proteasome: E1	1	1	0.0176045
Neuron	Up	Metabolism: nucleotide	4	111	0.0197011
Neuron	Up	Transmembrane protein: unassigned	24	1692	0.0244178
Neuron	Up	Extracellular material: matrix	3	67	0.0245461
Neuron	Up	Signaling: cAMP	1	2	0.0262897
Neuron	Up	Proteolysis general: metallopeptidase	4	123	0.0271096
Neuron	Up	Signaling: Y kinase	3	73	0.0303192
Neuron	Up	Trafficking: endocytosis	2	29	0.0307517
Neuron	Up	Metabolism: unassigned	5	192	0.0321391
Neuron	Up	Chaperone: DnaJ domain	2	31	0.0345142
Neuron	Up	Transcription factor: unassigned	2	33	0.0384448
Neuron	Up	Proteolysis general: serine	2	34	0.0404708
Neuron	Up	Metabolism: carbohydrate	3	83	0.0413748
Neuron	Up	Signaling: calcium	2	35	0.0425363
Neuron	Up	Transmembrane protein: ER	2	35	0.0425363
Neuron	Up	Extracellular material: lectin	1	4	0.0434297
Neuron	Up	Transmembrane transport: amino acid	2	37	0.0467817
Neuron	Down	Lysosome: Vacuolar ATPase	14	22	1.03e-12
Neuron	Down	Signaling: small GTPase	28	183	7.93e-11
Neuron	Down	Trafficking: ER/Golgi	17	87	1.58e-08
Neuron	Down	Transmembrane transport: unassigned	11	51	2.24e-06
Neuron	Down	Signaling: lipid	15	102	2.63e-06
Neuron	Down	Transcription factor: ZF	11	53	3.1e-06
Neuron	Down	Development: somatic	16	122	4.7e-06
Neuron	Down	Transmembrane transport: calcium channel	7	20	1.15e-05
Neuron	Down	mRNA functions: binding	14	103	1.25e-05
Neuron	Down	Metabolism: unassigned	19	192	2.59e-05
Neuron	Down	Metabolism: lipid	36	526	2.83e-05
Neuron	Down	Muscle function	10	62	5.86e-05
Neuron	Down	Signaling: heteromeric G protein	17	170	5.91e-05
Neuron	Down	Transmembrane transport: solute carrier	18	197	0.00010582
Neuron	Down	Stress response: ER	6	24	0.000233024
Neuron	Down	Proteolysis general: metallopeptidase	13	123	0.000253108
Neuron	Down	Protein modification: carbohydrate	13	129	0.000385308
Neuron	Down	Development: general	10	81	0.000418426
Neuron	Down	Trafficking: endocytosis	6	29	0.000560079
Neuron	Down	Cytoskeleton: cadherin	4	11	0.000846105
Neuron	Down	Transcription factor: ETS	4	12	0.00110133
Neuron	Down	Neuronal function: synaptic function	18	244	0.00111984
Neuron	Down	Metabolism: nucleotide	11	111	0.00118409
Neuron	Down	Transmembrane protein: ER	6	35	0.00133024
Neuron	Down	Metabolism: B12	3	5	0.00134647
Neuron	Down	Signaling: frizzled	3	5	0.00134647
Neuron	Down	Cytoskeleton: innexin	5	24	0.00157903
Neuron	Down	Trafficking: vesicle targeting/fusion	8	67	0.00185934
Neuron	Down	Transmembrane protein: unassigned	76	1692	0.00188264
Neuron	Down	Metabolism: 1CC	5	29	0.00326739
Neuron	Down	Cytoskeleton: unassigned	8	77	0.00407509
Neuron	Down	Transmembrane transport: sodium channel	5	32	0.0047519
Neuron	Down	Transcription factor: homeodomain	9	97	0.00475748
Neuron	Down	Transcription: chromatin modification	10	117	0.00514983
Neuron	Down	Signaling: S/T kinase	7	66	0.00633424
Neuron	Down	Extracellular material: matrix	7	67	0.00681785
Neuron	Down	Transcription factor: CREB	2	3	0.00845006
Neuron	Down	Signaling: hedgehog-like	8	89	0.0089364
Neuron	Down	Protein modification: SUMO	3	12	0.00934642
Neuron	Down	Neuronal function: unassigned	5	42	0.0130726
Neuron	Down	Trafficking: unassigned	3	14	0.0133584
Neuron	Down	Transmembrane transport: lipid	3	16	0.0182073
Neuron	Down	Signaling: WNT	4	30	0.0182888
Neuron	Down	Transcription factor: NHR	15	259	0.0197683
Neuron	Down	Chaperone: DnaJ domain	4	31	0.0201689
Neuron	Down	Protein modification: lipidation	3	17	0.0209503
Neuron	Down	Signaling: MAPK	4	32	0.0221634
Neuron	Down	Signaling: FGF	2	6	0.0222826
Neuron	Down	Transmembrane transport: monocarboxylate	2	6	0.0222826
Neuron	Down	Signaling: Notch	3	18	0.0239066
Neuron	Down	Transcription: general machinery: RNA Pol II	9	133	0.0280385
Neuron	Down	Neuronal function: transcription factor	2	7	0.0280849
Neuron	Down	Signaling: calcium	4	35	0.0288476
Neuron	Down	Globin	4	36	0.0313128
Neuron	Down	Transmembrane transport: amino acid	4	37	0.0338978
Neuron	Down	Stress response: dauer	2	8	0.0344167
Neuron	Down	Transcription: dosage compensation	2	10	0.0485224
Neuron	Down	Transmembrane transport: sugar	2	10	0.0485224
Neuron	Down	Cytoskeleton: actin function	4	42	0.0486309
Neuron	Down	Metabolism: short chain dehydrogenase	4	42	0.0486309
Intestine	Up	Muscle function	7	62	2.62264e-05
Intestine	Up	Signaling: small GTPase	11	183	4.08469e-05
Intestine	Up	Cytoskeleton: unassigned	7	77	9.34125e-05
Intestine	Up	Signaling: heteromeric G protein	9	170	0.000475904
Intestine	Up	Transmembrane protein: unassigned	39	1692	0.000583448
Intestine	Up	Cytoskeleton: cadherin	3	11	0.000634737
Intestine	Up	Signaling: hedgehog-like	6	89	0.00127765
Intestine	Up	Globin	4	36	0.00154324
Intestine	Up	Neuronal function: synaptic function	10	244	0.00154778
Intestine	Up	Transcription factor: homeodomain	6	97	0.00193119
Intestine	Up	Extracellular material: matrix	5	67	0.00211539
Intestine	Up	Proteolysis general: unassigned	5	68	0.00224768
Intestine	Up	Neuronal function: unassigned	4	42	0.0025965
Intestine	Up	Transmembrane transport: calcium channel	3	20	0.00283925
Intestine	Up	Signaling: frizzled	2	5	0.00311863
Intestine	Up	Transmembrane transport: potassium channel	6	121	0.00542157
Intestine	Up	Transcription factor: ZF	4	53	0.0056386
Intestine	Up	Stress response: dauer	2	8	0.00651829
Intestine	Up	Metabolism: mitochondria	11	366	0.00880095
Intestine	Up	Transcription factor: unassigned	3	33	0.0101473
Intestine	Up	Signaling: S/T kinase	4	66	0.0115214
Intestine	Up	Transcription factor: bHLH	3	36	0.0126341
Intestine	Up	Cytoskeleton: motor protein	3	41	0.0174867
Intestine	Up	Cytoskeleton: claudin	2	15	0.0185928
Intestine	Up	Metabolism: lipid	13	526	0.0201134
Intestine	Up	Development: somatic	5	122	0.0219543
Intestine	Up	Metabolism: carbohydrate	4	83	0.0237052
Intestine	Up	Extracellular material: PGI	3	53	0.0328008
Intestine	Up	Extracellular material: collagen	6	184	0.0328878
Intestine	Up	Signaling: cAMP	1	2	0.0368203
Intestine	Up	Stress response: transcriptional regulator	1	2	0.0368203
Intestine	Up	Cytoskeleton: innexin	2	24	0.0412748
Intestine	Up	Stress response: ER	2	24	0.0412748
Intestine	Up	Transmembrane transport: solute carrier	6	197	0.0430396
Intestine	Up	Extracellular material: galectin	2	26	0.0472309
Intestine	Up	Non-coding RNA: processing	1	3	0.0487893
Intestine	Down	Signaling: small GTPase	13	183	3.04e-08
Intestine	Down	Trafficking: endocytosis	4	29	0.000193947
Intestine	Down	Transcription factor: forkhead	3	14	0.00041063
Intestine	Down	Transmembrane transport: solute carrier	8	197	0.000511589
Intestine	Down	Neuronal function: unassigned	4	42	0.000706244
Intestine	Down	Development: somatic	6	122	0.000978424
Intestine	Down	Transmembrane transport: calcium channel	3	20	0.00102821
Intestine	Down	Transmembrane transport: unassigned	4	51	0.00138636
Intestine	Down	Signaling: FGF	2	6	0.00204665
Intestine	Down	Signaling: S/T kinase	4	66	0.00335884
Intestine	Down	Transmembrane transport: sugar	2	10	0.00471332
Intestine	Down	Proteolysis general: metallopeptidase	5	123	0.00553312
Intestine	Down	Cytoskeleton: unassigned	4	77	0.00564905
Intestine	Down	Protein modification: carbohydrate	5	129	0.00668889
Intestine	Down	Transmembrane protein: unassigned	26	1692	0.00690959
Intestine	Down	Proteolysis proteasome: E2	2	17	0.0117267
Intestine	Down	Transcription factor: ZF	3	53	0.0129902
Intestine	Down	Proteolysis proteasome: E1	1	1	0.0172942
Intestine	Down	Muscle function	3	62	0.0193197
Intestine	Down	Extracellular material: matrix	3	67	0.023449
Intestine	Down	Neuronal function: synaptic function	6	244	0.0235067
Intestine	Down	Signaling: Y kinase	3	73	0.0289832
Intestine	Down	Transcription factor: NHR	6	259	0.0300251
Intestine	Down	Stress response: heat	2	30	0.0315662
Intestine	Down	Transcription factor: CREB	1	3	0.0342882
Intestine	Down	Metabolism: amino acid	3	82	0.0384567
Intestine	Down	Signaling: calcium	2	35	0.0411934
Intestine	Down	Cytoskeleton: integrin	1	4	0.0426743
Intestine	Down	Signaling: dual specificity	1	4	0.0426743
Intestine	Down	Signaling: hedgehog-like	3	89	0.0467764
Body Wall Muscle	Up	Trafficking: ER/Golgi	13	87	1.42859e-10
Body Wall Muscle	Up	Lysosome: Vacuolar ATPase	7	22	2.84975e-08
Body Wall Muscle	Up	Transmembrane transport: calcium channel	5	20	7.80182e-06
Body Wall Muscle	Up	Cytoskeleton: unassigned	7	77	4.79688e-05
Body Wall Muscle	Up	Trafficking: vesicle targeting/fusion	6	67	0.000178378
Body Wall Muscle	Up	Metabolism: unassigned	9	192	0.000511795
Body Wall Muscle	Up	Signaling: lipid	6	102	0.00143477
Body Wall Muscle	Up	Metabolism: nucleotide	6	111	0.00215278
Body Wall Muscle	Up	Signaling: frizzled	2	5	0.00252277
Body Wall Muscle	Up	Stress response: ER	3	24	0.00334312
Body Wall Muscle	Up	Signaling: hedgehog-like	5	89	0.00424099
Body Wall Muscle	Up	Protein modification: carbohydrate	6	129	0.00436023
Body Wall Muscle	Up	Metabolism: 1CC	3	29	0.00543758
Body Wall Muscle	Up	Trafficking: endocytosis	3	29	0.00543758
Body Wall Muscle	Up	Signaling: small GTPase	7	183	0.00598744
Body Wall Muscle	Up	Extracellular material: matrix	4	67	0.00839776
Body Wall Muscle	Up	Transmembrane protein: ER	3	35	0.0087986
Body Wall Muscle	Up	Transmembrane protein: unassigned	31	1692	0.00938717
Body Wall Muscle	Up	Signaling: unassigned	4	70	0.00968576
Body Wall Muscle	Up	Transcription factor: ETS	2	12	0.0103768
Body Wall Muscle	Up	Metabolism: amino sugar	2	14	0.0134823
Body Wall Muscle	Up	Development: somatic	5	122	0.0145263
Body Wall Muscle	Up	Cytoskeleton: claudin	2	15	0.0151673
Body Wall Muscle	Up	Development: general	4	81	0.0154772
Body Wall Muscle	Up	Extracellular material: PGI	3	53	0.0249249
Body Wall Muscle	Up	Stress response: pathogen	6	192	0.0249594
Body Wall Muscle	Up	Extracellular material: secreted protein	3	54	0.026095
Body Wall Muscle	Up	Stress response: transcriptional regulator	1	2	0.0330834
Body Wall Muscle	Up	Extracellular material: galectin	2	26	0.0388789
Body Wall Muscle	Up	Non-coding RNA: processing	1	3	0.0438655
Body Wall Muscle	Up	Transcription factor: CREB	1	3	0.0438655
Body Wall Muscle	Up	Nuclear pore: structure	2	28	0.0440924
Body Wall Muscle	Up	Signaling: WNT	2	30	0.0495474
Body Wall Muscle	Down	Signaling: small GTPase	12	183	9.61448e-08
Body Wall Muscle	Down	Development: somatic	9	122	1.4668e-06
Body Wall Muscle	Down	Signaling: heteromeric G protein	9	170	1.84706e-05
Body Wall Muscle	Down	Metabolism: B12	3	5	2.80961e-05
Body Wall Muscle	Down	Cytoskeleton: unassigned	6	77	6.10323e-05
Body Wall Muscle	Down	Transmembrane transport: unassigned	5	51	9.18594e-05
Body Wall Muscle	Down	Metabolism: lipid	14	526	0.000181671
Body Wall Muscle	Down	Muscle function	5	62	0.000215678
Body Wall Muscle	Down	Transmembrane protein: ER	4	35	0.000274266
Body Wall Muscle	Down	Signaling: phosphatase	8	196	0.000290244
Body Wall Muscle	Down	Transmembrane transport: amino acid	4	37	0.000333359
Body Wall Muscle	Down	Protein modification: carbohydrate	6	129	0.000848173
Body Wall Muscle	Down	Trafficking: ER/Golgi	5	87	0.000928873
Body Wall Muscle	Down	Metabolism: unassigned	7	192	0.00127592
Body Wall Muscle	Down	Transcription factor: ETS	2	12	0.00547633
Body Wall Muscle	Down	Trafficking: unassigned	2	14	0.00714482
Body Wall Muscle	Down	Transcription factor: ZF	3	53	0.0104228
Body Wall Muscle	Down	Signaling: S/T kinase	3	66	0.0182398
Body Wall Muscle	Down	Stress response: ER	2	24	0.0183487
Body Wall Muscle	Down	Trafficking: vesicle targeting/fusion	3	67	0.0189443
Body Wall Muscle	Down	Signaling: cAMP	1	2	0.0237951
Body Wall Muscle	Down	Lysosome: acid phosphatase	2	31	0.0287272
Body Wall Muscle	Down	Transmembrane transport: sodium channel	2	32	0.0303623
Body Wall Muscle	Down	Non-coding RNA: processing	1	3	0.0315998
Body Wall Muscle	Down	Transcription factor: CREB	1	3	0.0315998
Body Wall Muscle	Down	Cytoskeleton: integrin	1	4	0.0393418
Body Wall Muscle	Down	Extracellular material: lectin	1	4	0.0393418
Body Wall Muscle	Down	Peroxisome: transporter	1	5	0.0470218
Body Wall Muscle	Down	Cytoskeleton: actin function	2	42	0.048582
Hypodermis	Up	Signaling: small GTPase	19	183	2.71566e-09
Hypodermis	Up	Development: general	9	81	2.30442e-05
Hypodermis	Up	Trafficking: ER/Golgi	9	87	3.86131e-05
Hypodermis	Up	Extracellular material: matrix	8	67	4.06463e-05
Hypodermis	Up	Trafficking: vesicle targeting/fusion	8	67	4.06463e-05
Hypodermis	Up	Neuronal function: synaptic function	15	244	4.52799e-05
Hypodermis	Up	Signaling: lipid	9	102	0.00011984
Hypodermis	Up	Muscle function	7	62	0.000167762
Hypodermis	Up	Ribosome: S6 kinase	3	6	0.000370372
Hypodermis	Up	Development: somatic	9	122	0.000414365
Hypodermis	Up	Signaling: Y kinase	7	73	0.00042021
Hypodermis	Up	Transcription factor: homeodomain	8	97	0.000428852
Hypodermis	Up	Cytoskeleton: unassigned	7	77	0.000565003
Hypodermis	Up	mRNA functions: binding	8	103	0.00062109
Hypodermis	Up	Transmembrane transport: calcium channel	4	20	0.000651087
Hypodermis	Up	Transmembrane transport: solute carrier	11	197	0.000925818
Hypodermis	Up	Signaling: hedgehog-like	7	89	0.00124749
Hypodermis	Up	Signaling: cAMP	2	2	0.00165657
Hypodermis	Up	Transmembrane protein: unassigned	47	1692	0.00178342
Hypodermis	Up	Trafficking: endocytosis	4	29	0.00222204
Hypodermis	Up	Signaling: heteromeric G protein	9	170	0.00361673
Hypodermis	Up	Signaling: calcium	4	35	0.00412251
Hypodermis	Up	Signaling: TGF beta	3	17	0.00437515
Hypodermis	Up	Signaling: hippo	2	5	0.0056056
Hypodermis	Up	Metabolism: lipid	18	526	0.00613386
Hypodermis	Up	Neuronal function: unassigned	4	42	0.00745216
Hypodermis	Up	Lysosome: Vacuolar ATPase	3	22	0.0082913
Hypodermis	Up	Protein modification: carbohydrate	7	129	0.00855375
Hypodermis	Up	Signaling: phosphatase	9	196	0.00855437
Hypodermis	Up	Transcription factor: bZIP	3	24	0.0102844
Hypodermis	Up	Stress response: dauer	2	8	0.0116151
Hypodermis	Up	Transmembrane transport: sugar	2	10	0.0166596
Hypodermis	Up	Cytoskeleton: cadherin	2	11	0.0194707
Hypodermis	Up	Transmembrane transport: potassium channel	6	121	0.0210153
Hypodermis	Up	Transcription factor: unassigned	3	33	0.0224505
Hypodermis	Up	Signaling: SH domain	2	13	0.0256347
Hypodermis	Up	Development: apoptosis	4	64	0.0278407
Hypodermis	Up	Signaling: S/T kinase	4	66	0.0305377
Hypodermis	Up	Cytoskeleton: claudin	2	15	0.0324758
Hypodermis	Up	Neuronal function: development	2	15	0.0324758
Hypodermis	Up	Transmembrane transport: chloride channel	3	44	0.044537
Hypodermis	Up	Metabolism: nucleotide	5	111	0.0468764
Hypodermis	Up	Stress response: transcriptional regulator	1	2	0.0495256
Hypodermis	Down	Signaling: small GTPase	20	183	8.08963e-09
Hypodermis	Down	Development: somatic	14	122	7.55675e-07
Hypodermis	Down	Extracellular material: matrix	10	67	3.40702e-06
Hypodermis	Down	Transcription factor: ZF	9	53	4.07788e-06
Hypodermis	Down	Cytoskeleton: cadherin	5	11	1.16488e-05
Hypodermis	Down	Muscle function	8	62	8.12097e-05
Hypodermis	Down	mRNA functions: binding	10	103	9.99065e-05
Hypodermis	Down	Transmembrane transport: unassigned	7	51	0.000158774
Hypodermis	Down	Transmembrane protein: unassigned	58	1692	0.000277365
Hypodermis	Down	Transcription factor: homeodomain	9	97	0.000298372
Hypodermis	Down	Signaling: heteromeric G protein	12	170	0.000349906
Hypodermis	Down	Proteolysis general: metallopeptidase	10	123	0.000377695
Hypodermis	Down	Neuronal function: unassigned	6	42	0.000383549
Hypodermis	Down	Signaling: frizzled	3	5	0.000414263
Hypodermis	Down	Neuronal function: synaptic function	14	244	0.00083942
Hypodermis	Down	Transmembrane transport: calcium channel	4	20	0.00123195
Hypodermis	Down	Transmembrane transport: potassium channel	9	121	0.00130246
Hypodermis	Down	Globin	5	36	0.00131685
Hypodermis	Down	Transcription factor: forkhead	3	14	0.00439503
Hypodermis	Down	Signaling: MAPK	4	32	0.00564415
Hypodermis	Down	Signaling: lipid	7	102	0.00650228
Hypodermis	Down	Cytoskeleton: unassigned	6	77	0.00651491
Hypodermis	Down	Protein modification: carbohydrate	8	129	0.00660707
Hypodermis	Down	Signaling: calcium	4	35	0.00751651
Hypodermis	Down	Development: general	6	81	0.00814966
Hypodermis	Down	Signaling: FGF	2	6	0.0103019
Hypodermis	Down	Transcription: chromatin modification	7	117	0.0127117
Hypodermis	Down	Neuronal function: transcription factor	2	7	0.0130704
Hypodermis	Down	Signaling: S/T kinase	5	66	0.0139808
Hypodermis	Down	Stress response: ER	3	24	0.0162972
Hypodermis	Down	DNA: replication	5	69	0.0164747
Hypodermis	Down	Signaling: Y kinase	5	73	0.0202353
Hypodermis	Down	Stress response: pathogen	9	192	0.0208375
Hypodermis	Down	mRNA functions: processing	12	296	0.0229081
Hypodermis	Down	Transcription: general machinery: RNA Pol II	7	133	0.0231154
Hypodermis	Down	Transmembrane transport: solute carrier	9	197	0.0239366
Hypodermis	Down	Signaling: WNT	3	30	0.0278314
Hypodermis	Down	Chaperone: DnaJ domain	3	31	0.030081
Hypodermis	Down	Protein modification: SUMO	2	12	0.0309257
Hypodermis	Down	Transcription factor: ETS	2	12	0.0309257
Hypodermis	Down	Trafficking: ER/Golgi	5	87	0.0376191
Hypodermis	Down	Chaperone: unassigned	2	14	0.0397236
Hypodermis	Down	Transmembrane protein: ER	3	35	0.0400006
Hypodermis	Down	Signaling: hedgehog-like	5	89	0.040666
Hypodermis	Down	Development: apoptosis	4	64	0.0473693
Coelomocyte	Up	Signaling: hedgehog-like	9	89	2.52786e-07
Coelomocyte	Up	Muscle function	6	62	3.1577e-05
Coelomocyte	Up	Cytoskeleton: unassigned	5	77	0.000807704
Coelomocyte	Up	Development: somatic	6	122	0.000996366
Coelomocyte	Up	Signaling: frizzled	2	5	0.00155492
Coelomocyte	Up	Extracellular material: PGI	4	53	0.00160423
Coelomocyte	Up	Proteolysis general: unassigned	4	68	0.00376425
Coelomocyte	Up	Transmembrane transport: sugar	2	10	0.00474631
Coelomocyte	Up	Globin	3	36	0.004828
Coelomocyte	Up	Transmembrane transport: potassium channel	5	121	0.00525848
Coelomocyte	Up	Metabolism: lipid	11	526	0.00904511
Coelomocyte	Up	Cytoskeleton: claudin	2	15	0.00949996
Coelomocyte	Up	Transmembrane protein: unassigned	25	1692	0.0125693
Coelomocyte	Up	Signaling: lipid	4	102	0.0143788
Coelomocyte	Up	Signaling: heteromeric G protein	5	170	0.0195944
Coelomocyte	Up	Cytoskeleton: innexin	2	24	0.0215506
Coelomocyte	Up	Neuronal function: synaptic function	6	244	0.023865
Coelomocyte	Up	Extracellular material: galectin	2	26	0.0247779
Coelomocyte	Up	Extracellular material: collagen	5	184	0.0261895
Coelomocyte	Up	Stress response: pathogen	5	192	0.030522
Coelomocyte	Up	Signaling: WNT	2	30	0.0317742
Coelomocyte	Up	Non-coding RNA: processing	1	3	0.0344102
Coelomocyte	Up	Development: general	3	81	0.0376698
Coelomocyte	Up	Cell cycle: phosphatase	1	4	0.0428254
Coelomocyte	Up	Extracellular material: unassigned	1	4	0.0428254
Coelomocyte	Up	Signaling: dual specificity	1	4	0.0428254
Coelomocyte	Up	Transcription factor: bHLH	2	36	0.0435148
Coelomocyte	Up	Metabolism: mitochondria	7	366	0.0480534
Coelomocyte	Down	Signaling: small GTPase	13	183	5.99921e-09
Coelomocyte	Down	Signaling: heteromeric G protein	9	170	1.15935e-05
Coelomocyte	Down	Trafficking: ER/Golgi	6	87	8.30564e-05
Coelomocyte	Down	Muscle function	5	62	0.000163558
Coelomocyte	Down	Signaling: cAMP	2	2	0.000337748
Coelomocyte	Down	Cytoskeleton: actin function	4	42	0.000415188
Coelomocyte	Down	Development: apoptosis	4	64	0.00181399
Coelomocyte	Down	Transmembrane protein: ER	3	35	0.0029827
Coelomocyte	Down	Transmembrane transport: amino acid	3	37	0.00345403
Coelomocyte	Down	Signaling: phosphatase	6	196	0.004714
Coelomocyte	Down	Transmembrane transport: calcium channel	2	20	0.0118764
Coelomocyte	Down	Neuronal function: synaptic function	6	244	0.0126629
Coelomocyte	Down	Proteolysis proteasome: E1	1	1	0.0149936
Coelomocyte	Down	Development: somatic	4	122	0.0157697
Coelomocyte	Down	Trafficking: vesicle targeting/fusion	3	67	0.0161743
Coelomocyte	Down	Stress response: ER	2	24	0.0163784
Coelomocyte	Down	Metabolism: unassigned	5	192	0.0176825
Coelomocyte	Down	Protein modification: carbohydrate	4	129	0.0188321
Coelomocyte	Down	Trafficking: endocytosis	2	29	0.0228571
Coelomocyte	Down	Cytoskeleton: unassigned	3	77	0.022964
Coelomocyte	Down	Proteolysis proteasome: ubiquitin peptidase	2	31	0.0256971
Coelomocyte	Down	Proteolysis general: aspartate	2	33	0.0286718
Coelomocyte	Down	Non-coding RNA: processing	1	3	0.0297614
Coelomocyte	Down	Transcription factor: CREB	1	3	0.0297614
Coelomocyte	Down	Extracellular material: cuticlin	2	35	0.0317764
Coelomocyte	Down	Nucleic acid: binding	5	229	0.0336298
Coelomocyte	Down	Extracellular material: lectin	1	4	0.0370617
Coelomocyte	Down	Neuronal function: unassigned	2	42	0.0436011
Coelomocyte	Down	Signaling: PKC	1	5	0.0443069
Coelomocyte	Down	mRNA functions: binding	3	103	0.0467238

## Sheet: Age-DEMIR Category 3
Tissue	Regulated by Up- or Down-regulated Age-DEMIRs	Category 3	# Age-DEMIR targets in this Category	# Genes in this Category	P Value
Neuron	Up	Cytoskeleton: cadherin	3	11	0.00023617
Neuron	Up	Muscle function	5	62	0.000340145
Neuron	Up	Transcription factor: homeodomain	6	97	0.000341307
Neuron	Up	Development: apoptosis	5	64	0.000390002
Neuron	Up	Cytoskeleton: unassigned	5	77	0.000860103
Neuron	Up	Signaling: small GTPase: Rho/Rac	4	46	0.00103475
Neuron	Up	Transmembrane transport: calcium channel	3	20	0.00108206
Neuron	Up	Cytoskeleton: integrin	2	4	0.00114906
Neuron	Up	Trafficking: vesicle targeting/fusion: ESCRT	2	6	0.00211961
Neuron	Up	Neuronal function: synaptic function: unassigned	3	28	0.00260414
Neuron	Up	Extracellular material: cuticlin	3	35	0.00466593
Neuron	Up	Development: somatic	5	122	0.00576142
Neuron	Up	Signaling: small GTPase: Ras	3	39	0.00618401
Neuron	Up	Neuronal function: unassigned	3	42	0.00749413
Neuron	Up	Metabolism: mitochondria: transporter	2	13	0.0076263
Neuron	Up	Signaling: hedgehog-like	4	89	0.00969471
Neuron	Up	Signaling: phosphatase: unassigned	4	98	0.0132529
Neuron	Up	Proteolysis proteasome: E1	1	1	0.0176045
Neuron	Up	Metabolism: nucleotide	4	111	0.0197011
Neuron	Up	Transmembrane protein: unassigned	24	1692	0.0244178
Neuron	Up	Extracellular material: matrix	3	67	0.0245461
Neuron	Up	Metabolism: lipid: binding	3	67	0.0245461
Neuron	Up	Signaling: cAMP	1	2	0.0262897
Neuron	Up	Signaling: heteromeric G protein: G beta subunit	1	2	0.0262897
Neuron	Up	Signaling: heteromeric G protein: G gamma subunit	1	2	0.0262897
Neuron	Up	Proteolysis general: metallopeptidase	4	123	0.0271096
Neuron	Up	Signaling: Y kinase	3	73	0.0303192
Neuron	Up	Metabolism: unassigned	5	192	0.0321391
Neuron	Up	Chaperone: DnaJ domain	2	31	0.0345142
Neuron	Up	Transcription factor: unassigned	2	33	0.0384448
Neuron	Up	Neuronal function: synaptic function: neuropeptide	4	139	0.0392548
Neuron	Up	Proteolysis general: serine	2	34	0.0404708
Neuron	Up	Signaling: small GTPase: Rab	2	34	0.0404708
Neuron	Up	Metabolism: carbohydrate	3	83	0.0413748
Neuron	Up	Transmembrane protein: ER	2	35	0.0425363
Neuron	Up	Extracellular material: lectin	1	4	0.0434297
Neuron	Up	mRNA functions: processing: cold shock	1	4	0.0434297
Neuron	Up	Signaling: calcium: calmodulin dependent	1	4	0.0434297
Neuron	Up	Signaling: small GTPase: Ran	1	4	0.0434297
Neuron	Up	Signaling: small GTPase: Rap	1	4	0.0434297
Neuron	Up	mRNA functions: binding: RBM	2	36	0.0446402
Neuron	Up	Transmembrane transport: amino acid	2	37	0.0467817
Neuron	Down	Lysosome: Vacuolar ATPase	14	22	1.0311e-12
Neuron	Down	Signaling: small GTPase: Rho/Rac	12	46	1.35151e-07
Neuron	Down	Transmembrane transport: unassigned	11	51	2.23918e-06
Neuron	Down	Transcription factor: ZF	11	53	3.09884e-06
Neuron	Down	Development: somatic	16	122	4.70309e-06
Neuron	Down	mRNA functions: binding: ZF	7	17	4.85322e-06
Neuron	Down	Transmembrane transport: calcium channel	7	20	1.15004e-05
Neuron	Down	Metabolism: unassigned	19	192	2.58714e-05
Neuron	Down	Trafficking: ER/Golgi: ARF	5	9	3.87744e-05
Neuron	Down	Muscle function	10	62	5.86244e-05
Neuron	Down	Signaling: small GTPase: Ras	8	39	7.29851e-05
Neuron	Down	Transmembrane transport: solute carrier	18	197	0.00010582
Neuron	Down	Stress response: ER	6	24	0.000233024
Neuron	Down	Proteolysis general: metallopeptidase	13	123	0.000253108
Neuron	Down	Protein modification: carbohydrate	13	129	0.000385308
Neuron	Down	Development: general	10	81	0.000418426
Neuron	Down	Cytoskeleton: cadherin	4	11	0.000846105
Neuron	Down	Transcription factor: ETS	4	12	0.00110133
Neuron	Down	Metabolism: nucleotide	11	111	0.00118409
Neuron	Down	Transmembrane protein: ER	6	35	0.00133024
Neuron	Down	Metabolism: B12	3	5	0.00134647
Neuron	Down	Signaling: frizzled	3	5	0.00134647
Neuron	Down	Cytoskeleton: innexin	5	24	0.00157903
Neuron	Down	Transcription: chromatin modification: SWI/SNF	4	14	0.00176485
Neuron	Down	Transmembrane protein: unassigned	76	1692	0.00188264
Neuron	Down	Trafficking: endocytosis: adaptin	3	7	0.00275787
Neuron	Down	Metabolism: mitochondria: unassigned	8	72	0.00279982
Neuron	Down	Trafficking: endocytosis: clathrin	3	8	0.0037076
Neuron	Down	Cytoskeleton: unassigned	8	77	0.00407509
Neuron	Down	Transmembrane transport: sodium channel	5	32	0.0047519
Neuron	Down	Transcription factor: homeodomain	9	97	0.00475748
Neuron	Down	Signaling: S/T kinase	7	66	0.00633424
Neuron	Down	Extracellular material: matrix	7	67	0.00681785
Neuron	Down	Metabolism: lipid: fatty acid	7	68	0.00732828
Neuron	Down	Metabolism: 1CC: folate	3	11	0.00764635
Neuron	Down	Neuronal function: synaptic function: neurotransmitter receptor	5	37	0.00819697
Neuron	Down	Transcription factor: CREB	2	3	0.00845007
Neuron	Down	Signaling: hedgehog-like	8	89	0.0089364
Neuron	Down	Signaling: heteromeric G protein: receptor	6	54	0.00913848
Neuron	Down	mRNA functions: processing: LSM	3	12	0.00934642
Neuron	Down	Protein modification: SUMO	3	12	0.00934642
Neuron	Down	Neuronal function: unassigned	5	42	0.0130726
Neuron	Down	Metabolism: lipid: unassigned	4	27	0.0133177
Neuron	Down	Trafficking: unassigned	3	14	0.0133584
Neuron	Down	Neuronal function: synaptic function: unassigned	4	28	0.0148653
Neuron	Down	mRNA functions: binding: KH	3	15	0.0156771
Neuron	Down	Transcription: chromatin modification: demethylase	3	15	0.0156771
Neuron	Down	Signaling: heteromeric G protein: adenylyl cyclase	2	5	0.0170486
Neuron	Down	Signaling: lipid: kinase DAG	2	5	0.0170486
Neuron	Down	Signaling: lipid: kinase PI3	2	5	0.0170486
Neuron	Down	Trafficking: vesicle targeting/fusion: retromer	2	5	0.0170486
Neuron	Down	Transmembrane protein: seven transmembrane receptor: dmsr	3	16	0.0182073
Neuron	Down	Transmembrane transport: lipid	3	16	0.0182073
Neuron	Down	Signaling: WNT	4	30	0.0182888
Neuron	Down	Transcription factor: NHR	15	259	0.0197683
Neuron	Down	Chaperone: DnaJ domain	4	31	0.0201689
Neuron	Down	Protein modification: lipidation	3	17	0.0209503
Neuron	Down	Signaling: MAPK	4	32	0.0221634
Neuron	Down	Signaling: FGF	2	6	0.0222826
Neuron	Down	Trafficking: ER/Golgi: mannosidase	2	6	0.0222826
Neuron	Down	Transmembrane transport: monocarboxylate	2	6	0.0222826
Neuron	Down	Signaling: Notch	3	18	0.0239066
Neuron	Down	Unassigned: prion domain	6	69	0.0252288
Neuron	Down	Signaling: small GTPase: Rab	4	34	0.0265016
Neuron	Down	Neuronal function: transcription factor	2	7	0.0280849
Neuron	Down	Signaling: lipid: phospholipase C	2	7	0.0280849
Neuron	Down	Globin	4	36	0.0313128
Neuron	Down	Transmembrane transport: amino acid	4	37	0.0338978
Neuron	Down	Trafficking: ER/Golgi: Golgi unassigned	3	21	0.0340502
Neuron	Down	Signaling: lipid: kinase inositol	2	8	0.0344167
Neuron	Down	Stress response: dauer	2	8	0.0344167
Neuron	Down	Trafficking: vesicle targeting/fusion: unassigned	2	8	0.0344167
Neuron	Down	Unassigned: MADF domain	2	8	0.0344167
Neuron	Down	Signaling: heteromeric G protein: unassigned	3	22	0.0378517
Neuron	Down	Cytoskeleton: actin function: binding	3	23	0.0418598
Neuron	Down	mRNA functions: processing: polyadenylation	3	23	0.0418598
Neuron	Down	Transcription: dosage compensation	2	10	0.0485224
Neuron	Down	Transcription: general machinery: RNA Pol II: CCR4/NOT	2	10	0.0485224
Neuron	Down	Transmembrane transport: sugar	2	10	0.0485224
Neuron	Down	Metabolism: short chain dehydrogenase	4	42	0.0486309
Intestine	Up	Muscle function	7	62	2.62264e-05
Intestine	Up	Cytoskeleton: unassigned	7	77	9.34125e-05
Intestine	Up	Transmembrane protein: unassigned	39	1692	0.000583448
Intestine	Up	Cytoskeleton: cadherin	3	11	0.000634737
Intestine	Up	Metabolism: mitochondria: transporter	3	13	0.000958403
Intestine	Up	Signaling: hedgehog-like	6	89	0.00127765
Intestine	Up	Globin	4	36	0.00154324
Intestine	Up	Transcription factor: homeodomain	6	97	0.00193119
Intestine	Up	Extracellular material: matrix	5	67	0.00211539
Intestine	Up	Proteolysis general: unassigned	5	68	0.00224768
Intestine	Up	Neuronal function: unassigned	4	42	0.0025965
Intestine	Up	Transmembrane transport: calcium channel	3	20	0.00283925
Intestine	Up	Signaling: frizzled	2	5	0.00311863
Intestine	Up	Signaling: small GTPase: Rho/Rac	4	46	0.00352232
Intestine	Up	Trafficking: vesicle targeting/fusion: ESCRT	2	6	0.00412373
Intestine	Up	Transmembrane transport: potassium channel	6	121	0.00542157
Intestine	Up	Transcription factor: ZF	4	53	0.0056386
Intestine	Up	Stress response: dauer	2	8	0.00651829
Intestine	Up	Transcription factor: unassigned	3	33	0.0101473
Intestine	Up	Signaling: small GTPase: Rab	3	34	0.0109413
Intestine	Up	Signaling: S/T kinase	4	66	0.0115214
Intestine	Up	Metabolism: lipid: binding	4	67	0.0120905
Intestine	Up	Transcription factor: bHLH	3	36	0.0126341
Intestine	Up	Metabolism: mitochondria: unassigned	4	72	0.0152045
Intestine	Up	Cytoskeleton: claudin	2	15	0.0185928
Intestine	Up	Cytoskeleton: motor protein: kinesin	2	16	0.0207456
Intestine	Up	Transmembrane protein: seven transmembrane receptor: dmsr	2	16	0.0207456
Intestine	Up	Development: somatic	5	122	0.0219543
Intestine	Up	Metabolism: carbohydrate	4	83	0.0237052
Intestine	Up	Extracellular material: PGI	3	53	0.0328008
Intestine	Up	Extracellular material: collagen	6	184	0.0328878
Intestine	Up	Neuronal function: synaptic function: neuropeptide	5	139	0.0350257
Intestine	Up	Signaling: heteromeric G protein: G alpha subunit	2	22	0.0356283
Intestine	Up	Signaling: cAMP	1	2	0.0368203
Intestine	Up	Signaling: heteromeric G protein: G beta subunit	1	2	0.0368203
Intestine	Up	Stress response: transcriptional regulator	1	2	0.0368203
Intestine	Up	Metabolism: mitochondria: citric acid cycle	2	23	0.0384117
Intestine	Up	Cytoskeleton: innexin	2	24	0.0412748
Intestine	Up	Stress response: ER	2	24	0.0412748
Intestine	Up	Transmembrane transport: solute carrier	6	197	0.0430396
Intestine	Up	Transcription: general machinery: RNA Pol II: mediator	2	25	0.0442154
Intestine	Up	Extracellular material: galectin	2	26	0.0472309
Intestine	Up	Non-coding RNA: processing	1	3	0.0487893
Intestine	Up	Proteolysis proteasome: E3: HECT	1	3	0.0487893
Intestine	Down	Trafficking: endocytosis: adaptin	3	7	7.5877e-05
Intestine	Down	Signaling: small GTPase: Rho/Rac	5	46	8.57775e-05
Intestine	Down	Transcription factor: forkhead	3	14	0.00041063
Intestine	Down	Transmembrane transport: solute carrier	8	197	0.000511589
Intestine	Down	Signaling: small GTPase: Ras	4	39	0.000545404
Intestine	Down	Neuronal function: unassigned	4	42	0.000706244
Intestine	Down	Development: somatic	6	122	0.000978424
Intestine	Down	Transmembrane transport: calcium channel	3	20	0.00102821
Intestine	Down	Signaling: heteromeric G protein: unassigned	3	22	0.00131798
Intestine	Down	Transmembrane transport: unassigned	4	51	0.00138636
Intestine	Down	Signaling: FGF	2	6	0.00204665
Intestine	Down	Signaling: S/T kinase	4	66	0.00335884
Intestine	Down	Transmembrane transport: sugar	2	10	0.00471332
Intestine	Down	Proteolysis general: metallopeptidase	5	123	0.00553312
Intestine	Down	Cytoskeleton: unassigned	4	77	0.00564905
Intestine	Down	Protein modification: carbohydrate	5	129	0.00668889
Intestine	Down	Transmembrane protein: unassigned	26	1692	0.00690959
Intestine	Down	Signaling: lipid: phosphatase	2	15	0.0094349
Intestine	Down	Proteolysis proteasome: E2	2	17	0.0117267
Intestine	Down	Signaling: small GTPase: ARF	2	18	0.0129546
Intestine	Down	Transcription factor: ZF	3	53	0.0129902
Intestine	Down	Proteolysis proteasome: E1	1	1	0.0172942
Intestine	Down	Muscle function	3	62	0.0193197
Intestine	Down	Extracellular material: matrix	3	67	0.023449
Intestine	Down	Stress response: pathogen: transcriptional regulator	1	2	0.0258284
Intestine	Down	Signaling: Y kinase	3	73	0.0289832
Intestine	Down	Transcription factor: NHR	6	259	0.0300251
Intestine	Down	Stress response: heat	2	30	0.0315662
Intestine	Down	Neuronal function: synaptic function: GTPase function	1	3	0.0342882
Intestine	Down	Transcription factor: CREB	1	3	0.0342882
Intestine	Down	Cytoskeleton: integrin	1	4	0.0426743
Intestine	Down	mRNA functions: processing: cold shock	1	4	0.0426743
Intestine	Down	Signaling: dual specificity	1	4	0.0426743
Intestine	Down	Signaling: small GTPase: Rap	1	4	0.0426743
Intestine	Down	Metabolism: amino acid: breakdown	2	36	0.0432351
Intestine	Down	Neuronal function: synaptic function: neurotransmitter receptor	2	37	0.0453138
Intestine	Down	Signaling: hedgehog-like	3	89	0.0467764
Body Wall Muscle	Up	Lysosome: Vacuolar ATPase	7	22	2.84975e-08
Body Wall Muscle	Up	Transmembrane transport: calcium channel	5	20	7.80182e-06
Body Wall Muscle	Up	Trafficking: ER/Golgi: ARF	4	9	1.03662e-05
Body Wall Muscle	Up	Cytoskeleton: unassigned	7	77	4.79688e-05
Body Wall Muscle	Up	Trafficking: endocytosis: clathrin	3	8	0.000215682
Body Wall Muscle	Up	Metabolism: unassigned	9	192	0.000511795
Body Wall Muscle	Up	Metabolism: mitochondria: unassigned	5	72	0.00178574
Body Wall Muscle	Up	Metabolism: nucleotide	6	111	0.00215278
Body Wall Muscle	Up	Trafficking: ER/Golgi: Golgi unassigned	3	21	0.00237205
Body Wall Muscle	Up	Signaling: small GTPase: Rho/Rac	4	46	0.00239678
Body Wall Muscle	Up	Signaling: frizzled	2	5	0.00252277
Body Wall Muscle	Up	Trafficking: vesicle targeting/fusion: retromer	2	5	0.00252277
Body Wall Muscle	Up	Stress response: ER	3	24	0.00334312
Body Wall Muscle	Up	Signaling: hedgehog-like	5	89	0.00424099
Body Wall Muscle	Up	Protein modification: carbohydrate	6	129	0.00436023
Body Wall Muscle	Up	Extracellular material: matrix	4	67	0.00839776
Body Wall Muscle	Up	Transmembrane protein: ER	3	35	0.0087986
Body Wall Muscle	Up	Metabolism: lipid: fatty acid	4	68	0.00881384
Body Wall Muscle	Up	Trafficking: ER/Golgi: COP II	2	11	0.00896068
Body Wall Muscle	Up	Transmembrane protein: unassigned	31	1692	0.00938717
Body Wall Muscle	Up	Signaling: unassigned	4	70	0.00968576
Body Wall Muscle	Up	mRNA functions: processing: LSM	2	12	0.0103768
Body Wall Muscle	Up	Transcription factor: ETS	2	12	0.0103768
Body Wall Muscle	Up	Metabolism: amino sugar	2	14	0.0134823
Body Wall Muscle	Up	Development: somatic	5	122	0.0145263
Body Wall Muscle	Up	Cytoskeleton: claudin	2	15	0.0151673
Body Wall Muscle	Up	Development: general	4	81	0.0154772
Body Wall Muscle	Up	Transmembrane protein: seven transmembrane receptor: dmsr	2	16	0.0169375
Body Wall Muscle	Up	Extracellular material: PGI	3	53	0.0249249
Body Wall Muscle	Up	Extracellular material: secreted protein	3	54	0.026095
Body Wall Muscle	Up	Stress response: transcriptional regulator	1	2	0.0330834
Body Wall Muscle	Up	Extracellular material: galectin	2	26	0.0388789
Body Wall Muscle	Up	Metabolism: lipid: unassigned	2	27	0.0414546
Body Wall Muscle	Up	Non-coding RNA: processing	1	3	0.0438655
Body Wall Muscle	Up	Transcription factor: CREB	1	3	0.0438655
Body Wall Muscle	Up	Nuclear pore: structure	2	28	0.0440924
Body Wall Muscle	Up	Signaling: WNT	2	30	0.0495474
Body Wall Muscle	Down	Development: somatic	9	122	1.4668e-06
Body Wall Muscle	Down	Metabolism: B12	3	5	2.80961e-05
Body Wall Muscle	Down	Signaling: small GTPase: Rho/Rac	5	46	5.84272e-05
Body Wall Muscle	Down	Cytoskeleton: unassigned	6	77	6.10323e-05
Body Wall Muscle	Down	Transmembrane transport: unassigned	5	51	9.18594e-05
Body Wall Muscle	Down	Muscle function	5	62	0.000215678
Body Wall Muscle	Down	Transmembrane protein: ER	4	35	0.000274266
Body Wall Muscle	Down	Transmembrane transport: amino acid	4	37	0.000333359
Body Wall Muscle	Down	Signaling: small GTPase: Ras	4	39	0.000401037
Body Wall Muscle	Down	Protein modification: carbohydrate	6	129	0.000848173
Body Wall Muscle	Down	Metabolism: unassigned	7	192	0.00127592
Body Wall Muscle	Down	Signaling: heteromeric G protein: adenylyl cyclase	2	5	0.00131205
Body Wall Muscle	Down	Signaling: phosphatase: unassigned	5	98	0.00153653
Body Wall Muscle	Down	Metabolism: lipid: fatty acid	4	68	0.00277596
Body Wall Muscle	Down	Trafficking: ER/Golgi: ARF	2	9	0.00336341
Body Wall Muscle	Down	Transcription factor: ETS	2	12	0.00547633
Body Wall Muscle	Down	Trafficking: unassigned	2	14	0.00714482
Body Wall Muscle	Down	Transcription factor: ZF	3	53	0.0104228
Body Wall Muscle	Down	Signaling: heteromeric G protein: unassigned	2	22	0.0157484
Body Wall Muscle	Down	Cytoskeleton: actin function: binding	2	23	0.0170272
Body Wall Muscle	Down	Signaling: S/T kinase	3	66	0.0182398
Body Wall Muscle	Down	Stress response: ER	2	24	0.0183487
Body Wall Muscle	Down	Proteolysis proteasome: E3: RING finger	3	68	0.0196637
Body Wall Muscle	Down	Signaling: cAMP	1	2	0.0237951
Body Wall Muscle	Down	Signaling: heteromeric G protein: G beta subunit	1	2	0.0237951
Body Wall Muscle	Down	Neuronal function: synaptic function: unassigned	2	28	0.0240449
Body Wall Muscle	Down	Metabolism: lipid: beta oxidation	3	78	0.0276756
Body Wall Muscle	Down	Lysosome: acid phosphatase	2	31	0.0287272
Body Wall Muscle	Down	Transmembrane transport: sodium channel	2	32	0.0303623
Body Wall Muscle	Down	Non-coding RNA: processing	1	3	0.0315998
Body Wall Muscle	Down	Transcription factor: CREB	1	3	0.0315998
Body Wall Muscle	Down	Signaling: small GTPase: Rab	2	34	0.0337397
Body Wall Muscle	Down	Cytoskeleton: integrin	1	4	0.0393418
Body Wall Muscle	Down	Extracellular material: lectin	1	4	0.0393418
Body Wall Muscle	Down	Metabolism: mitochondria: iron sulfur assembly	1	4	0.0393418
Body Wall Muscle	Down	mRNA functions: methylation: unassigned	1	4	0.0393418
Body Wall Muscle	Down	Signaling: small GTPase: Rap	1	4	0.0393418
Body Wall Muscle	Down	Peroxisome: transporter	1	5	0.0470218
Hypodermis	Up	Signaling: small GTPase: Rho/Rac	9	46	3.54231e-07
Hypodermis	Up	Development: general	9	81	2.30442e-05
Hypodermis	Up	Extracellular material: matrix	8	67	4.06463e-05
Hypodermis	Up	Muscle function	7	62	0.000167762
Hypodermis	Up	mRNA functions: binding: KH	4	15	0.000254053
Hypodermis	Up	Ribosome: S6 kinase	3	6	0.000370372
Hypodermis	Up	Development: somatic	9	122	0.000414365
Hypodermis	Up	Signaling: Y kinase	7	73	0.00042021
Hypodermis	Up	Transcription factor: homeodomain	8	97	0.000428852
Hypodermis	Up	Cytoskeleton: unassigned	7	77	0.000565003
Hypodermis	Up	Transmembrane transport: calcium channel	4	20	0.000651087
Hypodermis	Up	Transmembrane transport: solute carrier	11	197	0.000925818
Hypodermis	Up	Trafficking: vesicle targeting/fusion: RAB	3	9	0.000933864
Hypodermis	Up	Signaling: hedgehog-like	7	89	0.00124749
Hypodermis	Up	Trafficking: ER/Golgi: COP II	3	11	0.00150657
Hypodermis	Up	Signaling: cAMP	2	2	0.00165657
Hypodermis	Up	Transmembrane protein: unassigned	47	1692	0.00178342
Hypodermis	Up	Trafficking: ER/Golgi: COP I	3	13	0.00226007
Hypodermis	Up	Trafficking: endocytosis: unassigned	3	14	0.00271003
Hypodermis	Up	Signaling: lipid: phosphatase	3	15	0.00321137
Hypodermis	Up	Signaling: TGF beta	3	17	0.00437515
Hypodermis	Up	Neuronal function: synaptic function: neurotransmitter receptor	4	37	0.00494235
Hypodermis	Up	Signaling: hippo	2	5	0.0056056
Hypodermis	Up	Signaling: small GTPase: Ras	4	39	0.00586477
Hypodermis	Up	Trafficking: vesicle targeting/fusion: ESCRT	2	6	0.00739078
Hypodermis	Up	Neuronal function: unassigned	4	42	0.00745216
Hypodermis	Up	Lysosome: Vacuolar ATPase	3	22	0.0082913
Hypodermis	Up	Protein modification: carbohydrate	7	129	0.00855375
Hypodermis	Up	Transcription factor: bZIP	3	24	0.0102844
Hypodermis	Up	Non-coding RNA: small RNA: unassigned	3	25	0.0113759
Hypodermis	Up	Stress response: dauer	2	8	0.0116151
Hypodermis	Up	Metabolism: lipid: unassigned	3	27	0.0137517
Hypodermis	Up	Neuronal function: synaptic function: unassigned	3	28	0.0150371
Hypodermis	Up	Transmembrane transport: sugar	2	10	0.0166596
Hypodermis	Up	Cytoskeleton: cadherin	2	11	0.0194707
Hypodermis	Up	Signaling: calcium: EF hand	2	11	0.0194707
Hypodermis	Up	Transmembrane transport: potassium channel	6	121	0.0210153
Hypodermis	Up	Transcription factor: unassigned	3	33	0.0224505
Hypodermis	Up	Metabolism: mitochondria: transporter	2	13	0.0256347
Hypodermis	Up	Signaling: SH domain	2	13	0.0256347
Hypodermis	Up	Signaling: small GTPase: unassigned	3	36	0.0276915
Hypodermis	Up	Development: apoptosis	4	64	0.0278407
Hypodermis	Up	Signaling: S/T kinase	4	66	0.0305377
Hypodermis	Up	Cytoskeleton: claudin	2	15	0.0324758
Hypodermis	Up	Neuronal function: development	2	15	0.0324758
Hypodermis	Up	Metabolism: lipid: fatty acid	4	68	0.0333831
Hypodermis	Up	Cytoskeleton: motor protein: kinesin	2	16	0.0361339
Hypodermis	Up	Neuronal function: synaptic function: vesicle trafficking	2	16	0.0361339
Hypodermis	Up	Transmembrane transport: chloride channel	3	44	0.044537
Hypodermis	Up	Metabolism: nucleotide	5	111	0.0468764
Hypodermis	Up	Transcription: chromatin modification: methyltransferase	2	19	0.0479835
Hypodermis	Up	Metabolism: lipid: transcriptional regulator	1	2	0.0495256
Hypodermis	Up	Signaling: heteromeric G protein: G beta subunit	1	2	0.0495256
Hypodermis	Up	Stress response: transcriptional regulator	1	2	0.0495256
Hypodermis	Down	Signaling: small GTPase: Rho/Rac	10	46	1.62685e-07
Hypodermis	Down	Development: somatic	14	122	7.55675e-07
Hypodermis	Down	Extracellular material: matrix	10	67	3.40702e-06
Hypodermis	Down	Transcription factor: ZF	9	53	4.07788e-06
Hypodermis	Down	Cytoskeleton: cadherin	5	11	1.16488e-05
Hypodermis	Down	mRNA functions: binding: ZF	5	17	6.35042e-05
Hypodermis	Down	Muscle function	8	62	8.12097e-05
Hypodermis	Down	Transmembrane transport: unassigned	7	51	0.000158774
Hypodermis	Down	Transmembrane protein: unassigned	58	1692	0.000277365
Hypodermis	Down	Transcription factor: homeodomain	9	97	0.000298372
Hypodermis	Down	Proteolysis general: metallopeptidase	10	123	0.000377695
Hypodermis	Down	Neuronal function: unassigned	6	42	0.000383549
Hypodermis	Down	Signaling: frizzled	3	5	0.000414263
Hypodermis	Down	Transmembrane transport: calcium channel	4	20	0.00123195
Hypodermis	Down	Transmembrane transport: potassium channel	9	121	0.00130246
Hypodermis	Down	Globin	5	36	0.00131685
Hypodermis	Down	Neuronal function: synaptic function: neurotransmitter receptor	5	37	0.00147025
Hypodermis	Down	Signaling: small GTPase: Ras	5	39	0.0018159
Hypodermis	Down	Unassigned: prion domain	6	69	0.00397723
Hypodermis	Down	Transcription factor: forkhead	3	14	0.00439503
Hypodermis	Down	Transcription: chromatin modification: SWI/SNF	3	14	0.00439503
Hypodermis	Down	Stress response: pathogen: unassigned	7	96	0.00479291
Hypodermis	Down	mRNA functions: binding: KH	3	15	0.00519594
Hypodermis	Down	Signaling: MAPK	4	32	0.00564415
Hypodermis	Down	Transmembrane protein: seven transmembrane receptor: dmsr	3	16	0.00607891
Hypodermis	Down	Cytoskeleton: unassigned	6	77	0.00651491
Hypodermis	Down	Protein modification: carbohydrate	8	129	0.00660707
Hypodermis	Down	Signaling: heteromeric G protein: adenylyl cyclase	2	5	0.00783
Hypodermis	Down	Signaling: lipid: kinase DAG	2	5	0.00783
Hypodermis	Down	Development: general	6	81	0.00814966
Hypodermis	Down	Signaling: FGF	2	6	0.0103019
Hypodermis	Down	Neuronal function: transcription factor	2	7	0.0130704
Hypodermis	Down	Signaling: S/T kinase	5	66	0.0139808
Hypodermis	Down	Stress response: ER	3	24	0.0162972
Hypodermis	Down	DNA: replication	5	69	0.0164747
Hypodermis	Down	Signaling: Y kinase	5	73	0.0202353
Hypodermis	Down	Transmembrane transport: solute carrier	9	197	0.0239366
Hypodermis	Down	Signaling: WNT	3	30	0.0278314
Hypodermis	Down	Neuronal function: synaptic function: neuropeptide	7	139	0.0281991
Hypodermis	Down	Signaling: heteromeric G protein: receptor	4	54	0.0288014
Hypodermis	Down	Chaperone: DnaJ domain	3	31	0.030081
Hypodermis	Down	mRNA functions: processing: LSM	2	12	0.0309257
Hypodermis	Down	Protein modification: SUMO	2	12	0.0309257
Hypodermis	Down	Transcription factor: ETS	2	12	0.0309257
Hypodermis	Down	Signaling: small GTPase: Rab	3	34	0.0373837
Hypodermis	Down	Chaperone: unassigned	2	14	0.0397236
Hypodermis	Down	Signaling: calcium: calmodulin	2	14	0.0397236
Hypodermis	Down	Transmembrane protein: ER	3	35	0.0400006
Hypodermis	Down	Signaling: hedgehog-like	5	89	0.040666
Hypodermis	Down	Signaling: lipid: phosphatase	2	15	0.0444341
Hypodermis	Down	Development: apoptosis	4	64	0.0473693
Hypodermis	Down	Transcription: general machinery: RNA Pol II: subunit	2	16	0.0493388
Coelomocyte	Up	Signaling: hedgehog-like	9	89	2.52786e-07
Coelomocyte	Up	Muscle function	6	62	3.1577e-05
Coelomocyte	Up	Cytoskeleton: unassigned	5	77	0.000807704
Coelomocyte	Up	Development: somatic	6	122	0.000996366
Coelomocyte	Up	Signaling: frizzled	2	5	0.00155492
Coelomocyte	Up	Extracellular material: PGI	4	53	0.00160423
Coelomocyte	Up	Stress response: pathogen: unassigned	5	96	0.00204264
Coelomocyte	Up	Proteolysis general: unassigned	4	68	0.00376425
Coelomocyte	Up	Transmembrane transport: sugar	2	10	0.00474631
Coelomocyte	Up	Globin	3	36	0.004828
Coelomocyte	Up	Transmembrane transport: potassium channel	5	121	0.00525848
Coelomocyte	Up	Cytoskeleton: claudin	2	15	0.00949996
Coelomocyte	Up	Signaling: lipid: phosphatase	2	15	0.00949996
Coelomocyte	Up	Transmembrane protein: unassigned	25	1692	0.0125693
Coelomocyte	Up	Metabolism: mitochondria: citric acid cycle	2	23	0.0200078
Coelomocyte	Up	Cytoskeleton: innexin	2	24	0.0215506
Coelomocyte	Up	Extracellular material: galectin	2	26	0.0247779
Coelomocyte	Up	Unassigned: prion domain	3	69	0.0254562
Coelomocyte	Up	Extracellular material: collagen	5	184	0.0261895
Coelomocyte	Up	Metabolism: lipid: glycerolipid	2	27	0.0264607
Coelomocyte	Up	Metabolism: lipid: unassigned	2	27	0.0264607
Coelomocyte	Up	Signaling: WNT	2	30	0.0317742
Coelomocyte	Up	Non-coding RNA: processing	1	3	0.0344102
Coelomocyte	Up	Proteolysis proteasome: E3: HECT	1	3	0.0344102
Coelomocyte	Up	Development: general	3	81	0.0376698
Coelomocyte	Up	Cell cycle: chromosome dynamics: CENP	1	4	0.0428254
Coelomocyte	Up	Cell cycle: phosphatase	1	4	0.0428254
Coelomocyte	Up	Extracellular material: unassigned	1	4	0.0428254
Coelomocyte	Up	Signaling: dual specificity	1	4	0.0428254
Coelomocyte	Up	Trafficking: ER/Golgi: ERGIC	1	4	0.0428254
Coelomocyte	Up	Trafficking: vesicle targeting/fusion: CORVET/HOPS	1	4	0.0428254
Coelomocyte	Up	Transcription factor: bHLH	2	36	0.0435148
Coelomocyte	Up	Neuronal function: synaptic function: neurotransmitter receptor	2	37	0.045606
Coelomocyte	Up	Signaling: heteromeric G protein: guanylyl cyclase	2	37	0.045606
Coelomocyte	Down	Cytoskeleton: actin function: binding	4	23	5.01226e-05
Coelomocyte	Down	Muscle function	5	62	0.000163558
Coelomocyte	Down	Signaling: small GTPase: Ras	4	39	0.000319758
Coelomocyte	Down	Signaling: cAMP	2	2	0.000337748
Coelomocyte	Down	Signaling: small GTPase: Rho/Rac	4	46	0.000571911
Coelomocyte	Down	Signaling: phosphatase: unassigned	5	98	0.00118131
Coelomocyte	Down	Development: apoptosis	4	64	0.00181399
Coelomocyte	Down	Trafficking: vesicle targeting/fusion: unassigned	2	8	0.00245741
Coelomocyte	Down	Transmembrane protein: ER	3	35	0.0029827
Coelomocyte	Down	Trafficking: ER/Golgi: ARF	2	9	0.00298839
Coelomocyte	Down	Transmembrane transport: amino acid	3	37	0.00345403
Coelomocyte	Down	Proteolysis general: aspartate: unassigned	2	11	0.00419558
Coelomocyte	Down	Transmembrane transport: calcium channel	2	20	0.0118764
Coelomocyte	Down	Signaling: heteromeric G protein: unassigned	2	22	0.0140487
Coelomocyte	Down	Proteolysis proteasome: E1	1	1	0.0149936
Coelomocyte	Down	Development: somatic	4	122	0.0157697
Coelomocyte	Down	Stress response: ER	2	24	0.0163784
Coelomocyte	Down	Metabolism: unassigned	5	192	0.0176825
Coelomocyte	Down	Protein modification: carbohydrate	4	129	0.0188321
Coelomocyte	Down	Neuronal function: synaptic function: unassigned	2	28	0.0214891
Coelomocyte	Down	Signaling: heteromeric G protein: G beta subunit	1	2	0.0224055
Coelomocyte	Down	Signaling: heteromeric G protein: G gamma subunit	1	2	0.0224055
Coelomocyte	Down	Stress response: pathogen: transcriptional regulator	1	2	0.0224055
Coelomocyte	Down	Cytoskeleton: unassigned	3	77	0.022964
Coelomocyte	Down	Proteolysis proteasome: ubiquitin peptidase	2	31	0.0256971
Coelomocyte	Down	Non-coding RNA: processing	1	3	0.0297614
Coelomocyte	Down	Transcription factor: CREB	1	3	0.0297614
Coelomocyte	Down	Signaling: small GTPase: Rab	2	34	0.0302081
Coelomocyte	Down	Extracellular material: cuticlin	2	35	0.0317764
Coelomocyte	Down	mRNA functions: binding: RBM	2	36	0.0333761
Coelomocyte	Down	Extracellular material: lectin	1	4	0.0370617
Coelomocyte	Down	Metabolism: mitochondria: iron sulfur assembly	1	4	0.0370617
Coelomocyte	Down	mRNA functions: processing: cold shock	1	4	0.0370617
Coelomocyte	Down	Signaling: small GTPase: Ran	1	4	0.0370617
Coelomocyte	Down	Signaling: small GTPase: Rap	1	4	0.0370617
Coelomocyte	Down	Neuronal function: unassigned	2	42	0.0436011
Coelomocyte	Down	Signaling: heteromeric G protein: adenylyl cyclase	1	5	0.0443069
Coelomocyte	Down	Signaling: PKC	1	5	0.0443069

## Sheet: PITT-Age-DEMIR Category 1
Tissue	Regulated by Up- or Down-regulated PITT-Age-DEMIRs	Category 1	# PITT-Age-DEMIR targets in this Category	# Genes in this Category	P Value
Neuron	Up	Signaling	34	1188	4.02392e-11
Neuron	Up	Proteolysis general	12	394	2.99444e-05
Neuron	Up	Cytoskeleton	11	371	7.83672e-05
Neuron	Up	Neuronal function	10	308	7.89727e-05
Neuron	Up	Trafficking	8	205	0.00011838
Neuron	Up	Muscle function	4	62	0.00105334
Neuron	Up	Development	8	295	0.00120375
Neuron	Up	Transcription factor	11	581	0.00277797
Neuron	Up	Extracellular material	9	495	0.00809011
Neuron	Up	Chaperone	3	92	0.0263713
Neuron	Up	Transmembrane transport	11	901	0.0483017
Neuron	Down	Signaling	87	1188	2.81794e-21
Neuron	Down	Transcription factor	44	581	2.56202e-12
Neuron	Down	Lysosome	14	91	2.72336e-08
Neuron	Down	Neuronal function	22	308	1.3196e-06
Neuron	Down	Development	21	295	2.36249e-06
Neuron	Down	Transmembrane transport	42	901	2.77254e-06
Neuron	Down	Metabolism	63	1601	3.29063e-06
Neuron	Down	Muscle function	7	62	0.000453411
Neuron	Down	mRNA functions	20	407	0.000483595
Neuron	Down	Protein modification	15	271	0.000746549
Neuron	Down	Proteolysis general	19	394	0.000809175
Neuron	Down	Transcription: chromatin	12	222	0.00285664
Neuron	Down	Trafficking	11	205	0.0043923
Neuron	Down	Cytoskeleton	16	371	0.0054816
Neuron	Down	Transcription: general machinery	9	154	0.0056696
Neuron	Down	Transcription: dosage compensation	2	10	0.022766
Neuron	Down	Globin	3	36	0.0420631
Neuron	Down	Chaperone	5	92	0.0445339
Intestine	Up	Signaling	25	1188	2.07762e-09
Intestine	Up	Transcription factor	13	581	5.45487e-06
Intestine	Up	Neuronal function	6	308	0.00324493
Intestine	Up	Cytoskeleton	6	371	0.00770542
Intestine	Up	Transmembrane transport	10	901	0.00959834
Intestine	Down	Signaling	36	1188	4.94648e-11
Intestine	Down	Transmembrane transport	22	901	5.1953e-06
Intestine	Down	Transcription factor	16	581	2.20088e-05
Intestine	Down	Neuronal function	11	308	4.29513e-05
Intestine	Down	Trafficking	7	205	0.00127398
Intestine	Down	Development	8	295	0.00242476
Intestine	Down	Muscle function	3	62	0.0131253
Intestine	Down	Cytoskeleton	7	371	0.0260534
Intestine	Down	Extracellular material	8	495	0.0392305
Body Wall Muscle	Up	Signaling	18	1188	9.04432e-09
Body Wall Muscle	Up	Proteolysis general	4	394	0.0180275
Body Wall Muscle	Up	Transmembrane transport	6	901	0.0276238
Body Wall Muscle	Up	Neuronal function	3	308	0.042602
Body Wall Muscle	Down	Signaling	37	1188	3.94475e-12
Body Wall Muscle	Down	Metabolism	35	1601	7.19468e-08
Body Wall Muscle	Down	Trafficking	9	205	3.19456e-05
Body Wall Muscle	Down	Transmembrane transport	19	901	7.42286e-05
Body Wall Muscle	Down	Muscle function	5	62	0.000129274
Body Wall Muscle	Down	Transcription factor	14	581	0.000160677
Body Wall Muscle	Down	Development	9	295	0.000439789
Body Wall Muscle	Down	Protein modification	6	271	0.0159362
Body Wall Muscle	Down	Cytoskeleton	7	371	0.0209254
Body Wall Muscle	Down	Neuronal function	6	308	0.0272787
Body Wall Muscle	Down	Lysosome	3	91	0.0304949
Hypodermis	Up	Signaling	73	1188	2.26199e-23
Hypodermis	Up	Trafficking	18	205	2.10636e-09
Hypodermis	Up	Neuronal function	18	308	6.52074e-07
Hypodermis	Up	Development	16	295	6.34383e-06
Hypodermis	Up	Transmembrane transport	30	901	1.66853e-05
Hypodermis	Up	Transcription factor	22	581	3.31564e-05
Hypodermis	Up	Cytoskeleton	14	371	0.000807403
Hypodermis	Up	Muscle function	5	62	0.00199733
Hypodermis	Up	Proteolysis general	12	394	0.00911117
Hypodermis	Down	Signaling	58	1188	1.33647e-16
Hypodermis	Down	Transcription factor	30	581	4.01539e-10
Hypodermis	Down	Neuronal function	18	308	1.82838e-07
Hypodermis	Down	mRNA functions	18	407	7.58979e-06
Hypodermis	Down	Development	13	295	0.00013104
Hypodermis	Down	Transcription: chromatin	10	222	0.000627405
Hypodermis	Down	Transmembrane transport	23	901	0.00134953
Hypodermis	Down	Protein modification	10	271	0.00258641
Hypodermis	Down	Transcription: general machinery	7	154	0.0037096
Hypodermis	Down	Cytoskeleton	11	371	0.00782495
Hypodermis	Down	Muscle function	4	62	0.00849387
Hypodermis	Down	Globin	3	36	0.0116481
Hypodermis	Down	Proteolysis general	11	394	0.0116991
Hypodermis	Down	Chaperone	4	92	0.0294954
Coelomocyte	Up	Signaling	21	1188	1.05606e-07
Coelomocyte	Up	Development	6	295	0.00158747
Coelomocyte	Up	Extracellular material	7	495	0.0049093
Coelomocyte	Up	Transmembrane transport	9	901	0.0135074
Coelomocyte	Up	Cytoskeleton	5	371	0.0191937
Coelomocyte	Up	Muscle function	2	62	0.0275061
Coelomocyte	Up	Neuronal function	4	308	0.038501
Coelomocyte	Down	Signaling	34	1188	6.82144e-12
Coelomocyte	Down	Trafficking	10	205	1.48842e-06
Coelomocyte	Down	Development	9	295	0.000161124
Coelomocyte	Down	Muscle function	4	62	0.000805908
Coelomocyte	Down	Transmembrane transport	15	901	0.000969649
Coelomocyte	Down	Cytoskeleton	7	371	0.0105663
Coelomocyte	Down	Neuronal function	6	308	0.0149606
Coelomocyte	Down	Nucleic acid	5	231	0.0170194
Coelomocyte	Down	Protein modification	5	271	0.0306099
Coelomocyte	Down	Transcription factor	8	581	0.0341039

## Sheet: PITT-Age-DEMIR Category 2
Tissue	Regulated by Up- or Down-regulated PITT-Age-DEMIRs	Category 2	# PITT-Age-DEMIR targets in this Category	# Genes in this Category	P Value
Neuron	Up	Signaling: small GTPase	10	183	1.06318e-06
Neuron	Up	Transcription factor: homeodomain	6	97	7.69962e-05
Neuron	Up	Cytoskeleton: cadherin	3	11	0.000103924
Neuron	Up	Neuronal function: synaptic function	8	244	0.000366868
Neuron	Up	Transmembrane transport: calcium channel	3	20	0.000483108
Neuron	Up	Cytoskeleton: integrin	2	4	0.000659941
Neuron	Up	Muscle function	4	62	0.00105334
Neuron	Up	Trafficking: vesicle targeting/fusion	4	67	0.00138247
Neuron	Up	Extracellular material: cuticlin	3	35	0.00213366
Neuron	Up	Signaling: heteromeric G protein	5	170	0.00691384
Neuron	Up	Development: apoptosis	3	64	0.0104815
Neuron	Up	Development: somatic	4	122	0.0106282
Neuron	Up	Proteolysis general: metallopeptidase	4	123	0.0109161
Neuron	Up	Metabolism: unassigned	5	192	0.0111466
Neuron	Up	Extracellular material: matrix	3	67	0.0117998
Neuron	Up	Signaling: phosphatase	5	196	0.0120701
Neuron	Up	Transmembrane protein: unassigned	20	1692	0.0155741
Neuron	Up	Cytoskeleton: unassigned	3	77	0.0168545
Neuron	Up	Signaling: cAMP	1	2	0.0198976
Neuron	Up	Chaperone: DnaJ domain	2	31	0.0205955
Neuron	Up	Trafficking: ER/Golgi	3	87	0.02294
Neuron	Up	Proteolysis general: serine	2	34	0.0242507
Neuron	Up	Signaling: hedgehog-like	3	89	0.0242814
Neuron	Up	Signaling: calcium	2	35	0.0255236
Neuron	Up	Transmembrane protein: ER	2	35	0.0255236
Neuron	Up	Extracellular material: lectin	1	4	0.0329411
Neuron	Up	Neuronal function: unassigned	2	42	0.0351542
Neuron	Up	Signaling: rhomboid	1	6	0.0458103
Neuron	Down	Lysosome: Vacuolar ATPase	11	22	2.60464e-11
Neuron	Down	Signaling: small GTPase	17	183	7.56058e-07
Neuron	Down	Transcription factor: ZF	9	53	3.88225e-06
Neuron	Down	Development: somatic	12	122	1.77168e-05
Neuron	Down	Signaling: heteromeric G protein	14	170	2.37351e-05
Neuron	Down	Neuronal function: synaptic function	16	244	8.55145e-05
Neuron	Down	Transmembrane transport: unassigned	7	51	0.000152945
Neuron	Down	Transcription factor: homeodomain	9	97	0.000285414
Neuron	Down	Signaling: lipid	9	102	0.000401739
Neuron	Down	Metabolism: B12	3	5	0.000406885
Neuron	Down	Signaling: frizzled	3	5	0.000406885
Neuron	Down	mRNA functions: binding	9	103	0.000429132
Neuron	Down	Muscle function	7	62	0.000453411
Neuron	Down	Transmembrane transport: sodium channel	5	32	0.000796379
Neuron	Down	Metabolism: unassigned	12	192	0.000908918
Neuron	Down	Transcription: chromatin modification	9	117	0.00100282
Neuron	Down	Transmembrane transport: solute carrier	12	197	0.00111868
Neuron	Down	Proteolysis general: metallopeptidase	9	123	0.00138927
Neuron	Down	Transcription: general machinery: RNA Pol II	9	133	0.0022917
Neuron	Down	Transcription factor: ETS	3	12	0.00297796
Neuron	Down	Transcription factor: NHR	13	259	0.00357878
Neuron	Down	Metabolism: lipid	21	526	0.00394437
Neuron	Down	Protein modification: carbohydrate	8	129	0.00637847
Neuron	Down	Transmembrane protein: ER	4	35	0.0073591
Neuron	Down	Signaling: Notch	3	18	0.00796416
Neuron	Down	Transmembrane transport: amino acid	4	37	0.00878131
Neuron	Down	Signaling: FGF	2	6	0.010181
Neuron	Down	Transmembrane transport: calcium channel	3	20	0.0102965
Neuron	Down	Signaling: hedgehog-like	6	89	0.0119326
Neuron	Down	Neuronal function: transcription factor	2	7	0.0129181
Neuron	Down	Cytoskeleton: actin function	4	42	0.0130871
Neuron	Down	Neuronal function: unassigned	4	42	0.0130871
Neuron	Down	Stress response: dauer	2	8	0.015936
Neuron	Down	Cytoskeleton: innexin	3	24	0.0160345
Neuron	Down	Stress response: ER	3	24	0.0160345
Neuron	Down	DNA: replication	5	69	0.0160874
Neuron	Down	Transcription: dosage compensation	2	10	0.022766
Neuron	Down	Cell cycle: cyclin	2	11	0.0265547
Neuron	Down	Cytoskeleton: cadherin	2	11	0.0265547
Neuron	Down	Signaling: WNT	3	30	0.0273972
Neuron	Down	Chaperone: DnaJ domain	3	31	0.0296142
Neuron	Down	Protein modification: SUMO	2	12	0.0305775
Neuron	Down	Signaling: MAPK	3	32	0.0319228
Neuron	Down	Trafficking: ER/Golgi	5	87	0.0367968
Neuron	Down	Transmembrane protein: unassigned	46	1692	0.0368992
Neuron	Down	Proteolysis proteasome: E1	1	1	0.039264
Neuron	Down	Trafficking: unassigned	2	14	0.0392824
Neuron	Down	Transcription factor: forkhead	2	14	0.0392824
Neuron	Down	Signaling: calcium	3	35	0.0393935
Neuron	Down	Globin	3	36	0.0420631
Neuron	Down	Transcription factor: bHLH	3	36	0.0420631
Neuron	Down	Development: apoptosis	4	64	0.0465009
Neuron	Down	Transmembrane transport: lipid	2	16	0.0487986
Intestine	Up	Signaling: frizzled	2	5	0.000410779
Intestine	Up	Transcription factor: homeodomain	4	97	0.00116463
Intestine	Up	Cytoskeleton: cadherin	2	11	0.00149855
Intestine	Up	Signaling: small GTPase	5	183	0.001717
Intestine	Up	Extracellular material: PGI	3	53	0.00207183
Intestine	Up	Transmembrane transport: calcium channel	2	20	0.00432024
Intestine	Up	Neuronal function: synaptic function	5	244	0.00565127
Intestine	Up	Cytoskeleton: innexin	2	24	0.00600621
Intestine	Up	Transmembrane protein: unassigned	16	1692	0.00627825
Intestine	Up	Transcription factor: NHR	5	259	0.00717924
Intestine	Up	Signaling: heteromeric G protein	4	170	0.00810893
Intestine	Up	Signaling: hedgehog-like	3	89	0.00832115
Intestine	Up	Transcription factor: bHLH	2	36	0.0125369
Intestine	Up	Signaling: cAMP	1	2	0.0132616
Intestine	Up	Transmembrane transport: monocarboxylate	1	6	0.0306686
Intestine	Up	Trafficking: vesicle targeting/fusion	2	67	0.0381871
Intestine	Up	Stress response: dauer	1	8	0.0392558
Intestine	Up	Signaling: unassigned	2	70	0.041242
Intestine	Up	Signaling: AMPK	1	9	0.0435206
Intestine	Up	Transmembrane transport: sugar	1	10	0.0477664
Intestine	Down	Signaling: small GTPase	11	183	3.89695e-07
Intestine	Down	Trafficking: endocytosis	4	29	0.000110895
Intestine	Down	Transmembrane transport: solute carrier	8	197	0.000196092
Intestine	Down	Transcription factor: forkhead	3	14	0.000267578
Intestine	Down	Neuronal function: unassigned	4	42	0.000408777
Intestine	Down	Transmembrane transport: calcium channel	3	20	0.000673579
Intestine	Down	Signaling: FGF	2	6	0.00153194
Intestine	Down	Transmembrane transport: sugar	2	10	0.00353914
Intestine	Down	Transmembrane transport: unassigned	3	51	0.00792452
Intestine	Down	Transcription factor: ZF	3	53	0.00875778
Intestine	Down	Neuronal function: synaptic function	6	244	0.012431
Intestine	Down	Muscle function	3	62	0.0131253
Intestine	Down	Transmembrane protein: unassigned	22	1692	0.014364
Intestine	Down	Proteolysis proteasome: E1	1	1	0.0149313
Intestine	Down	Signaling: S/T kinase	3	66	0.0153978
Intestine	Down	Development: somatic	4	122	0.0155561
Intestine	Down	Proteolysis general: metallopeptidase	4	123	0.0159676
Intestine	Down	Extracellular material: matrix	3	67	0.0159983
Intestine	Down	Protein modification: carbohydrate	4	129	0.01858
Intestine	Down	Signaling: Y kinase	3	73	0.0198742
Intestine	Down	Metabolism: amino acid	3	82	0.0265693
Intestine	Down	Transcription factor: CREB	1	3	0.0296387
Intestine	Down	Signaling: hedgehog-like	3	89	0.0325053
Intestine	Down	Signaling: dual specificity	1	4	0.0369095
Intestine	Down	Transcription factor: homeodomain	3	97	0.0400589
Intestine	Down	Cytoskeleton: motor protein	2	41	0.0415125
Intestine	Down	mRNA functions: binding	3	103	0.0462519
Body Wall Muscle	Up	Signaling: hedgehog-like	5	89	4.51085e-06
Body Wall Muscle	Up	Signaling: frizzled	2	5	0.00012632
Body Wall Muscle	Up	Transmembrane transport: calcium channel	2	20	0.00135514
Body Wall Muscle	Up	Transcription factor: bHLH	2	36	0.00401571
Body Wall Muscle	Up	Extracellular material: PGI	2	53	0.00824696
Body Wall Muscle	Up	Signaling: unassigned	2	70	0.0138019
Body Wall Muscle	Up	Signaling: Y kinase	2	73	0.0149106
Body Wall Muscle	Up	Transcription factor: homeodomain	2	97	0.0250583
Body Wall Muscle	Up	Transmembrane transport: sugar	1	10	0.0265868
Body Wall Muscle	Up	Metabolism: amino sugar	1	14	0.0360763
Body Wall Muscle	Up	Development: somatic	2	122	0.0378179
Body Wall Muscle	Up	Proteolysis general: metallopeptidase	2	123	0.0383704
Body Wall Muscle	Up	Cytoskeleton: claudin	1	15	0.0384339
Body Wall Muscle	Up	Proteolysis general: carboxypeptidase	1	16	0.0407858
Body Wall Muscle	Down	Signaling: small GTPase	11	183	2.48378e-07
Body Wall Muscle	Down	Metabolism: B12	3	5	2.01706e-05
Body Wall Muscle	Down	Development: somatic	7	122	4.77612e-05
Body Wall Muscle	Down	Signaling: heteromeric G protein	8	170	5.40318e-05
Body Wall Muscle	Down	Metabolism: lipid	14	526	5.92614e-05
Body Wall Muscle	Down	Muscle function	5	62	0.000129274
Body Wall Muscle	Down	Signaling: phosphatase	8	196	0.000138794
Body Wall Muscle	Down	Transmembrane transport: amino acid	4	37	0.000218983
Body Wall Muscle	Down	Trafficking: ER/Golgi	5	87	0.000566409
Body Wall Muscle	Down	Metabolism: unassigned	7	192	0.000676335
Body Wall Muscle	Down	Transmembrane transport: unassigned	4	51	0.000680293
Body Wall Muscle	Down	Transmembrane protein: ER	3	35	0.00258373
Body Wall Muscle	Down	Cytoskeleton: unassigned	4	77	0.00285908
Body Wall Muscle	Down	Protein modification: carbohydrate	5	129	0.00299294
Body Wall Muscle	Down	Transcription factor: ETS	2	12	0.00440908
Body Wall Muscle	Down	Trafficking: unassigned	2	14	0.00575884
Body Wall Muscle	Down	Transcription factor: ZF	3	53	0.00771015
Body Wall Muscle	Down	Stress response: ER	2	24	0.0148714
Body Wall Muscle	Down	Signaling: cAMP	1	2	0.0212919
Body Wall Muscle	Down	Lysosome: acid phosphatase	2	31	0.0233725
Body Wall Muscle	Down	Transmembrane transport: sodium channel	2	32	0.0247162
Body Wall Muscle	Down	Non-coding RNA: processing	1	3	0.0282875
Body Wall Muscle	Down	Transcription factor: CREB	1	3	0.0282875
Body Wall Muscle	Down	Neuronal function: synaptic function	5	244	0.0350261
Body Wall Muscle	Down	Extracellular material: lectin	1	4	0.035233
Body Wall Muscle	Down	Cytoskeleton: actin function	2	42	0.039762
Body Wall Muscle	Down	Peroxisome: transporter	1	5	0.0421285
Body Wall Muscle	Down	Ribosome: S6 kinase	1	6	0.0489746
Body Wall Muscle	Down	Signaling: FGF	1	6	0.0489746
Hypodermis	Up	Signaling: small GTPase	17	183	2.63668e-09
Hypodermis	Up	Trafficking: vesicle targeting/fusion	8	67	7.46905e-06
Hypodermis	Up	Neuronal function: synaptic function	14	244	1.27638e-05
Hypodermis	Up	Signaling: lipid	9	102	1.94936e-05
Hypodermis	Up	Development: general	8	81	2.64831e-05
Hypodermis	Up	Transcription factor: homeodomain	8	97	8.65308e-05
Hypodermis	Up	Transmembrane transport: solute carrier	11	197	0.000128356
Hypodermis	Up	Transmembrane transport: calcium channel	4	20	0.000264601
Hypodermis	Up	Signaling: cAMP	2	2	0.00103005
Hypodermis	Up	Trafficking: ER/Golgi	6	87	0.0015514
Hypodermis	Up	Signaling: hedgehog-like	6	89	0.00172955
Hypodermis	Up	Muscle function	5	62	0.00199733
Hypodermis	Up	Signaling: TGF beta	3	17	0.00223089
Hypodermis	Up	Extracellular material: matrix	5	67	0.00273977
Hypodermis	Up	Signaling: heteromeric G protein	8	170	0.00281311
Hypodermis	Up	Signaling: Y kinase	5	73	0.00387211
Hypodermis	Up	Lysosome: Vacuolar ATPase	3	22	0.00428383
Hypodermis	Up	Ribosome: S6 kinase	2	6	0.00463975
Hypodermis	Up	Signaling: phosphatase	8	196	0.00632612
Hypodermis	Up	Transmembrane transport: potassium channel	6	121	0.00719229
Hypodermis	Up	Stress response: dauer	2	8	0.0073264
Hypodermis	Up	Development: somatic	6	122	0.00746255
Hypodermis	Up	Trafficking: endocytosis	3	29	0.00862309
Hypodermis	Up	Transmembrane transport: sugar	2	10	0.010558
Hypodermis	Up	Cytoskeleton: cadherin	2	11	0.0123686
Hypodermis	Up	Signaling: calcium	3	35	0.0138291
Hypodermis	Up	mRNA functions: binding	5	103	0.0147776
Hypodermis	Up	Cytoskeleton: claudin	2	15	0.0208235
Hypodermis	Up	Neuronal function: unassigned	3	42	0.0217276
Hypodermis	Up	Cytoskeleton: unassigned	4	77	0.0228226
Hypodermis	Up	Transmembrane protein: unassigned	33	1692	0.0283032
Hypodermis	Up	Proteolysis general: metallopeptidase	5	123	0.0283153
Hypodermis	Up	Non-coding RNA: small RNA	3	50	0.0331943
Hypodermis	Up	Protein modification: carbohydrate	5	129	0.0335218
Hypodermis	Up	Transmembrane transport: unassigned	3	51	0.0348092
Hypodermis	Up	Stress response: transcriptional regulator	1	2	0.0390895
Hypodermis	Up	Stress response: ER	2	24	0.0460196
Hypodermis	Up	Transcription factor: bZIP	2	24	0.0460196
Hypodermis	Down	Transcription factor: ZF	8	53	7.89712e-07
Hypodermis	Down	Signaling: small GTPase	12	183	6.15005e-06
Hypodermis	Down	Neuronal function: synaptic function	13	244	2.10678e-05
Hypodermis	Down	Transcription factor: homeodomain	8	97	4.63827e-05
Hypodermis	Down	mRNA functions: binding	8	103	6.88411e-05
Hypodermis	Down	Signaling: frizzled	3	5	9.44397e-05
Hypodermis	Down	Development: somatic	8	122	0.000206357
Hypodermis	Down	Signaling: heteromeric G protein	9	170	0.00038376
Hypodermis	Down	Transmembrane transport: unassigned	5	51	0.000594741
Hypodermis	Down	Transcription: chromatin modification	7	117	0.000843955
Hypodermis	Down	Transcription: general machinery: RNA Pol II	7	133	0.00170216
Hypodermis	Down	DNA: replication	5	69	0.00209417
Hypodermis	Down	Neuronal function: transcription factor	2	7	0.00495622
Hypodermis	Down	Muscle function	4	62	0.00849387
Hypodermis	Down	Transmembrane protein: unassigned	33	1692	0.00937889
Hypodermis	Down	Cytoskeleton: cadherin	2	11	0.0103987
Hypodermis	Down	Signaling: calcium	3	35	0.0108486
Hypodermis	Down	Metabolism: unassigned	7	192	0.0113105
Hypodermis	Down	Globin	3	36	0.0116481
Hypodermis	Down	Protein modification: SUMO	2	12	0.0120349
Hypodermis	Down	Transcription factor: ETS	2	12	0.0120349
Hypodermis	Down	mRNA functions: processing	9	296	0.0130869
Hypodermis	Down	Transcription factor: forkhead	2	14	0.0156182
Hypodermis	Down	Cytoskeleton: actin function	3	42	0.0171434
Hypodermis	Down	Neuronal function: unassigned	3	42	0.0171434
Hypodermis	Down	Proteolysis general: metallopeptidase	5	123	0.0201685
Hypodermis	Down	Signaling: Notch	2	18	0.0239522
Hypodermis	Down	Protein modification: carbohydrate	5	129	0.0240024
Hypodermis	Down	Transmembrane transport: calcium channel	2	20	0.0286613
Hypodermis	Down	Transmembrane transport: solute carrier	6	197	0.0381116
Hypodermis	Down	Cytoskeleton: innexin	2	24	0.0390661
Hypodermis	Down	Stress response: ER	2	24	0.0390661
Hypodermis	Down	Signaling: lipid	4	102	0.0401748
Hypodermis	Down	Transcription factor: NHR	7	259	0.0446901
Hypodermis	Down	Protein modification: acyltransferase	1	3	0.0473515
Hypodermis	Down	Transcription factor: CREB	1	3	0.0473515
Hypodermis	Up	Signaling: hedgehog-like	7	89	1.65078e-07
Hypodermis	Up	Extracellular material: PGI	4	53	8.88554e-05
Hypodermis	Up	Signaling: frizzled	2	5	0.000333781
Hypodermis	Up	Transmembrane transport: sugar	2	10	0.00103494
Hypodermis	Up	Transmembrane protein: unassigned	16	1692	0.00248602
Hypodermis	Up	Cytoskeleton: innexin	2	24	0.00490759
Hypodermis	Up	Transcription factor: bHLH	2	36	0.0102793
Hypodermis	Up	Development: somatic	3	122	0.0143649
Hypodermis	Up	Neuronal function: synaptic function	4	244	0.0187028
Hypodermis	Up	Extracellular material: unassigned	1	4	0.01983
Hypodermis	Up	Muscle function	2	62	0.0275061
Hypodermis	Up	Cell cycle: chromosome dynamics	2	65	0.029928
Hypodermis	Up	Signaling: unassigned	2	70	0.0341434
Hypodermis	Up	Signaling: Y kinase	2	73	0.0367764
Hypodermis	Up	Peroxisome: biogenesis	1	9	0.0392638
Hypodermis	Up	Cytoskeleton: unassigned	2	77	0.0404034
Hypodermis	Up	Development: general	2	81	0.0441585
Hypodermis	Up	Transmembrane transport: solute carrier	3	197	0.047566
Hypodermis	Down	Signaling: small GTPase	11	183	6.35671e-08
Hypodermis	Down	Signaling: heteromeric G protein	9	170	2.57738e-06
Hypodermis	Down	Cytoskeleton: actin function	4	42	0.000201721
Hypodermis	Down	Trafficking: ER/Golgi	5	87	0.000300751
Hypodermis	Down	Muscle function	4	62	0.000805908
Hypodermis	Down	Transmembrane protein: ER	3	35	0.00173569
Hypodermis	Down	Transmembrane transport: amino acid	3	37	0.00201387
Hypodermis	Down	Transmembrane transport: calcium channel	2	20	0.00822575
Hypodermis	Down	Development: somatic	4	122	0.0083101
Hypodermis	Down	Metabolism: unassigned	5	192	0.00834369
Hypodermis	Down	Development: apoptosis	3	64	0.00861174
Hypodermis	Down	Signaling: phosphatase	5	196	0.00904823
Hypodermis	Down	Trafficking: vesicle targeting/fusion	3	67	0.00970478
Hypodermis	Down	Protein modification: carbohydrate	4	129	0.00999282
Hypodermis	Down	Stress response: ER	2	24	0.0113831
Hypodermis	Down	Proteolysis proteasome: E1	1	1	0.0123723
Hypodermis	Down	Nucleic acid: binding	5	229	0.0164708
Hypodermis	Down	Proteolysis proteasome: ubiquitin peptidase	2	31	0.0179667
Hypodermis	Down	Signaling: cAMP	1	2	0.0185006
Hypodermis	Down	Neuronal function: synaptic function	5	244	0.0208806
Hypodermis	Down	Extracellular material: cuticlin	2	35	0.0222929
Hypodermis	Down	Non-coding RNA: processing	1	3	0.0245907
Hypodermis	Down	Transcription factor: CREB	1	3	0.0245907
Hypodermis	Down	Extracellular material: lectin	1	4	0.0306428
Hypodermis	Down	Transmembrane transport: solute carrier	4	197	0.0380248
Hypodermis	Down	Signaling: FGF	1	6	0.042634
Hypodermis	Down	Transmembrane transport: unassigned	2	51	0.0432047

## Sheet: PITT-Age-DEMIR Category 3
Tissue	Regulated by Up- or Down-regulated PITT-Age-DEMIRs	Category 3	# PITT-Age-DEMIR targets in this Category	# Genes in this Category	P Value
Neuron	Up	Transcription factor: homeodomain	6	97	7.69962e-05
Neuron	Up	Cytoskeleton: cadherin	3	11	0.000103924
Neuron	Up	Signaling: small GTPase: Rho/Rac	4	46	0.000366849
Neuron	Up	Transmembrane transport: calcium channel	3	20	0.000483108
Neuron	Up	Cytoskeleton: integrin	2	4	0.000659941
Neuron	Up	Muscle function	4	62	0.00105334
Neuron	Up	Neuronal function: synaptic function: unassigned	3	28	0.00117766
Neuron	Up	Trafficking: vesicle targeting/fusion: ESCRT	2	6	0.00122087
Neuron	Up	Extracellular material: cuticlin	3	35	0.00213366
Neuron	Up	Development: apoptosis	3	64	0.0104815
Neuron	Up	Development: somatic	4	122	0.0106282
Neuron	Up	Proteolysis general: metallopeptidase	4	123	0.0109161
Neuron	Up	Metabolism: unassigned	5	192	0.0111466
Neuron	Up	Extracellular material: matrix	3	67	0.0117998
Neuron	Up	Metabolism: lipid: binding	3	67	0.0117998
Neuron	Up	Transmembrane protein: unassigned	20	1692	0.0155741
Neuron	Up	Cytoskeleton: unassigned	3	77	0.0168545
Neuron	Up	Signaling: cAMP	1	2	0.0198976
Neuron	Up	Signaling: heteromeric G protein: G gamma subunit	1	2	0.0198976
Neuron	Up	Chaperone: DnaJ domain	2	31	0.0205955
Neuron	Up	Proteolysis general: serine	2	34	0.0242507
Neuron	Up	Signaling: small GTPase: Rab	2	34	0.0242507
Neuron	Up	Signaling: hedgehog-like	3	89	0.0242814
Neuron	Up	Transmembrane protein: ER	2	35	0.0255236
Neuron	Up	Signaling: phosphatase: unassigned	3	98	0.0308294
Neuron	Up	Signaling: small GTPase: Ras	2	39	0.0308765
Neuron	Up	Extracellular material: lectin	1	4	0.0329411
Neuron	Up	Signaling: calcium: calmodulin dependent	1	4	0.0329411
Neuron	Up	Signaling: small GTPase: Ran	1	4	0.0329411
Neuron	Up	Signaling: small GTPase: Rap	1	4	0.0329411
Neuron	Up	Neuronal function: unassigned	2	42	0.0351542
Neuron	Up	Metabolism: lipid: sphingolipid	2	44	0.0381254
Neuron	Up	Signaling: heteromeric G protein: adenylyl cyclase	1	5	0.0393974
Neuron	Up	Signaling: rhomboid	1	6	0.0458103
Neuron	Down	Lysosome: Vacuolar ATPase	11	22	2.60464e-11
Neuron	Down	Transcription factor: ZF	9	53	3.88225e-06
Neuron	Down	mRNA functions: binding: ZF	6	17	4.68353e-06
Neuron	Down	Signaling: small GTPase: Rho/Rac	8	46	1.13968e-05
Neuron	Down	Development: somatic	12	122	1.77168e-05
Neuron	Down	Transmembrane transport: unassigned	7	51	0.000152945
Neuron	Down	Transcription factor: homeodomain	9	97	0.000285414
Neuron	Down	Transcription: chromatin modification: SWI/SNF	4	14	0.000381554
Neuron	Down	Metabolism: B12	3	5	0.000406885
Neuron	Down	Signaling: frizzled	3	5	0.000406885
Neuron	Down	Muscle function	7	62	0.000453411
Neuron	Down	Transmembrane transport: sodium channel	5	32	0.000796379
Neuron	Down	Metabolism: unassigned	12	192	0.000908918
Neuron	Down	Transmembrane transport: solute carrier	12	197	0.00111868
Neuron	Down	Proteolysis general: metallopeptidase	9	123	0.00138927
Neuron	Down	Signaling: small GTPase: Ras	5	39	0.00176803
Neuron	Down	Transcription factor: ETS	3	12	0.00297796
Neuron	Down	Transcription factor: NHR	13	259	0.00357878
Neuron	Down	Neuronal function: synaptic function: unassigned	4	28	0.00359163
Neuron	Down	Signaling: heteromeric G protein: receptor	5	54	0.00637631
Neuron	Down	Protein modification: carbohydrate	8	129	0.00637847
Neuron	Down	Transmembrane protein: ER	4	35	0.0073591
Neuron	Down	Signaling: lipid: kinase DAG	2	5	0.00773746
Neuron	Down	Signaling: Notch	3	18	0.00796416
Neuron	Down	Neuronal function: synaptic function: neurotransmitter receptor	4	37	0.00878131
Neuron	Down	Transmembrane transport: amino acid	4	37	0.00878131
Neuron	Down	Signaling: FGF	2	6	0.010181
Neuron	Down	Transmembrane transport: calcium channel	3	20	0.0102965
Neuron	Down	Signaling: hedgehog-like	6	89	0.0119326
Neuron	Down	Neuronal function: transcription factor	2	7	0.0129181
Neuron	Down	Signaling: lipid: phospholipase C	2	7	0.0129181
Neuron	Down	Trafficking: endocytosis: adaptin	2	7	0.0129181
Neuron	Down	Signaling: heteromeric G protein: unassigned	3	22	0.0129842
Neuron	Down	Neuronal function: unassigned	4	42	0.0130871
Neuron	Down	Cytoskeleton: actin function: binding	3	23	0.0144636
Neuron	Down	Stress response: dauer	2	8	0.015936
Neuron	Down	Cytoskeleton: innexin	3	24	0.0160345
Neuron	Down	Stress response: ER	3	24	0.0160345
Neuron	Down	DNA: replication	5	69	0.0160874
Neuron	Down	Signaling: phosphatase: unassigned	6	98	0.0179457
Neuron	Down	Trafficking: ER/Golgi: ARF	2	9	0.0192226
Neuron	Down	Transcription: dosage compensation	2	10	0.022766
Neuron	Down	Transcription: general machinery: RNA Pol II: CCR4/NOT	2	10	0.022766
Neuron	Down	Cell cycle: cyclin	2	11	0.0265547
Neuron	Down	Cytoskeleton: cadherin	2	11	0.0265547
Neuron	Down	Signaling: WNT	3	30	0.0273972
Neuron	Down	Neuronal function: synaptic function: neuropeptide	7	139	0.0274067
Neuron	Down	Chaperone: DnaJ domain	3	31	0.0296142
Neuron	Down	mRNA functions: processing: LSM	2	12	0.0305775
Neuron	Down	Protein modification: SUMO	2	12	0.0305775
Neuron	Down	Signaling: MAPK	3	32	0.0319228
Neuron	Down	Signaling: small GTPase: Rab	3	34	0.0368131
Neuron	Down	Transmembrane protein: unassigned	46	1692	0.0368992
Neuron	Down	Proteolysis proteasome: E1	1	1	0.039264
Neuron	Down	Signaling: calcium: calmodulin	2	14	0.0392824
Neuron	Down	Trafficking: unassigned	2	14	0.0392824
Neuron	Down	Transcription factor: forkhead	2	14	0.0392824
Neuron	Down	Globin	3	36	0.0420631
Neuron	Down	Transcription factor: bHLH	3	36	0.0420631
Neuron	Down	mRNA functions: binding: KH	2	15	0.0439441
Neuron	Down	Transcription: chromatin modification: demethylase	2	15	0.0439441
Neuron	Down	Development: apoptosis	4	64	0.0465009
Neuron	Down	Cytoskeleton: microtubule: tubulin modification	2	16	0.0487986
Neuron	Down	Transcription: general machinery: RNA Pol II: subunit	2	16	0.0487986
Neuron	Down	Transmembrane transport: lipid	2	16	0.0487986
Intestine	Up	Signaling: frizzled	2	5	0.000410779
Intestine	Up	Trafficking: vesicle targeting/fusion: ESCRT	2	6	0.000546064
Intestine	Up	Transcription factor: homeodomain	4	97	0.00116463
Intestine	Up	Signaling: small GTPase: Rho/Rac	3	46	0.00140985
Intestine	Up	Cytoskeleton: cadherin	2	11	0.00149855
Intestine	Up	Metabolism: mitochondria: transporter	2	13	0.00200524
Intestine	Up	Extracellular material: PGI	3	53	0.00207183
Intestine	Up	Metabolism: lipid: binding	3	67	0.00390363
Intestine	Up	Transmembrane transport: calcium channel	2	20	0.00432024
Intestine	Up	Signaling: heteromeric G protein: G alpha subunit	2	22	0.00513115
Intestine	Up	Cytoskeleton: innexin	2	24	0.00600621
Intestine	Up	Transmembrane protein: unassigned	16	1692	0.00627825
Intestine	Up	Transcription: general machinery: RNA Pol II: mediator	2	25	0.00646742
Intestine	Up	Transcription factor: NHR	5	259	0.00717924
Intestine	Up	Neuronal function: synaptic function: unassigned	2	28	0.00794395
Intestine	Up	Signaling: hedgehog-like	3	89	0.00832115
Intestine	Up	Transcription factor: bHLH	2	36	0.0125369
Intestine	Up	Signaling: cAMP	1	2	0.0132616
Intestine	Up	Signaling: small GTPase: Rap	1	4	0.0220041
Intestine	Up	Neuronal function: synaptic function: neuropeptide	3	139	0.0262396
Intestine	Up	Signaling: heteromeric G protein: adenylyl cyclase	1	5	0.0263461
Intestine	Up	Transmembrane transport: monocarboxylate	1	6	0.0306686
Intestine	Up	Stress response: dauer	1	8	0.0392558
Intestine	Up	Signaling: unassigned	2	70	0.041242
Intestine	Up	Signaling: AMPK	1	9	0.0435206
Intestine	Up	Transmembrane transport: sugar	1	10	0.0477664
Intestine	Down	Trafficking: endocytosis: adaptin	3	7	4.91362e-05
Intestine	Down	Transmembrane transport: solute carrier	8	197	0.000196092
Intestine	Down	Transcription factor: forkhead	3	14	0.000267578
Intestine	Down	Signaling: small GTPase: Ras	4	39	0.000314797
Intestine	Down	Neuronal function: unassigned	4	42	0.000408777
Intestine	Down	Transmembrane transport: calcium channel	3	20	0.000673579
Intestine	Down	Signaling: heteromeric G protein: unassigned	3	22	0.000864933
Intestine	Down	Signaling: FGF	2	6	0.00153194
Intestine	Down	Transmembrane transport: sugar	2	10	0.00353914
Intestine	Down	Signaling: small GTPase: Rho/Rac	3	46	0.00605312
Intestine	Down	Transmembrane transport: unassigned	3	51	0.00792452
Intestine	Down	Transcription factor: ZF	3	53	0.00875778
Intestine	Down	Signaling: small GTPase: ARF	2	18	0.00978853
Intestine	Down	Muscle function	3	62	0.0131253
Intestine	Down	Transmembrane protein: unassigned	22	1692	0.014364
Intestine	Down	Proteolysis proteasome: E1	1	1	0.0149313
Intestine	Down	Signaling: S/T kinase	3	66	0.0153978
Intestine	Down	Development: somatic	4	122	0.0155561
Intestine	Down	Proteolysis general: metallopeptidase	4	123	0.0159676
Intestine	Down	Extracellular material: matrix	3	67	0.0159983
Intestine	Down	Protein modification: carbohydrate	4	129	0.01858
Intestine	Down	Signaling: Y kinase	3	73	0.0198742
Intestine	Down	Stress response: pathogen: transcriptional regulator	1	2	0.0223128
Intestine	Down	Neuronal function: synaptic function: GTPase function	1	3	0.0296387
Intestine	Down	Transcription factor: CREB	1	3	0.0296387
Intestine	Down	Signaling: hedgehog-like	3	89	0.0325053
Intestine	Down	Metabolism: amino acid: breakdown	2	36	0.0331234
Intestine	Down	Neuronal function: synaptic function: neurotransmitter receptor	2	37	0.0347422
Intestine	Down	mRNA functions: processing: cold shock	1	4	0.0369095
Intestine	Down	Signaling: dual specificity	1	4	0.0369095
Intestine	Down	Signaling: small GTPase: Rap	1	4	0.0369095
Intestine	Down	Transcription factor: homeodomain	3	97	0.0400589
Intestine	Down	Signaling: phosphatase: unassigned	3	98	0.04106
Body Wall Muscle	Up	Signaling: hedgehog-like	5	89	4.51085e-06
Body Wall Muscle	Up	Signaling: frizzled	2	5	0.00012632
Body Wall Muscle	Up	Transmembrane transport: calcium channel	2	20	0.00135514
Body Wall Muscle	Up	Transcription factor: bHLH	2	36	0.00401571
Body Wall Muscle	Up	Extracellular material: PGI	2	53	0.00824696
Body Wall Muscle	Up	Signaling: unassigned	2	70	0.0138019
Body Wall Muscle	Up	Signaling: heteromeric G protein: adenylyl cyclase	1	5	0.0145918
Body Wall Muscle	Up	Signaling: Y kinase	2	73	0.0149106
Body Wall Muscle	Up	Signaling: phosphatase: dual specificity	1	7	0.0194077
Body Wall Muscle	Up	Transcription factor: homeodomain	2	97	0.0250583
Body Wall Muscle	Up	Transmembrane transport: sugar	1	10	0.0265868
Body Wall Muscle	Up	mRNA functions: processing: LSM	1	12	0.0313433
Body Wall Muscle	Up	Metabolism: amino sugar	1	14	0.0360763
Body Wall Muscle	Up	Signaling: calcium: calmodulin	1	14	0.0360763
Body Wall Muscle	Up	Development: somatic	2	122	0.0378179
Body Wall Muscle	Up	Proteolysis general: metallopeptidase	2	123	0.0383704
Body Wall Muscle	Up	Cytoskeleton: claudin	1	15	0.0384339
Body Wall Muscle	Up	Signaling: lipid: phosphatase	1	15	0.0384339
Body Wall Muscle	Up	Proteolysis general: carboxypeptidase	1	16	0.0407858
Body Wall Muscle	Down	Metabolism: B12	3	5	2.01706e-05
Body Wall Muscle	Down	Development: somatic	7	122	4.77612e-05
Body Wall Muscle	Down	Muscle function	5	62	0.000129274
Body Wall Muscle	Down	Transmembrane transport: amino acid	4	37	0.000218983
Body Wall Muscle	Down	Signaling: small GTPase: Ras	4	39	0.000263793
Body Wall Muscle	Down	Signaling: small GTPase: Rho/Rac	4	46	0.000472792
Body Wall Muscle	Down	Metabolism: unassigned	7	192	0.000676335
Body Wall Muscle	Down	Transmembrane transport: unassigned	4	51	0.000680293
Body Wall Muscle	Down	Signaling: phosphatase: unassigned	5	98	0.000944007
Body Wall Muscle	Down	Metabolism: lipid: fatty acid	4	68	0.00186131
Body Wall Muscle	Down	Transmembrane protein: ER	3	35	0.00258373
Body Wall Muscle	Down	Trafficking: ER/Golgi: ARF	2	9	0.00270339
Body Wall Muscle	Down	Cytoskeleton: unassigned	4	77	0.00285908
Body Wall Muscle	Down	Protein modification: carbohydrate	5	129	0.00299294
Body Wall Muscle	Down	Transcription factor: ETS	2	12	0.00440908
Body Wall Muscle	Down	Trafficking: unassigned	2	14	0.00575884
Body Wall Muscle	Down	Transcription factor: ZF	3	53	0.00771015
Body Wall Muscle	Down	Signaling: heteromeric G protein: unassigned	2	22	0.0127498
Body Wall Muscle	Down	Cytoskeleton: actin function: binding	2	23	0.0137928
Body Wall Muscle	Down	Proteolysis proteasome: E3: RING finger	3	68	0.014679
Body Wall Muscle	Down	Stress response: ER	2	24	0.0148714
Body Wall Muscle	Down	Neuronal function: synaptic function: unassigned	2	28	0.0195309
Body Wall Muscle	Down	Metabolism: lipid: beta oxidation	3	78	0.0207841
Body Wall Muscle	Down	Signaling: cAMP	1	2	0.0212919
Body Wall Muscle	Down	Signaling: heteromeric G protein: G beta subunit	1	2	0.0212919
Body Wall Muscle	Down	Lysosome: acid phosphatase	2	31	0.0233725
Body Wall Muscle	Down	Transmembrane transport: sodium channel	2	32	0.0247162
Body Wall Muscle	Down	Signaling: small GTPase: Rab	2	34	0.0274954
Body Wall Muscle	Down	Non-coding RNA: processing	1	3	0.0282875
Body Wall Muscle	Down	Transcription factor: CREB	1	3	0.0282875
Body Wall Muscle	Down	Extracellular material: lectin	1	4	0.035233
Body Wall Muscle	Down	Metabolism: mitochondria: iron sulfur assembly	1	4	0.035233
Body Wall Muscle	Down	mRNA functions: methylation: unassigned	1	4	0.035233
Body Wall Muscle	Down	Signaling: small GTPase: Rap	1	4	0.035233
Body Wall Muscle	Down	Peroxisome: transporter	1	5	0.0421285
Body Wall Muscle	Down	Signaling: heteromeric G protein: adenylyl cyclase	1	5	0.0421285
Body Wall Muscle	Down	Ribosome: S6 kinase	1	6	0.0489746
Body Wall Muscle	Down	Signaling: FGF	1	6	0.0489746
Body Wall Muscle	Down	Trafficking: ER/Golgi: mannosidase	1	6	0.0489746
Hypodermis	Up	Signaling: small GTPase: Rho/Rac	8	46	5.9143e-07
Hypodermis	Up	Development: general	8	81	2.64831e-05
Hypodermis	Up	Transcription factor: homeodomain	8	97	8.65308e-05
Hypodermis	Up	Transmembrane transport: solute carrier	11	197	0.000128356
Hypodermis	Up	Transmembrane transport: calcium channel	4	20	0.000264601
Hypodermis	Up	Trafficking: vesicle targeting/fusion: RAB	3	9	0.000466134
Hypodermis	Up	Signaling: cAMP	2	2	0.00103005
Hypodermis	Up	Signaling: lipid: phosphatase	3	15	0.00162882
Hypodermis	Up	Signaling: hedgehog-like	6	89	0.00172955
Hypodermis	Up	Muscle function	5	62	0.00199733
Hypodermis	Up	Neuronal function: synaptic function: neurotransmitter receptor	4	37	0.00210692
Hypodermis	Up	Signaling: TGF beta	3	17	0.00223089
Hypodermis	Up	Extracellular material: matrix	5	67	0.00273977
Hypodermis	Up	Signaling: Y kinase	5	73	0.00387211
Hypodermis	Up	Lysosome: Vacuolar ATPase	3	22	0.00428383
Hypodermis	Up	Ribosome: S6 kinase	2	6	0.00463975
Hypodermis	Up	Trafficking: vesicle targeting/fusion: ESCRT	2	6	0.00463975
Hypodermis	Up	Non-coding RNA: small RNA: unassigned	3	25	0.00592386
Hypodermis	Up	Transmembrane transport: potassium channel	6	121	0.00719229
Hypodermis	Up	Metabolism: lipid: unassigned	3	27	0.00719848
Hypodermis	Up	Stress response: dauer	2	8	0.0073264
Hypodermis	Up	Development: somatic	6	122	0.00746255
Hypodermis	Up	Neuronal function: synaptic function: unassigned	3	28	0.0078918
Hypodermis	Up	Transmembrane transport: sugar	2	10	0.010558
Hypodermis	Up	Cytoskeleton: cadherin	2	11	0.0123686
Hypodermis	Up	Trafficking: ER/Golgi: COP II	2	11	0.0123686
Hypodermis	Up	Signaling: small GTPase: unassigned	3	36	0.0148359
Hypodermis	Up	Trafficking: ER/Golgi: COP I	2	13	0.0163606
Hypodermis	Up	Signaling: small GTPase: Ras	3	39	0.0180988
Hypodermis	Up	Trafficking: endocytosis: unassigned	2	14	0.018535
Hypodermis	Up	Cytoskeleton: claudin	2	15	0.0208235
Hypodermis	Up	mRNA functions: binding: KH	2	15	0.0208235
Hypodermis	Up	Neuronal function: unassigned	3	42	0.0217276
Hypodermis	Up	Cytoskeleton: unassigned	4	77	0.0228226
Hypodermis	Up	Cytoskeleton: motor protein: kinesin	2	16	0.0232229
Hypodermis	Up	Neuronal function: synaptic function: vesicle trafficking	2	16	0.0232229
Hypodermis	Up	Transmembrane protein: unassigned	33	1692	0.0283032
Hypodermis	Up	Proteolysis general: metallopeptidase	5	123	0.0283153
Hypodermis	Up	Transcription: chromatin modification: methyltransferase	2	19	0.0310526
Hypodermis	Up	Protein modification: carbohydrate	5	129	0.0335218
Hypodermis	Up	Transmembrane transport: unassigned	3	51	0.0348092
Hypodermis	Up	Signaling: phosphatase: Y	4	90	0.0366095
Hypodermis	Up	Trafficking: vesicle targeting/fusion: SNARE	2	21	0.0367669
Hypodermis	Up	Metabolism: lipid: transcriptional regulator	1	2	0.0390895
Hypodermis	Up	Stress response: transcriptional regulator	1	2	0.0390895
Hypodermis	Up	Signaling: heteromeric G protein: unassigned	2	22	0.0397633
Hypodermis	Up	Signaling: heteromeric G protein: receptor	3	54	0.0398922
Hypodermis	Up	Stress response: ER	2	24	0.0460196
Hypodermis	Up	Transcription factor: bZIP	2	24	0.0460196
Hypodermis	Down	Transcription factor: ZF	8	53	7.89712e-07
Hypodermis	Down	mRNA functions: binding: ZF	5	17	5.78276e-06
Hypodermis	Down	Signaling: small GTPase: Rho/Rac	6	46	4.00762e-05
Hypodermis	Down	Transcription factor: homeodomain	8	97	4.63827e-05
Hypodermis	Down	Signaling: frizzled	3	5	9.44397e-05
Hypodermis	Down	Development: somatic	8	122	0.000206357
Hypodermis	Down	Transmembrane transport: unassigned	5	51	0.000594741
Hypodermis	Down	Transcription: chromatin modification: SWI/SNF	3	14	0.0010566
Hypodermis	Down	Neuronal function: synaptic function: neurotransmitter receptor	4	37	0.00151613
Hypodermis	Down	DNA: replication	5	69	0.00209417
Hypodermis	Down	Neuronal function: synaptic function: neuropeptide	7	139	0.002158
Hypodermis	Down	Signaling: lipid: kinase DAG	2	5	0.00293813
Hypodermis	Down	Neuronal function: transcription factor	2	7	0.00495622
Hypodermis	Down	Muscle function	4	62	0.00849387
Hypodermis	Down	Transmembrane protein: unassigned	33	1692	0.00937889
Hypodermis	Down	Cytoskeleton: cadherin	2	11	0.0103987
Hypodermis	Down	Metabolism: unassigned	7	192	0.0113105
Hypodermis	Down	Globin	3	36	0.0116481
Hypodermis	Down	mRNA functions: processing: LSM	2	12	0.0120349
Hypodermis	Down	Protein modification: SUMO	2	12	0.0120349
Hypodermis	Down	Transcription factor: ETS	2	12	0.0120349
Hypodermis	Down	Signaling: small GTPase: Ras	3	39	0.0142451
Hypodermis	Down	Signaling: calcium: calmodulin	2	14	0.0156182
Hypodermis	Down	Transcription factor: forkhead	2	14	0.0156182
Hypodermis	Down	Neuronal function: unassigned	3	42	0.0171434
Hypodermis	Down	mRNA functions: binding: KH	2	15	0.0175598
Hypodermis	Down	Metabolism: lipid: sphingolipid	3	44	0.0192445
Hypodermis	Down	Transcription: general machinery: RNA Pol II: subunit	2	16	0.0195977
Hypodermis	Down	Proteolysis general: metallopeptidase	5	123	0.0201685
Hypodermis	Down	Signaling: Notch	2	18	0.0239522
Hypodermis	Down	Protein modification: carbohydrate	5	129	0.0240024
Hypodermis	Down	Transmembrane transport: calcium channel	2	20	0.0286613
Hypodermis	Down	Signaling: heteromeric G protein: receptor	3	54	0.0317836
Hypodermis	Down	Signaling: heteromeric G protein: unassigned	2	22	0.0337056
Hypodermis	Down	Signaling: heteromeric G protein: G beta subunit	1	2	0.0357286
Hypodermis	Down	Transcription: general machinery: RNA Pol II: TFIIA	1	2	0.0357286
Hypodermis	Down	Cytoskeleton: actin function: binding	2	23	0.0363474
Hypodermis	Down	Transmembrane transport: solute carrier	6	197	0.0381116
Hypodermis	Down	Cytoskeleton: innexin	2	24	0.0390661
Hypodermis	Down	Stress response: ER	2	24	0.0390661
Hypodermis	Down	Transcription: general machinery: RNA Pol II: TFIID	2	24	0.0390661
Hypodermis	Down	Transcription factor: NHR	7	259	0.0446901
Hypodermis	Down	Protein modification: acyltransferase	1	3	0.0473515
Hypodermis	Down	Transcription factor: CREB	1	3	0.0473515
Coelomocyte	Up	Signaling: hedgehog-like	7	89	1.65078e-07
Coelomocyte	Up	Extracellular material: PGI	4	53	8.88554e-05
Coelomocyte	Up	Signaling: frizzled	2	5	0.000333781
Coelomocyte	Up	Transmembrane transport: sugar	2	10	0.00103494
Coelomocyte	Up	Transmembrane protein: unassigned	16	1692	0.00248602
Coelomocyte	Up	Cytoskeleton: innexin	2	24	0.00490759
Coelomocyte	Up	Metabolism: lipid: glycerolipid	2	27	0.00608151
Coelomocyte	Up	Transcription factor: bHLH	2	36	0.0102793
Coelomocyte	Up	Development: somatic	3	122	0.0143649
Coelomocyte	Up	Cell cycle: chromosome dynamics: CENP	1	4	0.01983
Coelomocyte	Up	Extracellular material: unassigned	1	4	0.01983
Coelomocyte	Up	Trafficking: vesicle targeting/fusion: CORVET/HOPS	1	4	0.01983
Coelomocyte	Up	Signaling: heteromeric G protein: adenylyl cyclase	1	5	0.0237482
Coelomocyte	Up	Muscle function	2	62	0.0275061
Coelomocyte	Up	Signaling: phosphatase: dual specificity	1	7	0.0315373
Coelomocyte	Up	Signaling: unassigned	2	70	0.0341434
Coelomocyte	Up	Signaling: lipid: unassigned	1	8	0.0354083
Coelomocyte	Up	Signaling: Y kinase	2	73	0.0367764
Coelomocyte	Up	Peroxisome: biogenesis	1	9	0.0392638
Coelomocyte	Up	Cytoskeleton: unassigned	2	77	0.0404034
Coelomocyte	Up	Development: general	2	81	0.0441585
Coelomocyte	Up	Stress response: detoxification: CYP	2	82	0.0451167
Coelomocyte	Up	Transmembrane transport: solute carrier	3	197	0.047566
Coelomocyte	Down	Cytoskeleton: actin function: binding	4	23	2.38739e-05
Coelomocyte	Down	Signaling: small GTPase: Rho/Rac	4	46	0.000279021
Coelomocyte	Down	Muscle function	4	62	0.000805908
Coelomocyte	Down	Trafficking: vesicle targeting/fusion: unassigned	2	8	0.00168437
Coelomocyte	Down	Transmembrane protein: ER	3	35	0.00173569
Coelomocyte	Down	Transmembrane transport: amino acid	3	37	0.00201387
Coelomocyte	Down	Signaling: small GTPase: Ras	3	39	0.00231823
Coelomocyte	Down	Signaling: phosphatase: unassigned	4	98	0.00397222
Coelomocyte	Down	Transmembrane transport: calcium channel	2	20	0.00822575
Coelomocyte	Down	Development: somatic	4	122	0.0083101
Coelomocyte	Down	Metabolism: unassigned	5	192	0.00834369
Coelomocyte	Down	Development: apoptosis	3	64	0.00861174
Coelomocyte	Down	Signaling: heteromeric G protein: unassigned	2	22	0.00974712
Coelomocyte	Down	Protein modification: carbohydrate	4	129	0.00999282
Coelomocyte	Down	Stress response: ER	2	24	0.0113831
Coelomocyte	Down	Proteolysis proteasome: E1	1	1	0.0123723
Coelomocyte	Down	Neuronal function: synaptic function: unassigned	2	28	0.0149862
Coelomocyte	Down	Proteolysis proteasome: ubiquitin peptidase	2	31	0.0179667
Coelomocyte	Down	Signaling: cAMP	1	2	0.0185006
Coelomocyte	Down	Signaling: heteromeric G protein: G beta subunit	1	2	0.0185006
Coelomocyte	Down	Signaling: heteromeric G protein: G gamma subunit	1	2	0.0185006
Coelomocyte	Down	Stress response: pathogen: transcriptional regulator	1	2	0.0185006
Coelomocyte	Down	Signaling: small GTPase: Rab	2	34	0.0211747
Coelomocyte	Down	Extracellular material: cuticlin	2	35	0.0222929
Coelomocyte	Down	Non-coding RNA: processing	1	3	0.0245907
Coelomocyte	Down	Transcription factor: CREB	1	3	0.0245907
Coelomocyte	Down	Extracellular material: lectin	1	4	0.0306428
Coelomocyte	Down	Metabolism: mitochondria: iron sulfur assembly	1	4	0.0306428
Coelomocyte	Down	Signaling: small GTPase: Ran	1	4	0.0306428
Coelomocyte	Down	Signaling: small GTPase: Rap	1	4	0.0306428
Coelomocyte	Down	Signaling: heteromeric G protein: adenylyl cyclase	1	5	0.0366571
Coelomocyte	Down	Transmembrane transport: solute carrier	4	197	0.0380248
Coelomocyte	Down	Signaling: FGF	1	6	0.042634
Coelomocyte	Down	Trafficking: ER/Golgi: mannosidase	1	6	0.042634
Coelomocyte	Down	Transmembrane transport: unassigned	2	51	0.0432047
Coelomocyte	Down	Signaling: heteromeric G protein: receptor	2	54	0.0476985
Coelomocyte	Down	Stress response: pathogen: signaling	1	7	0.0485736
