# Supplementary material for: Tissue-specific profiling of age-dependent miRNAomic changes in Caenorhabditis elegans
Source: Nat Commun. 2024 Feb 1;15:955. doi: 10.1038/s41467-024-45249-4 (PMC10834975; doi:10.1038/s41467-024-45249-4)
Supplement: Supplementary file 10 — Supplementary Data 7 [file 41467_2024_45249_MOESM10_ESM.xlsx]

## Sheet: Sheet1
Supplementary Data 7. Other statistics
Figure Panel	Sample	day 1	P value (day 1)	day 8	P value (day 8)	Statistics test
Fig. 4d	Neu to Int	0.494998	0.310301	0.292699	0.384876	Two-sided permutation test
	Neu to BWM	1.58578	0.056395	1.174	0.120198	Two-sided permutation test
	Neu to Hyp	1.34819	0.0887983	1.68596	0.045902	Two-sided permutation test
	Neu to Coel	1.06472	0.143501	1.38468	0.0830746	Two-sided permutation test
	Int to Neu	0.449053	0.326697	0.665745	0.252787	Two-sided permutation test
	Int to BWM	1.53042	0.062956	1.23302	0.108785	Two-sided permutation test
	Int to Hyp	0.788334	0.215251	1.28974	0.0985711	Two-sided permutation test
	Int to Coel	0.981923	0.163069	1.34421	0.0894403	Two-sided permutation test
	BWM to Neu	-1.21318	0.112531	-0.751808	0.226083	Two-sided permutation test
	BWM to Int	-0.86792	0.192719	-0.751808	0.226083	Two-sided permutation test
	BWM to Hyp	-1.21318	0.112531	-0.254261	0.399647	Two-sided permutation test
	BWM to Coel	-0.86792	0.192719	-0.254261	0.399647	Two-sided permutation test
	Hyp to Neu	0.825886	0.204434	0.695133	0.243486	Two-sided permutation test
	Hyp to Int	0.109313	0.456477	-0.225857	0.410656	Two-sided permutation test
	Hyp to BWM	1.01315	0.155494	0.601819	0.273647	Two-sided permutation test
	Hyp to Coel	0.825886	0.204434	0.500061	0.308516	Two-sided permutation test
	Coel to Neu	-1.23627	0.10818	-1.21684	0.111832	Two-sided permutation test
	Coel to Int	-1.77134	0.0382521	-1.86546	0.0310588	Two-sided permutation test
	Coel to BWM	-0.879179	0.189652	-0.821692	0.205626	Two-sided permutation test
	Coel to Hyp	-1.23627	0.10818	-1.21684	0.111832	Two-sided permutation test
Figure Panel	Sample	Replicate 1	Replicate 2	Replicate 3	Mean	S.D.	P value	Ctrl. in statistics test	Statistics test
Fig. 4e (from tissues)	Neuron day 1	14	17	14.75	15.25	1.56125
	Intestine day 1	12.75	13.5	13.5	13.25	0.433013
	Body wall muscle day 1	1.25	1.25	1	1.16667	0.144338
	Hypodermis day 1	11	11.75	10.75	11.1667	0.520416
	Coelomocyte day 1	1	1	1	1	0
	Neuron day 8	19.25	18	19	18.75	0.661438	< 0.0001	Neuron day 1	Two-way ANOVA, correct for multiple comparison with Tukey test
	Intestine day 8	17.75	16.75	18.25	17.5833	0.763763	< 0.0001	Intestine day 1
	Body wall muscle day 8	3	2.75	2.75	2.83333	0.144338	0.0327	Body wall muscle day 1
	Hypodermis day 8	9	7.5	8	8.16667	0.763763	0.0001	Hypodermis day 1
	Coelomocyte day 8	1	1	1	1	0	> 0.9999	Coelomocyte day 1
Fig. 4e (to tissues)	Neuron day 1	5.5	5.25	5.25	5.33333	0.144338
	Intestine day 1	5.5	5	2.5	4.33333	1.60728
	Body wall muscle day 1	13.75	15	15	14.5833	0.721688
	Hypodermis day 1	5.75	7.75	8	7.16667	1.23322
	Coelomocyte day 1	9.5	11.5	10.25	10.4167	1.01036
	Neuron day 8	6.5	6.5	5.5	6.16667	0.57735	0.9134	Neuron day 1	Two-way ANOVA, correct for multiple comparison with Tukey test
	Intestine day 8	4.5	2.75	2.75	3.33333	1.01036	0.8333	Intestine day 1
	Body wall muscle day 8	10.75	11.75	14	12.1667	1.66458	0.089	Body wall muscle day 1
	Hypodermis day 8	12.5	12.75	13.5	12.9167	0.520416	< 0.0001	Hypodermis day 1
	Coelomocyte day 8	15.75	12.25	13.25	13.75	1.80278	0.0103	Coelomocyte day 1
Figure Panel	Sample	Replicate 1	Replicate 2	Replicate 3	Replicate 4	Mean	S.D.	P value	Ctrl. in statistics test	Statistics test
Fig. 8b	GFP	1	1	1	1	1	0
	GFP-miR-1	0.58	0.42	0.39	0.4	0.4475	0.08921	< 0.001	GFP	Unpaired t-test (two-sided)
Fig. 8c	WT	0.598	1.0167	1.3853		1	0.3939							4444
	mir-1(-)	1.9613	2.1023	3.2069		2.424	0.6821	0.0352	WT	Unpaired t-test (two-sided)
Figure Panel	Sample	Mean	S.D.	n	P value	Ctrl. in statistics test	Statistics test
Fig. 8d	WT	1	0.236	42
	mir-1(-)	1.939	0.393	54	< 0.001	WT	Unpaired t-test (two-sided)
Figure Panel	Sample	Mean	S.D.	n	P value	Ctrl. in statistics test	Statistics test
Supplementary Fig. 4d	PITT-miRs in EV	18490	36789	25
	PITT-miRs not in EV	103	288.4	44	0.0014	in EV	Unpaired t-test (two-sided)
Figure Panel	Sample	Replicate 1	Replicate 2	Replicate 3	Replicate 4	Replicate 5	Mean	S.D.	P value	Ctrl. in statistics test	Statistics test
Supplementary Fig. 6a	rgef-1 WT	40	40	40			40	0
	rgef-1 mir-1(-)	40	40	40			40	0
	rgef-1 mir-1(-);Pmyo-3::mir-1	40	40	40	40	40	40	0
	vha-6 WT	27.94	27.85	28.13			27.97	0.14
	vha-6 mir-1(-)	26.94	26.44	27.07			26.82	0.33
	vha-6 mir-1(-);Pmyo-3::mir-1	27.9	26.32	30.02	29.52	30.84	28.92	1.81
	myo-3 WT	40	40	40			40	0
	myo-3 mir-1(-)	40	40	40			40	0
	myo-3 mir-1(-);Pmyo-3::mir-1	40	40	40	40	40	40	0
	dpy-7 WT	40	40	40			40	0
	dpy-7 mir-1(-)	40	40	40			40	0
	dpy-7 mir-1(-);Pmyo-3::mir-1	40	40	40	40	40	40	0
	cdc-42 WT	27.79	28.73	29.24			28.59	0.74
	cdc-42 mir-1(-)	26.91	26.31	26.2			26.47	0.38
	cdc-42 mir-1(-);Pmyo-3::mir-1	27.25	25.99	29.63	28.3	29.39	28.11	1.52
Supplementary Fig. 6b	miR-1 WT	26.77	26.34	25.3			26.14	0.76
	miR-1 mir-1(-)	40	40	40			40	0
	miR-1 mir-1(-);Pmyo-3::mir-1	25.14	22.88	22.87	23.23	24.22	23.67	0.99
	U18 WT	23.57	22.77	22.16			22.83	0.71
	U18 mir-1(-)	24.19	23.29	22.23			23.24	0.98
	U18 mir-1(-);Pmyo-3::mir-1	23.23	22.98	22.92	21.48	22.13	22.55	0.73
Supplementary Fig. 6c	WT	1	1	1			1	0
	daf-2(-)	0.52	0.537	0.748			0.6017	0.127	0.039	WT	One-way ANOVA, correct for multiple comparison with Tukey test.
	daf-16(-)	1.046	1.211	1.294			1.184	0.126	0.45	WT
	daf-16(-);daf-2(-)	0.838	0.892	1.254			0.995	0.226	0.041	daf-2(-)
									0.428	daf-16(-)
