# Supplementary material for: Tissue-specific profiling of age-dependent miRNAomic changes in Caenorhabditis elegans
Source: Nat Commun. 2024 Feb 1;15:955. doi: 10.1038/s41467-024-45249-4 (PMC10834975; doi:10.1038/s41467-024-45249-4)
Supplement: Supplementary file 11 — Supplementary Data 8 [file 41467_2024_45249_MOESM11_ESM.xlsx]

## Sheet: Intro.
Supplementary Data 8. List of worm strains and RT-qPCR primers
The strains and RT-qPCR primers are listed in the sheets 'Worm strains' and 'RT-qPCR primers', respectively.

## Sheet: Worm strains
Strain Name	Genotype	Source
N2 Bristol	wild type	Caenorhabditis Genetics Center
TU3310	uIs59[unc-119p::YFP]	Wang et al, 2022
SJ4144	zcIs18[ges-1p::GFP(cyt)]	Wang et al, 2022
RW1596	myo-3(st386) V; stEx30[myo-3p::GFP::myo-3]	Wang et al, 2022
SYD0848	sydEx211[semo-1p::GFP]	Wang et al, 2022
SYD0600	sydEx143[coel::RFP]	Wang et al, 2022
CT12	zaEx5[let-7::GFP + pRF4(rol-6(su1006)]	Caenorhabditis Genetics Center
CT16	zaEx17[lin-4::GFP + pRF4(rol-6(su1006)]	Caenorhabditis Genetics Center
VT1665	unc-119(ed3) III; maIs251[mir-1p::GFP + unc-119(+)]	Caenorhabditis Genetics Center
SX621	lin-15B&lin-15A(n765) X; mjIs27[mir-124p::GFP + lin-15(+)]	Caenorhabditis Genetics Center
VT1485	unc-119(ed3) III; maIs188[mir-228p::GFP + unc-119(+)]	Caenorhabditis Genetics Center
VL347	unc-119(ed3) III; wwEx19[mir-230p::GFP + unc-119(+)]	Caenorhabditis Genetics Center
VL624	unc-119(ed3) III; wwEx33[mir-232p::GFP + unc-119(+)]	Caenorhabditis Genetics Center
VT1494	unc-119(ed3) III; maIs197[mir-234p::GFP + unc-119(+)]	Caenorhabditis Genetics Center
SYD0256	sydEx059[myo-2p::mCherry, mir-235p::gfp]	Xu et al, 2019
VL200	unc-119(ed3) III; wwIs3[mir-236::GFP + unc-119(+)]	Caenorhabditis Genetics Center
VT1113	unc-119(ed3) III; maIs135[mir-237p::GFP + unc-119(+)]	Caenorhabditis Genetics Center
VL370	unc-119(ed3) III; wwIs5[mir-240-786p::GFP + unc-119(+)]	Caenorhabditis Genetics Center
VT1189	unc-119(ed3) III; maIs140[mir-241p::GFP + unc-119(+)]	Caenorhabditis Genetics Center
VT1470	unc-119(ed3) III; maIs173[mir-242p::GFP + unc-119(+)]	Caenorhabditis Genetics Center
VT1474	unc-119(ed3) III; maIs177[mir-243p::GFP + unc-119(+)]	Caenorhabditis Genetics Center
VT1477	unc-119(ed3) III; maIs180[mir-244p::GFP + unc-119(+)]	Caenorhabditis Genetics Center
VL187	unc-119(ed3) III; wwEx20[mir-245p::GFP + unc-119(+)]	Caenorhabditis Genetics Center
VT1607	unc-119(ed3) III; maIs236[mir-246p::GFP + unc-119(+)]	Caenorhabditis Genetics Center
VT1673	unc-119(ed3) III; maIs256 [mir-247-797p::GFP + unc-119(+)]	Caenorhabditis Genetics Center
VL573	unc-119(ed3) III; wwEx21[mir-252p::GFP + unc-119(+)]	Caenorhabditis Genetics Center
VT1710	unc-119(ed3) III; maIs268[mir-259p::GFP + unc-119(+)]	Caenorhabditis Genetics Center
VL413	unc-119(ed3) III; wwIs8[mir-35-41p::GFP + unc-119(+)]	Caenorhabditis Genetics Center
VL188	unc-119(ed3) III; wwEx26[mir-42-44p::GFP + unc-119(+)]	Caenorhabditis Genetics Center
VL99	unc-119(ed3) III; wwIs10[mir-45p::GFP + unc-119(+)]	Caenorhabditis Genetics Center
VL435	unc-119(ed3) III; wwEx27[mir-46p::GFP + unc-119(+)]	Caenorhabditis Genetics Center
VL440	unc-119(ed3) III; wwIs11[mir-47p::GFP + unc-119(+)]	Caenorhabditis Genetics Center
VT1259	unc-119(ed3) III; maIs150[mir-48p::GFP + unc-119(+)]	Caenorhabditis Genetics Center
VT1481	unc-119(ed3) III; maIs184[mir-51::GFP + unc-119(+)]	Caenorhabditis Genetics Center
VL657	unc-119(ed3) III; wwIs12[mir-52p::GFP + unc-119(+)]	Caenorhabditis Genetics Center
VT1605	unc-119(ed3) III; maIs234[mir-53::GFP + unc-119(+)]	Caenorhabditis Genetics Center
VL353	unc-119(ed3) III; wwEx30[mir-57p::GFP + unc-119(+)]	Caenorhabditis Genetics Center
VT1733	unc-119(ed3) III; maIs276[mir-60p::GFP + unc-119(+)]	Caenorhabditis Genetics Center
VL431	unc-119(ed3) III; wwEx32[mir-61-250p::GFP + unc-119(+)]	Caenorhabditis Genetics Center
VL405	unc-119(ed3) III; wwIs15[mir-63p::GFP + unc-119(+)]	Caenorhabditis Genetics Center
VT2084	unc-119(ed3) III; maIs352[mir-71p::GFP + unc-119(+)]	Caenorhabditis Genetics Center
VL205	unc-119(ed3) III; wwEx28[mir-72p::GFP + unc-119(+)]	Caenorhabditis Genetics Center
VL661	unc-119(ed3) III; wwIs7[mir-784p::GFP + unc-119(+)]	Caenorhabditis Genetics Center
VT1735	unc-119(ed3) III; maIs278[mir-788p::GFP + unc-119(+)]	Caenorhabditis Genetics Center
VL412	unc-119(ed3) III; wwIs18[mir-79p::GFP + unc-119(+)]	Caenorhabditis Genetics Center
MLC56	lucEx43[mir-791::GFP fos, ttx-3prom::mCherry]	Caenorhabditis Genetics Center
VT2020	unc-119(ed3) III; maIs347[mir-793p::GFP + unc-119(+)]	Caenorhabditis Genetics Center
VT2021	unc-119(ed3) III; maIs348[mir-794p::GFP + unc-119(+)]	Caenorhabditis Genetics Center
VT1503	unc-119(ed3) III; maIs206[mir-81p::GFP + unc-119(+)]	Caenorhabditis Genetics Center
VL396	unc-119(ed3) III; wwEx29[mir-83p::GFP + unc-119(+)]	Caenorhabditis Genetics Center
VT1160	unc-119(ed3) III; maIs138[mir-84p::GFP + unc-119(+)]	Caenorhabditis Genetics Center
VT1600	unc-119(ed3) III; maIs229[mir-85p::GFP + unc-119(+)]	Caenorhabditis Genetics Center
VC576	mir-1(gk276)I	Caenorhabditis Genetics Center
SYD0513	mir-1(gk276) I; dhEx913[myo-3p::gfp::mir-1, myo-2p::mCherry]	This study
SYD0208	daf-16(syd030)I	This study
SYD0837	mir-1(gk276)I;daf-16(syd030)I	This study

## Sheet: RT-qPCR primers
Name	Sequence (5'-3')	Reference
rgef-1f	GCTAAACAGACTGCCTTCTC	Zhou et al, 2019
rgef-1r	GAACAAACTTCACAAGGATCTC	Zhou et al, 2019
vha-6f	CAAGAGCAGAGATGCAAG	Zhou et al, 2019
vha-6r	AGGATAAGTTCAACGAGGG	Zhou et al, 2019
myo-3f	ATCACCAGATGTAACAAGACCC	Zhou et al, 2019
myo-3r	CAAGAATAGAGATGATACCGAGTG	Zhou et al, 2019
dpy-7f	TGTGCTCATTCTTGGAGCAG	Zhou et al, 2019
dpy-7r	GAGCAACGAACTTGAAGGAG	Zhou et al, 2019
cdc-42f	CTGCTGGACAGGAAGATTACG	Zhou et al, 2019
cdc-42r	CTCGGACATTCTCGAATGAAG	Zhou et al, 2019
miR-1 RT	GTCGTATCCAGTGCAGGGTCCGAGGTATTCGCACTGGATACGACTACATA	Schiffer et al, 2021
miR-1f	CGCCCTGGAATGTAAAGAAGT	Schiffer et al, 2021
mir r	GTGCAGGGTCCGAGGT	Shen et al, 2012
sn2841f	GGTGACGATCAATTCTTACC	This study
sn2841r/RT	CTGCTCAGACAGTACGAGT	This study
U18f	GGCAGTGATGATCACAAATC	Zhou et al, 2019
U18r/RT	TGGCTCAGCCGGTTTTCTAT	Zhou et al, 2019
