# Supplementary material for: Tissue-specific profiling of age-dependent miRNAomic changes in Caenorhabditis elegans
Source: Nat Commun. 2024 Feb 1;15:955. doi: 10.1038/s41467-024-45249-4 (PMC10834975; doi:10.1038/s41467-024-45249-4)
Supplement: Supplementary file 12 — Supplementary Data 9 [file 41467_2024_45249_MOESM12_ESM.xlsx]

## Sheet: Sheet1
Supplementary Data 9. Additional information on transcriptomic analysis of isolated cells from worm tissues.
Indicated quality control (QC) indices in each biological replicate for miRNA-Seq analysis (this study)
Sample	Total QC-passed reads			% C. elegans miRNA reads			C. elegans miRNA reads			% Contamination
	Replicate 1	Replicate 2	Replicate 3	Replicate 1	Replicate 2	Replicate 3	Replicate 1	Replicate 2	Replicate 3	Replicate 1	Replicate 2	Replicate 3
Neuron Day 1	12610864	3670766	4550679	0.479213	0.471878	0.489872	6043287	1732153	2229252	0.00700175	0	0
Neuron Day 8	3866875	2945857	3687301	0.379924	0.248806	0.409117	1469117	732948	1508537	0	0	0
Intestine Day 1	946387	756328	683760	0.07142	0.188443	0.0516453	67591	142525	35313	0.0110701	0.00606061	0.0215054
Intestine Day 8	1618054	552625	248064	0.257959	0.344827	0.271853	417391	190560	67437	0.000883392	0.00765306	0.0220994
Body Wall Muscle Day 1	927252	1188367	489506	0.0110801	0.0153522	0.0664078	10274	18244	32507	0.0540541	0	0.0243902
Body Wall Muscle Day 8	144172	573444	499952	0.199123	0.197008	0.249786	28708	112973	124881	0.111111	0.00412371	0.00806452
Hypodermis Day 1	4052852	6025661	4827740	0.263066	0.275804	0.337747	1066169	1661902	1630557	0	0	0
Hypodermis Day 8	5065369	4256013	3532897	0.17059	0.0120822	0.196095	864101	51422	692785	0	0	0
Coelomocyte Day 1	335408	612078	482096	0.0194599	0.0116979	0.0145013	6527	7160	6991	0.162162	0.190476	0.05
Coelomocyte Day 8	1086252	3367378	4465610	0.539708	0.399975	0.230325	586259	1346868	1028541	0.00102354	0.000515996	0.000726568
Contamination: % detected miRNAs of other clades
The number of cells and detected mRNA genes in each biological replicate for mRNA-Seq analysis (Wang et al., 2022, The EMBO journal 41, e109633)
Tissue	Isolation method	Day 1						Day 8
		Replicate 1		Replicate 2		Replicate 3		Replicate 1		Replicate 2		Replicate 3
		# Cells	# Detected mRNAs	# Cells	# Detected mRNAs	# Cells	# Detected mRNAs	# Cells	# Detected mRNAs	# Cells	# Detected mRNAs	# Cells	# Detected mRNAs
Neuron	FACS	4200	10902	3500	10538	4000	10748	3797	12352	4800	13871	3750	9305
Intestine	Manual picking	10	10575	10	9752	7.5	8005	10	7614	5	5391	5	5726
Body Wall Muscle	Manual picking	10	7551	10	11583	10	6823	10	1062	10	5825	10	4919
Hypodermis	Manual picking	5	3598	5	3424	10	3912	20	1551	20	2398	20	2773
Coelomocyte	Manual picking	5	3810	10	8480	10	7353	10	7001	10	5545	10	5378
