# Supplementary material for: Tissue-specific profiling of age-dependent miRNAomic changes in Caenorhabditis elegans
Source: Nat Commun. 2024 Feb 1;15:955. doi: 10.1038/s41467-024-45249-4 (PMC10834975; doi:10.1038/s41467-024-45249-4)
Supplement: Supplementary file 14 — Source Data [file 41467_2024_45249_MOESM14_ESM.xlsx]

## Sheet: Figure 4
Figure Panel	Sample	day 1	P value (day 1)	day 8	P value (day 8)	Statistics test
Fig. 4d	Neu to Int	0.494998	0.310301	0.292699	0.384876	Permutation test
	Neu to BWM	1.58578	0.056395	1.174	0.120198	Permutation test
	Neu to Hyp	1.34819	0.0887983	1.68596	0.045902	Permutation test
	Neu to Coel	1.06472	0.143501	1.38468	0.0830746	Permutation test
	Int to Neu	0.449053	0.326697	0.665745	0.252787	Permutation test
	Int to BWM	1.53042	0.062956	1.23302	0.108785	Permutation test
	Int to Hyp	0.788334	0.215251	1.28974	0.0985711	Permutation test
	Int to Coel	0.981923	0.163069	1.34421	0.0894403	Permutation test
	BWM to Neu	-1.21318	0.112531	-0.751808	0.226083	Permutation test
	BWM to Int	-0.86792	0.192719	-0.751808	0.226083	Permutation test
	BWM to Hyp	-1.21318	0.112531	-0.254261	0.399647	Permutation test
	BWM to Coel	-0.86792	0.192719	-0.254261	0.399647	Permutation test
	Hyp to Neu	0.825886	0.204434	0.695133	0.243486	Permutation test
	Hyp to Int	0.109313	0.456477	-0.225857	0.410656	Permutation test
	Hyp to BWM	1.01315	0.155494	0.601819	0.273647	Permutation test
	Hyp to Coel	0.825886	0.204434	0.500061	0.308516	Permutation test
	Coel to Neu	-1.23627	0.10818	-1.21684	0.111832	Permutation test
	Coel to Int	-1.77134	0.0382521	-1.86546	0.0310588	Permutation test
	Coel to BWM	-0.879179	0.189652	-0.821692	0.205626	Permutation test
	Coel to Hyp	-1.23627	0.10818	-1.21684	0.111832	Permutation test
Figure Panel	Sample	Replicate 1	Replicate 2	Replicate 3	Mean	S.D.	P value	Ctrl. in statistics test	Statistics test
Fig. 4e (from tissues)	Neuron day 1	14	17	14.75	15.25	1.56125
	Intestine day 1	12.75	13.5	13.5	13.25	0.433013
	Body wall muscle day 1	1.25	1.25	1	1.16667	0.144338
	Hypodermis day 1	11	11.75	10.75	11.1667	0.520416
	Coelomocyte day 1	1	1	1	1	0
	Neuron day 8	19.25	18	19	18.75	0.661438	< 0.0001	Neuron day 1	Two-way ANOVA
	Intestine day 8	17.75	16.75	18.25	17.5833	0.763763	< 0.0001	Intestine day 1	Two-way ANOVA
	Body wall muscle day 8	3	2.75	2.75	2.83333	0.144338	0.0327	Body wall muscle day 1	Two-way ANOVA
	Hypodermis day 8	9	7.5	8	8.16667	0.763763	0.0001	Hypodermis day 1	Two-way ANOVA
	Coelomocyte day 8	1	1	1	1	0	> 0.9999	Coelomocyte day 1	Two-way ANOVA
Fig. 4e (to tissues)	Neuron day 1	5.5	5.25	5.25	5.33333	0.144338
	Intestine day 1	5.5	5	2.5	4.33333	1.60728
	Body wall muscle day 1	13.75	15	15	14.5833	0.721688
	Hypodermis day 1	5.75	7.75	8	7.16667	1.23322
	Coelomocyte day 1	9.5	11.5	10.25	10.4167	1.01036
	Neuron day 8	6.5	6.5	5.5	6.16667	0.57735	0.9134	Neuron day 1	Two-way ANOVA
	Intestine day 8	4.5	2.75	2.75	3.33333	1.01036	0.8333	Intestine day 1	Two-way ANOVA
	Body wall muscle day 8	10.75	11.75	14	12.1667	1.66458	0.089	Body wall muscle day 1	Two-way ANOVA
	Hypodermis day 8	12.5	12.75	13.5	12.9167	0.520416	< 0.0001	Hypodermis day 1	Two-way ANOVA
	Coelomocyte day 8	15.75	12.25	13.25	13.75	1.80278	0.0103	Coelomocyte day 1	Two-way ANOVA

## Sheet: Figure 8
Fig. 8b
Dual luciferase reporter assay
Sample	Replicate 1	Replicate 2	Replicate 3	Replicate 4	Mean	S.D.	P value	Ctrl. in statistics test	Statistics test
GFP	1	1	1	1	1	0
GFP-miR-1	0.58	0.42	0.39	0.4	0.4475	0.08921	< 0.001	GFP	Unpaired t-test
Fig. 8c
The uncropped scans of blots
						This western blot was performed on a mini-gel, which separated proteins from 35 to 130 kDa. The antibody against a-tubulin shows an excellent specificity and signal-to-noise ratio. In order to blot a-tubulin on the same membrane with DAF-16::GFP::3xFLAG, we cut the membrane into two at the molecular weight between 55 and 77 kDa. The upper part was subjected to western blot against GFP and the low…
Quantification of DAF-16::GFP::3xFLAG expression
Sample	Replicate 1	Replicate 2	Replicate 3	Mean	S.D.	P value	Ctrl. in statistics test	Statistics test
WT	0.598	1.0167	1.3853	1	0.3939
mir-1(-)	1.9613	2.1023	3.2069	2.424	0.6821	0.0352	WT	Unpaired t-test
Fig. 8d
Quantification of DAF-16::GFP::3xFLAG intensity in intestine
Sample	Mean	S.D.	n	P value	Ctrl. in statistics test	Statistics test
WT	1	0.236	42
mir-1(-)	1.939	0.393	54	< 0.001	WT	Unpaired t-test

## Sheet: Supplementary Figure 4
Figure Panel	Sample	Mean	S.D.	n	P value	Ctrl. in statistics test	Statistics test
Supplementary Fig. 4d	PITT-miRs in EV	18490	36789	25
	PITT-miRs not in EV	103	288.4	44	0.0014	in EV	Unpaired t-test

## Sheet: Supplementary Figure 6
Figure Panel	Sample	Replicate 1	Replicate 2	Replicate 3	Replicate 4	Replicate 5	Mean	S.D.	P value	Ctrl. in statistics test	Statistics test
Supplementary Fig. 6a	rgef-1 WT	40	40	40			40	0
	rgef-1 mir-1(-)	40	40	40			40	0
	rgef-1 mir-1(-);Pmyo-3::mir-1	40	40	40	40	40	40	0
	vha-6 WT	27.94	27.85	28.13			27.97	0.14
	vha-6 mir-1(-)	26.94	26.44	27.07			26.82	0.33
	vha-6 mir-1(-);Pmyo-3::mir-1	27.9	26.32	30.02	29.52	30.84	28.92	1.81
	myo-3 WT	40	40	40			40	0
	myo-3 mir-1(-)	40	40	40			40	0
	myo-3 mir-1(-);Pmyo-3::mir-1	40	40	40	40	40	40	0
	dpy-7 WT	40	40	40			40	0
	dpy-7 mir-1(-)	40	40	40			40	0
	dpy-7 mir-1(-);Pmyo-3::mir-1	40	40	40	40	40	40	0
	cdc-42 WT	27.79	28.73	29.24			28.59	0.74
	cdc-42 mir-1(-)	26.91	26.31	26.2			26.47	0.38
	cdc-42 mir-1(-);Pmyo-3::mir-1	27.25	25.99	29.63	28.3	29.39	28.11	1.52
Supplementary Fig. 6b	miR-1 WT	26.77	26.34	25.3			26.14	0.76
	miR-1 mir-1(-)	40	40	40			40	0
	miR-1 mir-1(-);Pmyo-3::mir-1	25.14	22.88	22.87	23.23	24.22	23.67	0.99
	U18 WT	23.57	22.77	22.16			22.83	0.71
	U18 mir-1(-)	24.19	23.29	22.23			23.24	0.98
	U18 mir-1(-);Pmyo-3::mir-1	23.23	22.98	22.92	21.48	22.13	22.55	0.73
Supplementary Fig. 6c	WT	1	1	1			1	0
	daf-2(-)	0.52	0.537	0.748			0.6017	0.127	0.039	WT	One-way ANOVA
	daf-16(-)	1.046	1.211	1.294			1.184	0.126	0.45	WT	One-way ANOVA
	daf-16(-);daf-2(-)	0.838	0.892	1.254			0.995	0.226	0.041	daf-2(-)	One-way ANOVA
									0.428	daf-16(-)	One-way ANOVA
